# Supplementary material for: Molecular subtypes of oropharyngeal cancer show distinct immune microenvironment related with immune checkpoint blockade response
Source: Br J Cancer. 2020 Apr 1;122(11):1649–60. doi: 10.1038/s41416-020-0796-8 (PMC7251088; doi:10.1038/s41416-020-0796-8)
Supplement: Supplementary file 2 — supplementary table 4 [file 41416_2020_796_MOESM2_ESM.xlsx]

## Sheet: Supplementarytable1
XB_signature	IR_signature	MS_signature
FBN2	C9orf53	ATP6V0A4
AGPAT9	CST1	KLK13
EN2	GABRQ	KLK8
CACNA1B	FABP4	CDA
GAL	HLA-A	CRNN
ATRNL1	EPYC	ENDOU
SEMA6D	COL10A1	PMEL
IGF2BP1	MMP11	IGFL1
SLC7A8	KIAA1549L	MT1A
GSTA1	RYR3	RASD1
FAM72D	HOXC9	ALOX12
EXO1	ASCL4	KLK1
CCNB2	AACSP1	MUC7
TTK	DNAH11	SCGB2A2
HOXD13	ABCA3	CSF3
FOXE1	IL17REL	IL6
SGK1	FXYD2	FRRS1L
AKR1B10	LRRIQ1	DPYSL4
CES1	IL17RB	RGS6
AKR1C1	INSM1	COL6A6
CYP4F11	SOX14	FAM180A
GSTM2	NPW	CMA1
GSTM3	MAP7D2	CTSG
AMDHD1	MIR490	CXCR2
CDKN2A	UCHL1	DCT
FGFBP2	ATP6AP1L	TYRP1
SLC7A11	FOXG1	F2RL1
CCDC87	CYP24A1	AREG
MAGEA2	FAM178B	ADAMTS1
OR11H4	DNAH17	NR4A3
AKR1C2	SOHLH1	MEDAG
AKR1C3	C19orf57	THBS1
CBX2	NTN3	AQP9
MAGEA11	CR1L	FPR2
POTEE	C8G	TREM1
UGT1A7	EXOC3L4	GLT1D1
UGT1A6	KEL	FCGR3B
PYY2	HOXB13	CXCR1
TM4SF19	CRB2	PROK2
TFR2	TRAF2	MGAM
GPX2	RORB	C1orf168
SRXN1	CCNI2	DEFB1
SLC35G1	ZNF695	ATP6V1B1
PTHLH	GJB4	WDR72
CDC45	ABCA13	KLK11
C6orf10	C9orf84	KLK12
HOXB7	E2F7	CRYM
IGF2BP3	LOC285084	AQP5
DTL	AMH	CHAD
NEK2	LHX2	SCGB2A1
WNT2B	CCL20	C1orf64
ZIC2	COX6B2	LRRC31
ZIC5	KREMEN2	AGR3
	ADARB2	HMGCS2
	C9orf172	FOXA3
	COL22A1	SERPINA11
	SMC1B	B3GNT6
	LOC84856	CAPN9
	FCRL1	CHRM1
	ACBD7	AGR2
	RAD9B	TFF3
	ICAM4	CREB3L1
	EDARADD	FUT6
	FAM182A	KIAA1244
	GEMIN8P4	GOLM1
	KRTAP5-10	MUC5B
	CLDN16	SPDEF
	TCP11	MLPH
	KCNH4	SLC44A4
	TTC24	PTPRN2
	GSDMB	CDH12
	IDO1	ATP2C2
	SLC51A	ERN2
	MEI1	ENTPD8
	ASPM	UNC5A
	MTRNR2L2	FGF10
	CXCR2P1	GREM2
	ERCC6L	PLCB4
	NUSAP1	RIMS1
	C16orf59	FBN3
	BRIP1	PDE8B
	PKMYT1	TOX3
	BUB1B	LMO3
	ARHGAP11A	NTRK3
	GSG2	NKX2-6
	HJURP	SSTR5-AS1
	FOXM1	GFRA3
	MKI67	LGR6
	MYBL2	FOLH1
	RAD54L	SYTL5
	BIRC5	SYN2
	HIST1H4J	TMEM178A
	HIST1H4K	TRIM9
	SKA1	DLK1
	CCDC150	CA4
	BUB1	FRMD3
	TOP2A	HBA2
	XRCC2	HBB
	WDR62	FAM107A
	NEFH	PDK4
	LOC375196	CNTFR
	RNF212	ADRA1A
	HIST1H2AI	HIF3A
	HIST1H2BJ	KLF15
	HIST1H2BL	ZBTB16
	ZYG11A	IGFBP6
	PLK4	DEPTOR
	KLHDC7B	RGN
	HIST1H4I	ZNF676
	STAG3	AQPEP
	SLC52A1	CDH19
	YBX2	SHC4
	HMSD	DMD
	MYO3A	VIT
	SYCP2	OSR1
	ZNF541	TNMD
	C11orf85	CHRM3
	RIBC2	IRX2
	IL12RB2	AZGP1
	ZNF732	EFCAB4A
	GPC2	BPIFB2
	KCNS1	CRISP3
	TDRD9	FAM3D
	GCSAM	C9orf152
	LCE3A	NXPE2
	FCER2	CRISP2
	GPR18	TMC5
	FCRL3	GLYATL2
	AICDA	CDR1
	RGS13	TSPAN8
	SERPINA9	CHST9
	LNPEP	ERBB4
	CD22	SLC12A2
	CR2	SLC5A1
	MS4A1	IRX1
	TCL1A	RNF180
	VPREB3	CAPN6
	SPIB	C5orf4
	NLRP4	ARMCX1
	TMEM163	LMOD1
	XKR4	SHC2
	FOXJ1	DNALI1
	HOXA5	LONRF3
	LOC100507127	APOD
		C2orf40
		CNN1
		MYH11
		SFRP1
		SNCA
		GFAP
		ACTG2
		STAC2
		WIF1
		CRISPLD1
		RMST
		FABP7
		SCRG1
		DRD2
		PCP4
		LINC00284
		WFDC2
		PROM1
		TF
		PPP1R9A
		LOC93432
		SOX10
		MIA
		TMEM213
		KCNMB1
		COL9A3
		TCEAL2
		VSIG2
		TMEM61
		TFCP2L1
		LOC100499405
		MAOB
		C5orf46
		BPIFA1
		BPIFB1
		LCN1
		PRH1
		HBG1
		HBG2
		CA6
		DMBT1
		BPIFA2
		SMR3A
		SERPINA3
		ODAM
		MYOC
		CCDC129
		SAA1
		KRT23
		NCMAP
		CCL28
		ZG16B
		KIAA1324
		PIGR
		TCN1
		NPY1R
		PPP1R1B
		NXF3
		LPO
		LYZ
		PIP
		PRR4
		SLPI
		PRH2
		SCGB3A1
		MAATS1
		PLA2G2A
		SPOCK1
		DDIT4L
		GNAS
		AGT
		S100A1
		PPBP
		BHMT2
		F10
		ASPA
		FBLN2
		LYVE1
		ADCYAP1R1
		ADIPOQ
		PLIN1
		ADH1B
		TMEM132C
		ATP1B2
		CD34
		NDNF
		LPL
		RBP4
		BTNL9
		GPD1
		MAPT
		ANGPTL1
		GDF10
		TIMP4
		CFD
		JPH2
		SERPINA5
		FAIM2
		NCAM1
		CILP
		F8
		NEXN
		PLIN4
		PPP1R1A
		CACNG1
		MYH8
		BEST3
		ACTA1
		MYLK2
		C20orf166
		KY
		AMPD1
		FBXO40
		KLHL38
		FNDC5
		PPP1R3C
		MYH7
		TNNI1
		HRC
		APOBEC2
		CMYA5
		MYOM2
		TNNC2
		C8orf22
		SORBS1
		CACNA1S
		LMOD2
		MYL1
		MYPN
		ATP1B4
		CAMK2A
		NPY6R
		FABP3
		ASB11
		COX6A2
		TCAP
		MB
		KLHL31
		SMTNL1
		OBSCN
		SGCG
		ATP1A2
		CKM
		COX7A1
		RBFOX1
		SRL
		SYPL2
		ATP2A1
		PYGM
		PEBP4
		AGBL1
		EEF1A2
		TRDN
		NACA
		NEB
		ENO3
		RPL3L
		RYR1
		KBTBD10
		NRAP
		LDB3
		MYOT
		SLC2A4
		TMEM38A
		MLIP
		SMYD1
		HSPB7
		CKMT2
		RBM24
		ART3
		TNNT3
		MYOZ3
		DHRS7C
		SLC25A4
		PGAM2
		MYH2
		MYOZ1
		TNNI2
		USP2
		KBTBD5
		MYOM1
		PHKG1
		ASB2
		TPM2
		SH3BGR
		GRB14
		TNNT1
		CASQ1
		TMEM182
		MYLK3
		MYOM3
		M1
		MYLPF
		SYNPO2L
		MYH6
		SRPK3
		CWH43
		CALML6
		HSPB6
		KLK5
		DSG1
		KRT1
		KRT10
		LY6G6C
		THEM5
		DMKN
		SLURP1
		LAMC3
		KLK7
		KRTDAP
		SBSN
		VSIG8
		SPINK7
		GALNTL1
		SCN2B
		FCGBP
		ALB
		MPZ
		COL28A1
		RGS7BP
		ITLN1
		C6orf58
		GP2
		MSMB
		PRB3
		PRB4
		MYH1
		STATH
		TFF1
		XIST
		DKK1
		HP
		HMGA2
		CCL18
		TFF2
		IRX4
		KRT75
		PI15
		DEFB103A
		KLK6
		DEFB4A
		SPRR2F
		S100A7A
		KRT14
		SERPINB4
		S100A7
		SPRR2C
		KRT6B
		KRT6C
		SPRR2E
		SPRR2D
		SPRR2G
		VNN3
