# Supplementary material for: Molecular subtypes of oropharyngeal cancer show distinct immune microenvironment related with immune checkpoint blockade response
Source: Br J Cancer. 2020 Apr 1;122(11):1649–60. doi: 10.1038/s41416-020-0796-8 (PMC7251088; doi:10.1038/s41416-020-0796-8)
Supplement: Supplementary file 3 — supplementary table 5 [file 41416_2020_796_MOESM3_ESM.xlsx]

## Sheet: fold1heatmapDEG_log2_for_cluste
		YOPC5	YOPC30	YOPC31	YOPC32	YOPC8	YOPC15	YOPC19	YOPC35	YOPC10	YOPC17	YOPC20	YOPC21	YOPC18	YOPC27	YOPC29	YOPC3	YOPC24	YOPC34	YOPC36	YOPC37	YOPC28	YOPC33	YOPC13	YOPC4	YOPC6	YOPC11	YOPC12	YOPC7	YOPC23	YOPC1	YOPC16	YOPC22	YOPC2	YOPC25	YOPC14	YOPC9	YOPC26
		XB type	XB type	XB type	XB type	XB type	XB type	XB type	MS type	MS type	MS type	MS type	MS type	MS type	MS type	MS type	MS type	MS type	MS type	MS type	MS type	MS type	MS type	IR type	IR type	IR type	IR type	IR type	IR type	IR type	IR type	IR type	IR type	IR type	IR type	IR type	IR type	IR type
ARSJ	cluster1	6.95617	7.08948	8.08958	6.39008	3.31034	6.9535	8.04636	7.68881	6.39729	5.66903	6.04483	7.76075	7.19357	6.81263	5.96717	7.09824	5.37365	6.7226	4.97957	6.05918	6.00764	6.13463	6.27296	0	3.13093	5.37295	6.10643	5.2521	5.87061	7.06199	4.90641	6.4363	0	7.6057	6.25115	5.56468	3.89821
CXCL6	cluster1	6.47541	8.35156	10.4829	8.7021	7.13709	6.38024	9.29987	10.7342	6.02658	7.01803	8.15654	7.04034	10.6064	8.99842	7.51625	7.91025	7.73965	5.55152	7.01725	7.80561	8.36588	2.81147	9.5041	2.79909	4.04527	8.47216	5.68622	6.70722	7.84725	6.65978	4.854	7.74005	7.76719	7.05094	7.3137	6.38128	7.74994
BAALC	cluster1	4.33128	5.30342	6.81481	3.33342	4.74255	5.19219	3.63227	6.32751	3.23419	5.07639	2.16027	6.02702	4.60999	3.33199	4.97039	4.77558	4.05832	4.41143	6.06996	2.74631	3.59813	4.32697	0	0	1.93357	0	3.90014	2.58496	5.73363	0	0	0	0	1.95977	3.25096	4.24945	4.98231
CCL13	cluster1	6.52419	6.5509	9.23508	7.01436	6.13709	5.06652	8.31079	8.47675	5.14527	2.69153	5.63081	7.12288	4.70266	6.55888	7.65928	5.19101	4.05832	5.99955	7.54551	6.75596	6.03232	6.67779	6.53294	5.41684	4.46923	6.66605	5.97292	3.86394	6.57879	4.95187	5.0063	6.05745	3.42761	5.51822	4.9644	5.33842	3.60051
CCL18	cluster1	10.2978	7.55082	12.6364	9.81025	7.52646	7.58504	9.33989	11.0788	6.14037	3.37156	6.77294	8.88451	8.27766	9.03807	9.53586	7.82883	6.5292	6.15886	8.03991	5.19731	9.20435	9.27216	3.5472	8.33463	6.9991	8.11077	7.7077	5.40599	9.0036	7.85275	6.44145	6.80993	7.10455	7.35482	8.71771	8.27938	8.53201
TFF2	cluster1	1.33914	6.85137	9.94926	0	0.993638	0	1.81967	7.91994	6.17133	7.3906	6.11853	5.69822	5.22265	2.90304	5.79753	6.94028	6.2854	6.34092	0	5.93003	7.16219	3.70487	0	0	3.44228	0	0	3.9991	2.96532	5.58676	2.40599	0.847997	0	2.20789	0	3.60288	2.23573
LRAT	cluster1	4.33128	5.06867	7.39549	1.70929	2.98914	4.1914	7.02403	3.43029	0	3.37156	5.12143	4.04439	5.39883	3.50589	4.65992	3.47897	0	4.25927	1.82782	3.63459	2.44361	3.0054	0	0	2.17951	4.51475	6.57001	5.56651	5.58256	5.4522	7.07927	6.84046	1.05658	3.56682	3.74416	3.12433	0
CDC45	cluster1	4.83491	6.28485	7.15714	7.33145	6.76871	7.05615	6.50621	7.22728	0	4.05224	6.04483	1.07724	3.88069	0	4.97039	5.19101	5.41819	2.3978	2.87971	0	4.5373	3.58976	0	7.10936	7.59619	6.63474	5.80323	6.74604	6.49649	5.66192	5.2292	5.54226	5.39917	6.66548	6.46875	6.27333	6.57909
IQCG	cluster1	7.00854	5.11061	9.62355	6.3302	5.54226	6.46565	6.71191	8.47233	0	2.85599	7.98942	5.35226	5.42626	6.43463	4.84499	5.854	4.95513	6.48527	5.89603	5.58856	6.39815	5.46467	7.53699	6.97911	9.40495	6.31633	7.40837	3.36177	6.91361	7.16017	6.56117	7.5313	6.63909	8.0054	7.27808	7.62542	6.95838
CD38	cluster1	7.16289	8.33405	9.71699	7.6414	9.02896	6.97694	9.15679	9.38849	6.84373	5.26341	6.77294	6.14466	7.21723	7.79786	7.00506	8.11426	8.64987	7.64053	7.92374	6.63677	7.92618	6.63474	7.31985	9.86223	7.99345	8.51159	8.31619	7.62403	6.6014	8.05658	8.20046	8.42706	4.50398	7.80077	8.82021	8.64976	8.73091
LAMP3	cluster1	6.18824	7.9582	8.81724	6.86777	7.50303	5.48188	7.52826	8.45459	5.86567	4.35685	6.10056	2.44095	5.15906	8.5272	5.79753	6.96394	7.31216	4.17632	3.77926	5.89579	6.8786	6.79973	8.2151	8.05105	7.38111	4.64674	6.86765	6.79325	6.37016	5.4522	7.31161	9.01842	7.49105	6.82107	7.13432	7.17263	7.08204
CTSL2	cluster1	5.34979	5.26679	7.48317	7.55697	5.71534	5.34412	6.76315	7.19554	4.27352	6.00293	4.50271	4.94907	4.91073	6.12226	5.75195	5.90376	2.91265	4.4822	4.32841	4.95327	5.19219	6.59036	6.30122	7.58278	6.63981	3.92695	5.35896	6.4489	6.06242	5.50748	5.95907	3.70044	5.47151	5.749	5.90424	5.24375	4.65076
LOC100506385	cluster1	4.83491	3.88947	8.0936	4.69877	0	4.34341	5.13709	4.92267	0	0.831391	3.97636	0	5.34234	4.04876	0	3.72028	0	4.337	0	0	4.23113	5.36282	0	7.24774	3.77505	0	4.89385	5.38128	0.812868	5.13832	6.18884	3.51096	6.55842	6.21004	5.72574	3.60288	3.07382
FOXE1	cluster1	8.72557	11.9064	12.0445	7.01436	11.8691	11.5253	11.397	7.86047	8.38772	8.91028	9.23924	7.53823	8.18061	9.02017	9.97049	9.26233	7.30022	9.03056	9.1578	5.19731	8.77373	9.35632	10.259	11.3939	9.54088	9.93063	10.7293	10.9472	10.8135	9.76539	9.90198	11.3435	9.90937	9.85793	9.95665	11.4676	11.1257
GDA	cluster1	1.33914	6.39043	7.14954	2.73985	4.79494	5.66647	6.06264	0	2.9782	1.73985	5.52607	0	3.18269	5.21994	5.92647	4.60585	0	4.08831	5.92647	0	3.13422	1.58976	5.17433	7.30323	5.45976	4.44427	5.09085	7.48148	5.62732	5.36492	0	5.56682	5.97269	1.95977	4.45418	6.67567	6.30214
OLFM1	cluster1	5.17752	8.62472	8.42635	5.50048	9.3092	5.60733	5.23726	6.4219	5.90304	4.9364	4.80064	6.8596	5.88631	5.75809	6.28836	6.21121	6.88826	7.26341	5.76686	7.77775	6.50779	6.51317	6.79338	7.79123	4.32481	8.80742	6.7086	6.77452	7.30049	7.62783	4.6837	8.31193	8.30615	8.3311	4.50462	8.2674	6.67384
CHST7	cluster1	6.7866	7.80748	9.28302	7.68187	7.44675	9.79933	7.70494	6.96405	6.93664	7.01803	7.05279	8.14619	7.44162	7.73789	7.39515	5.82858	8.01909	7.68608	7.98299	8.04281	7.86561	8.15512	0	0	6.90881	0	6.77887	6.98425	6.82005	5.96809	6.56117	7.6681	6.47281	7.12753	7.55275	5.78267	6.10245
CRMP1	cluster1	5.50367	4.62527	8.43896	5.93475	7.79468	9.47411	7.10591	6.16229	6.84373	4.46205	5.15704	7.34545	6.33914	5.45121	8.16982	7.715	6.35614	6.43279	6.97419	6.59485	6.8786	6.07146	1.33914	0	4.37434	5.16912	5.78057	5.84248	4.81967	4.24565	6.07852	3.7866	5.66903	8.05333	4.59991	6.22458	4.80219
IGFBP2	cluster1	8.64238	9.0143	10.943	7.59134	9.75877	11.9876	7.47784	8.36234	7.52662	9.62245	8.94149	8.31619	8.75315	8.00848	10.0434	8.79302	8.895	8.93626	11.2961	10.526	10.5539	9.94644	9.24572	8.60136	9.82394	9.24177	8.50088	9.39973	7.95675	7.68292	7.34056	9.779	6.81609	9.46201	7.65055	8.18898	7.82267
DLX5	cluster1	6.3726	7.49665	7.83719	3.16189	7.88215	9.64861	8.90953	5.64068	6.34394	5.23381	5.44228	2.11103	5.02237	4.88264	6.04505	6.23074	6.02126	5.22072	7.72976	4.18031	0	6.67779	5.29168	6.64861	6.01033	7.17173	7.01078	4.39094	7.88007	3.87676	5.85574	5.20945	5.97269	7.011	6.41735	6.93026	7.23199
IGF2BP1	cluster1	0	6.5809	6.70432	6.42861	1.57531	7.84937	6.67652	1.0635	0	0	0	0	0	1.20163	3.80839	0	0	1.04963	0	0	0	1.58976	0	2.31325	0	5.68032	0	0	3.0993	0	0	4.54844	1.05658	1.95977	0	0	0
AGPAT9	cluster1	6.15765	8.92923	6.79533	7.75188	8.90017	10.3493	8.06016	6.54442	7.76832	7.00932	8.33753	7.75335	7.24051	8.74322	7.09011	6.98721	7.65814	7.95169	8.59006	5.45385	6.50779	7.22448	6.73254	1.58015	5.38888	0	5.05355	7.01647	6.02945	6.39232	1.65535	3.40599	5.99752	5.66931	6.49378	5.9521	6.19673
B4GALNT3	cluster1	6.94732	9.21208	9.10483	7.20398	9.77844	11.4844	10.068	6.93876	7.56209	7.7866	8.08921	7.99164	7.7911	8.62983	9.17817	8.59895	8.13083	7.1915	9.02312	7.33011	6.29976	8.72649	8.63078	0	8.13042	9.0045	5.41886	7.68032	5.58256	7.43446	7.89026	0	5.32301	6.60244	7.44137	7.11124	4.14568
SLC6A8	cluster1	7.86301	10.4505	11.3098	9.56205	11.1814	13.231	11.0189	9.28174	9.55781	9.62245	9.55071	9.28859	8.97545	10.458	9.78588	10.4214	9.4334	9.73424	9.98234	9.2974	8.83469	9.95376	9.89031	10.2583	11.0059	9.68652	8.43346	10.6384	9.65757	8.73264	10.0942	9.71727	10.5196	9.07015	10.9229	7.52818	6.82311
CACNA1B	cluster1	2.02148	6.30305	6.15198	0	5.44692	9.09972	6.40207	3.81147	0	3.25852	2.16027	0	0	0	3.89433	4.66448	0	3.67129	0	0	0	3.91169	0	6.93286	4.46923	5.03122	2.99277	2.74631	7.10024	2.14405	6.0555	5.94953	0	5.6279	3.97453	5.61589	2.4957
CYSLTR2	cluster1	6.0781	4.50526	5.09466	4.26003	4.98778	9.86996	6.35826	4.43563	6.41041	4.82171	4.92932	5.35226	6	4.04876	5.44228	5.26903	6.6837	3.8953	2.87971	3.25852	3.72465	4.17473	6.94404	7.1299	4.10601	6.19259	7.00101	5.6094	3.94298	6.47784	6.62527	3.70044	5.32301	6.30542	5.28429	6.67567	4.42021
GAL	cluster1	3.72683	6.88789	3.43296	5.34802	5.71534	10.8375	8.24612	5.36457	3.72574	0	0	2.70929	4.34908	0	1.4489	4.97499	2.29866	5.73606	3.30889	1.28096	4.46663	2.58976	0	2.31325	2.17951	8.28263	2.1635	0	0	3.78973	1.04963	0.847997	1.66448	0	2.49825	0	0
ATRNL1	cluster1	4.91025	4.22959	6.08958	5.22226	4.68818	10.4387	4.78607	5.02281	7.13791	6.38578	6.59036	7.50343	5.25361	5.61265	6.42576	7.1813	6.60851	5.4138	7.63132	4.95327	4.79025	5.13463	6.09107	5.66306	5.45976	3.81967	4.851	4.39094	4.47184	5.2724	4.62176	4.7761	0	3.16189	5.94111	5.91145	4.75328
SEMA6D	cluster1	5.84825	5.78842	4.96162	3.75382	5.79494	9.70238	4.71809	6.54442	6.02658	4.89918	4.88801	5.66732	6.07103	4.75007	6.18903	5.90376	6.2854	4.67525	6.06996	4.39163	2.93923	5.39746	0	5.03518	3.00899	0	4.76129	4.81352	5.13134	5.77873	0	2.72247	0	5.96486	3.56682	5.07039	1.51602
VWA5A	cluster1	8.85278	8.49657	9.08494	8.81913	8.27733	12.2818	6.65864	9.77225	9.45945	9.59363	8.99149	9.08015	9.54703	9.48667	9.90156	8.69749	9.89547	9.08828	9.54707	9.85292	9.80471	8.854	8.71706	7.39129	7.8107	7.7126	9.00974	8.15871	8.76099	8.12892	8.46005	7.91283	8.20374	8.3726	7.92807	8.92395	9.0641
RAB6B	cluster1	3.95791	6.39043	5.21684	5.50048	6.52654	8.85259	2.87381	4.28318	5.32085	5.55428	5.55275	5.81634	5.39883	3.50589	5.92647	5.19101	3.14241	6.2426	5.58767	6.67765	4.60466	6.23419	4.48349	0	5.91241	4.87873	3.51728	3.63459	2.01078	4.59096	5.38578	4.54844	6.81609	4.30743	4.9644	4.87332	5.02414
FBN2	cluster1	6.5944	8.9116	6.16732	4.42156	5.96463	9.09972	4.91265	5.11603	2.9782	0.831391	3.89433	1.68257	5.05788	5.21994	3.89433	3.34199	4.16752	3.67129	1.82782	3.79181	3.45943	4.64904	0	0	2.87774	3.1127	5.12722	4.34127	3.62644	5.33485	0	0	6.36317	7.08969	4.6893	5.8268	2.71589
RND2	cluster1	4.38474	7.22891	5.62205	3.33342	5.79494	7.71631	5.50208	5.28614	5.59634	6.00293	4.32697	4.94907	4.87135	2.28983	5.52607	5.54473	3.14241	4.67525	5.38301	6.46091	5.70349	6.15502	0	0	2.57046	0	4.50843	5.01792	6.02945	3.25701	4.90641	4.27798	0	6.44361	3.46858	5.86987	4.75328
FAXC	cluster1	3.95791	4.68201	5.24565	5.26529	6.11666	7.8107	0	2.41954	4.38336	6.47703	6.74994	4.66448	4.56133	3.13258	3.97636	4.54411	4.82833	4.94907	2.26903	6.26059	4.31397	3.46467	5.95559	0	2.73118	5.07852	0.903424	4.73823	4.78031	0	4.41954	2.88753	0	5.06781	0.827738	3.96162	0
SLC4A11	cluster1	6.11041	7.74913	6.64039	6.60718	7.37964	9.55817	1.81967	5.36457	6.74443	8.96529	6.98527	7.68517	7.16138	5.72301	7.92422	8.38785	5.66078	6.41481	6.24963	8.24641	7.41794	6.36282	0	5.96786	5.82528	2.91839	5.29646	7.98265	6.61265	5.61206	6.84336	6.55152	7.0227	6.47913	6.55444	5.8268	5.38578
EPCAM	cluster1	8.28716	9.19032	6.94404	10.4032	10.6401	11.4643	9.78298	8.1635	3.34625	8.22651	9.21629	8.50387	7.92178	8.7862	8.46001	9.33443	8.83029	9.25885	5.38301	10.236	7.82375	6.81275	2.01792	8.14517	8.8544	8.91588	8.28434	7.52129	7.55964	6.64746	8.56605	8.3654	6.09212	7.27622	7.95088	7.33476	6.23266
GSTA1	cluster1	4.62761	9.31626	6.02414	6.3302	10.6284	11.5717	10.6779	5.60881	7.59664	7.68643	6.95536	7.76075	7.46818	5.92101	6.59051	8.1814	7.80006	9.53898	4.02414	8.52888	8.39	5.04963	5.29168	3.45022	5.50526	4.12019	8.53512	3.14568	7.66562	5.90785	10.4993	7.99203	0	2.76129	8.42425	6.39609	6.25039
RNF217	cluster1	8.12267	7.94667	8.1015	8.85141	9.72537	9.96688	9.92316	8.06743	7.70632	8.93345	8.24987	7.82553	8.48374	8.68082	7.8824	8.54117	8.083	7.50295	8.41823	8.01915	8.39476	8.45245	7.83586	8.15527	5.97842	7.63539	7.48043	7.93292	7.89391	8.17238	8.17388	7.14761	8.53423	8.00135	7.99972	6.96047	6.67384
BOLA3	cluster1	7.67059	10.0736	8.98547	8.96064	9.43022	10.3358	10.1667	9.37673	8.15613	8.03403	8.51211	8.31619	8.38961	9.22769	8.52935	9.29301	8.36584	8.90448	8.56605	8.11145	8.27048	8.50522	8.7118	8.40395	8.60032	9.42499	8.5385	8.78113	8.19515	7.75328	8.1024	8.65885	8.29623	8.29168	9.00565	8.54098	8.4654
SLC7A8	cluster1	4.79597	7.1103	5.68678	3.75382	6.98732	8.6339	8.08055	7.46761	4.7126	4.82171	5.08491	4.3875	5.69711	6.25058	5.35332	6.73566	5.27984	4.84549	4.65421	4.18031	5.14771	5.59036	5.91982	3.45022	4.55827	6.05702	3.62293	4.98596	3.86987	5.36492	0	3.16993	6.09212	4.63575	4.29278	3.38405	2.71589
PNO1	cluster1	6.2032	8.01981	6.96162	6.59036	7.11666	8.11562	7.70494	7.50255	5.74766	6.30268	5.8846	6.90038	6.21917	6.69139	5.96717	6.5292	5.46172	6.43279	5.09128	6.52951	6.21607	6.38042	5.63952	6.86071	6.10203	7.73498	6.51617	6.61559	5.87061	6.22072	6.73118	6.50144	6.41903	6.13771	6.71205	5.91145	5.44857
STC2	cluster1	5.42895	7.45664	4.99594	5.17752	6.65978	7.31741	5.9191	5.7021	4.87135	6.25927	4.19692	5.66732	5.55582	5.79207	4.38819	4.41278	6.2854	4.73444	4.23419	2.74631	6.14975	6.43162	0	0	5.38888	5.85375	2.1635	5.76898	5.64933	5.20711	0	6.35403	0	0.785006	5.68285	1.83592	4.06781
FANCB	cluster1	4.67129	5.15137	5.21684	4.87676	4.63169	6.81711	2.59932	4.1127	4.0917	2.50589	4.05311	1.68257	3.95791	3.93074	3.61706	4.3427	3.67243	4.08831	5.14405	1.28096	4.79025	4.32697	4.57894	0	3.91648	6.84134	4.97591	5.87799	6.28873	5.66192	4.62176	4.6893	4.75596	5.42425	5.06824	5.45582	4.06781
MEST	cluster1	8.67515	9.11273	8.38465	8.62538	9.10363	11.4926	9.07109	9.34576	8.88643	8.18849	8.81391	8.45463	8.92837	8.47561	8.39463	8.77643	8.07601	8.00062	7.99741	8.11884	8.69857	8.2294	9.81895	9.0265	9.44636	11.3915	8.44431	9.65347	9.21677	8.41227	9.36003	8.95704	8.46508	9.53415	9.05691	7.91928	7.91982
BCL11A	cluster1	9.4721	9.32737	9.55869	8.74473	10.2657	12.3728	9.06428	10.2122	9.55926	9.96723	9.959	8.79743	8.63793	8.93109	9.18463	8.91636	9.29637	9.21028	8.86672	9.02827	9.25769	9.36953	11.435	11.2565	10.7565	11.1651	10.7837	11.0976	10.1594	10.48	11.1049	11.45	10.3951	11.0237	10.3789	10.7008	11.1394
EN2	cluster1	0	3.44228	3.70708	1.70929	5.82043	8.26125	0	5.20359	3.34625	0	0	2.70929	2.08066	1.20163	4.50335	1.59932	0	0	0	3.02503	0	0	6.15421	0	3.77505	6.3361	4.56255	0	4.36947	5.92813	4.854	4.59694	5.47151	3.16189	4.50462	7.1981	3.22497
PRODH	cluster1	3.95791	5.98117	6.81481	5.13175	7.65263	8.53068	5.23726	4.28318	4.7939	5.48059	5.22535	4.22574	4.91073	4.75007	5.12143	5.90376	3.34199	5.64674	6.34305	4.48671	4.66959	6.41464	7.24926	6.43329	6.26959	7.77149	6.54334	6.08937	6.8953	7.15157	7.02081	6.52669	7.182	7.66342	5.2555	8.25932	5.72629
LOC730101	cluster1	6.52419	6.87578	7.36938	6.26791	8.68078	10.4534	8.78254	7.20614	7.20672	7.27193	7.62775	7.30561	5.80529	7.39335	7.60251	7.30688	6.40139	6.53605	6.68398	6.90087	6.85112	7.16521	6.83251	7.30323	7.15714	9.18602	7.80077	7.23045	7.15482	8.28351	8.76789	10.1949	6.28503	7.83775	8.37121	9.56541	7.90869
NUDT11	cluster1	5.90472	6.62483	7.774	6.39008	7.87609	9.36275	7.87024	6.67285	6.17133	5.57803	5.15704	5.72874	6.44989	4.67864	4.26379	6.65076	5.32733	4.94907	3.63807	5.93003	5.82171	5.39746	5.95559	0	0	8.69397	6.05072	0	6.49649	7.02459	6.31089	8.02342	6.87049	7.81474	5.31288	7.53489	6.14098
SCML2	cluster1	4.67129	6.83895	4.46663	2.73985	5.19692	7.97705	6.86071	5.20359	5.40122	5.89385	4.84499	4.66448	5.71946	3.66221	4.70819	4.60585	5.76845	5.48414	3.63807	4.28983	4.60466	5.17513	6.60259	2.31325	6.08725	7.23592	5.80323	6.32589	7.80394	6.44989	5.5601	5.6837	6.20242	5.93097	6.3087	8.01329	5.28651
MIAT	cluster1	7.24527	4.15218	5.90207	5.98732	5.54226	7.89936	5.28503	6.56117	3.95606	3.13586	5.32229	1.68257	3.95791	6.57849	4.12681	5.69349	0	5.70708	4.79338	3.25852	4.5373	6.32733	3.34483	6.78477	4.8679	5.03122	5.05355	5.2521	6.57879	6.30122	6.00809	6.12516	6.71548	6.01413	4.50462	6.52262	7.23199
RGPD1	cluster1	7.88185	4.37434	6.33825	6.24641	5.84549	8.18775	5.13709	5.87234	4.7126	4.41075	5.75168	2.44095	3.88069	6.49809	3.80839	4.3427	6.21121	5.51822	5.14405	2.74631	4.23113	5.17513	4.27202	0	4.51475	5.07852	5.55888	2.74631	3.7126	5.73308	0	3.70044	0	4.90304	4.50462	6.02989	5.824
CCNE1	cluster1	5.17752	6.56605	6.02414	5.63836	5.0751	6.86827	6.96682	6.40344	5.93946	4.35685	5.38336	3.94392	4.10014	6.12226	5.04789	4.41278	3.51602	3.54473	4.32841	2.40054	5.39609	4.59036	0	4.0781	6.43162	6.86851	6.47444	6.75569	5.19219	4.78241	6.78829	5.24031	6.63909	6.03012	6.93852	5.42761	5.56621
NETO2	cluster1	7.78509	8.22882	8.2836	8.9441	6.96463	9.48846	8.37273	7.92641	6.00944	6.59798	7.36492	6.87332	6.92291	8.13355	7.10842	7.28827	5.01436	5.37712	6.20065	6.02791	7.18438	7.11385	8.13904	6.73186	7.8421	8.63176	7.66505	7.68032	7.30049	7.19436	7.97275	8.08422	8.72373	8.35997	8.42752	6.48156	7.16832
GRIN2D	cluster1	4.33128	6.44045	5.72846	5.93475	5.6314	7.16229	4.32121	5.47444	3.34625	4.9364	0	0	4.78921	6.57849	2.16027	3.92695	4.53543	3.54473	4.02414	0	2.7137	5.32733	2.48027	0	6.16007	0	3.90014	5.42995	3.22033	3.78973	5.85574	3.51096	7.62388	3.04089	7.15795	3.38405	4.93923
CDKN3	cluster1	7.7445	10.2121	8.07756	8.76368	9.19185	9.29435	8.21573	8.8197	6.5812	6.0881	7.50231	6.55444	7.10318	8.12691	6.25607	7.73573	6.9197	5.95047	7.2879	6.26059	7.19535	7.12433	8.17757	7.90322	8.43379	8.33239	8.08603	8.91728	8.438	7.84204	8.08539	8.31556	6.47281	8.14832	8.78008	7.88301	8.7497
MCM8	cluster1	5.80941	8.22405	5.53076	5.76421	6.67384	7.05615	6.60333	6.6575	4.43496	3.25852	5.81967	5.5008	5.62819	5.92101	5.29094	6.19121	4.61412	5.4138	5.9855	4.81404	5.23534	5.7057	4.48349	6.73186	6.88325	6.94732	7.05875	6.14853	6.98425	6.59738	6.23074	6.18982	0	6.83036	6.81493	6.27333	6.30214
CKAP2L	cluster1	4.0268	6.68145	5.59991	6.86777	6.21626	5.82985	6.06264	6.07189	2.02148	3.13586	6.10056	2.44095	4.70266	5.06134	3.51096	5.99842	3.8125	2.3978	4.65421	3.93357	3.59813	5.39746	5.3466	2.79909	6.08725	5.58496	6.21179	6.62615	6.7097	6.50526	5.8824	6.47573	5.5735	6.65507	6.40412	5.51128	6.40054
RAD51	cluster1	5.1152	7.69516	7.51916	7.64954	7.94152	8.40655	7.36054	6.36597	4.53356	4.46205	6.79559	5.46532	4.23036	6.27501	5.41346	6.8416	4.76022	4.17632	5.09128	4.88509	5.35755	5.59036	5.04701	0	6.99107	6.00876	6.03166	6.76514	7.62191	6.84298	6.81609	7.02004	6.52482	7.50016	7.95536	6.84674	7.57153
MCM6	cluster1	8.59466	9.26162	8.62125	9.14837	8.68078	9.1878	6.08979	8.06743	6.82439	7.1818	8.59205	7.31569	7.5941	6.84562	7.39515	7.30688	7.82521	7.91391	8.35235	7.1819	7.75121	7.49721	8.18517	7.82953	8.91886	8.97662	8.60452	9.12518	8.47529	8.48989	9.16601	8.86598	9.01734	9.1513	8.5755	9.14774	8.84009
FZD6	cluster1	7.89118	8.32517	9.20775	7.80413	7.76865	9.37162	7.47784	8.26889	6.39729	7.0691	7.16159	7.52097	7.27854	7.0846	7.46058	8.15081	6.71987	7.12681	6.70169	6.79364	7.08162	7.26275	8.0337	6.39985	8.50271	8.38995	8.33967	8.22559	8.31316	7.62783	8.23688	8.5274	7.3156	8.56117	7.62812	7.8132	7.15896
NCAPH	cluster1	4.58195	6.26641	5.74873	3.33342	5.82043	6.70915	4.851	5.54319	4.62585	3.5741	5.38336	4.53232	4.03122	4.04876	3.3978	4.3427	4.36317	1.64616	1.18269	1.9486	3.72465	4.09255	5.23419	5.27612	5.82528	5.03122	3.98185	5.73064	5.2791	5.17313	4.0027	5.66107	6.0217	6.30542	5.90424	4.87332	5.10392
MYCL1	cluster1	6.61706	7.94093	10.1964	5.98732	9.90465	10.2433	6.76315	8.16897	4.7939	7.39729	6.71466	6.76009	7.06016	7.85549	7.75502	7.9163	6.73755	6.20124	8.77749	6.28725	7.48204	8.51317	6.2149	8.99314	8.22526	7.16078	8.2057	7.56003	8.73047	6.46385	9.49067	10.2213	7.29581	7.38629	8.79276	7.48736	7.65356
CIT	cluster1	6.09424	6.24793	6.47913	6.01279	7.21616	7.49041	3.63227	5.28614	3.23419	4.78136	6.57728	4.3875	5.34234	5.61265	4.84499	5.63575	5.01436	4.337	4.7252	4.39163	6.52529	5.09255	4.66846	6.3302	6.86592	2.69153	7.10507	7.23045	7.38776	7.3077	5.93404	6.8802	5.69933	6.26529	7.17353	6.32067	5.59395
ZIC2	cluster1	2.02148	5.68173	6.31125	0	9.10103	8.84944	5.85748	2.68482	1.71809	1.35614	7.73145	4.13832	0	5.53419	4.12681	4.97499	2.29866	1.04963	4.85798	0	0	0	0	0	6.07211	6.39352	7.83964	8.5913	8.66473	7.99503	7.5452	5.91169	8.31601	8.72298	5.44692	7.63169	2.4957
HMGB3	cluster1	7.90044	8.91752	8.72772	8.15952	9.51475	9.55817	8.87495	7.45869	6.33038	7.17403	7.92398	7.73098	7.50708	8.01575	7.43187	7.90412	7.40395	6.67807	6.61073	7.47606	7.51751	7.15512	8.51515	9.70285	7.94474	7.75702	7.91444	8.00287	8.58455	7.80941	7.8438	8.23357	8.72744	7.78195	8.65256	7.1981	7.47703
RAD54B	cluster1	5.32265	6.53559	5.68678	5.67101	7.17722	8.16239	7.30387	5.54319	5.50208	5.23381	6.76142	5.81634	5.1914	4.94486	4.97039	6.02126	4.61412	5.44956	5.73281	4.48671	4.46663	4.59036	7.71528	6.93286	6.75729	6.46663	6.85686	6.17732	7.77433	7.16882	6.82985	7.25729	7.60792	7.26275	5.95931	6.74658	5.53761
SGK1	cluster1	2.98003	4.15218	6.50319	2.73985	6.41363	6.4489	6.48591	4.97361	2.48027	1.73985	5.32229	1.68257	3.18269	4.44162	3.97636	3.60526	1.852	3.40735	4.1334	0	1.07724	3.32625	6.5089	4.94486	2.17951	1.67356	5.53201	4.23573	7.34811	4.91121	2.07724	6.0045	4.97085	6.03012	3.74416	3.96162	4.59634
HOXD10	cluster1	1.72247	5.56621	4.56194	0	7.69467	3.48027	4.91265	5.7021	3.63923	0	3.89433	2.44095	4.34908	5.45121	5.04789	4.3427	4.26828	2.07039	1.18269	0	1.68706	4.0054	4.83188	3.69153	6.61927	4.87873	3.72137	0	7.29352	6.64746	0	4.89724	3.27352	5.6279	5.1334	5.9521	0
CEP19	cluster1	4.67129	5.98117	6.22651	2.14078	6.39678	4.8802	7.6605	6.45796	3.45022	4.1819	3.97636	5.14241	3.62176	4.81813	4.26379	6.1297	4.36317	3.99458	4.85798	4.48671	4.31397	5.25323	6.32876	5.66306	5.50526	4.98185	6.0881	5.16872	7.87073	5.02945	3.41414	5.98641	4.75596	3.73227	6.40412	5.78267	5.25172
PIGX	cluster1	8.75141	9.04696	9.55869	7.22603	10.0561	7.8042	10.0933	10.0188	8.07259	7.96371	8.37942	7.48575	7.88283	8.57698	8.11676	9.09835	6.87234	6.90063	7.01725	7.67059	7.9969	6.93605	8.91256	9.29639	9.63856	8.3127	8.74873	8.48321	10.259	8.63354	8.95745	9.16435	9.48939	8.52195	9.27652	8.19318	7.66021
ABCC5	cluster1	8.76162	10.2846	10.557	8.09513	11.4871	10.3639	11.0614	9.68162	8.22038	8.03832	9.62545	8.04701	8.72588	9.17692	8.76613	10.1275	8.39968	8.6637	8.59006	7.34287	8.56948	9.2533	7.91097	9.56207	10.0605	9.13924	10.1477	9.62245	10.1029	9.25517	9.96688	10.7068	9.93676	9.36886	9.93168	8.19318	7.97401
ANP32D	cluster1	0	2.79077	7.62213	2.73985	8.3753	3.34199	8.54404	3.10434	0	3.47638	4.32697	3.59335	0	5.95163	3.71589	6.69377	4.61412	0	0	0	4.46663	2.0036	6.5089	0	5.28836	6.00876	5.35896	6.21936	4.20163	0	5.90833	4.44626	4.63517	2.20789	6.09635	3.7939	0
AKR1C2	cluster1	8.53045	12.4346	9.00675	7.10035	14.1253	12.3454	14.0924	9.05004	9.38886	9.86361	9.1518	9.13514	9.85826	8.94251	10.3041	11.7894	7.9674	9.95042	9.48436	8.29315	10.3393	10.0995	7.08044	0	8.03672	8.82146	7.03012	7.29737	7.03507	7.54435	5.14405	7.18775	9.5238	7.51735	9.88397	5.99164	6.15967
AKR1C3	cluster1	8.11868	11.2829	8.94632	7.01436	13.0027	12.3432	12.9413	8.43208	9.19557	8.74712	8.66473	9.33136	8.90183	8.32057	9.31408	10.2286	7.98976	8.63688	9.00177	8.33838	9.10305	8.86956	1.33914	3.16189	6.72874	5.95907	7.35562	6.87443	7.71836	7.84743	7.35006	6.04002	8.13863	7.48864	8.40791	6.32067	5.47865
ADAM23	cluster1	7.00854	9.84967	9.70401	6.73566	10.8972	9.9492	10.9931	8.26379	8.24241	6.66605	7.89276	6.65306	8.07221	6.47735	7.58954	8.82566	7.54172	7.72301	9.83532	6.65735	6.72042	8.854	8.15456	7.02381	7.94883	8.95455	9.28605	7.18864	9.29009	7.97062	8.92276	9.26531	8.37374	8.54728	6.88277	8.81551	9.27319
CBX2	cluster1	4.91025	7.66042	7.62768	2.96532	8.81067	8.31288	9.29696	5.84524	5.17592	5.10936	3.89433	2.11103	6.10518	3.33199	5.84197	6.91624	0	4.54967	5.62527	5.30561	5.98231	6.19515	0	2.31325	3.69933	6.46663	5.99277	4.98596	5.58256	5.4522	8.10805	7.83409	6.84361	6.79325	5.10098	5.30779	5.28651
GCLC	cluster1	7.58691	8.78823	8.50629	6.24641	10.5974	9.33805	11.1952	7.87387	7.65256	8.05528	8.08921	7.75335	7.46156	8.77772	7.67772	9.53132	7.32391	7.50295	7.93127	6.96821	7.89282	8.16017	8.31533	8.39549	7.90707	8.54998	8.86372	8.08858	7.36151	8.02851	8.28734	10.1448	6.45516	8.49621	9.13258	7.43829	7.57856
C1orf226	cluster1	6.17293	8.41134	7.97321	6.90929	10.0601	8.12086	9.16636	8.1191	6.85325	8.60129	8.22916	8.48168	7.50072	7.42635	7.795	8.78973	8.10371	8.2075	8.00461	8.93032	7.41794	8.10339	7.76673	7.72506	7.33145	5.29462	7.25238	6.70722	7.04341	6.92647	8.60236	6.20555	6.30506	6.61309	7.93723	6.68776	5.25172
CYP4F3	cluster1	6.2182	10.0266	6.32481	4.87676	10.5147	8.09429	9.63461	5.95047	7.71685	8.42932	7.73735	7.74591	8.15218	6.55888	7.6343	7.62877	8.30761	6.7226	7.73836	4.73877	7.399	8.54067	7.97367	7.04571	3.53356	5.16912	7.16752	8.11484	6.34359	6.85362	8.49913	6.36807	5.5404	7.05094	5.7879	6.20789	5.25172
AKR1B10	cluster1	8.0743	12.7058	9.13224	3.9782	13.4446	5.69488	12.1518	11.0635	8.74712	10.2191	8.58883	5.81634	9.97284	10.1496	11.1534	11.9714	6.30943	7.60933	10.7719	7.03265	9.10886	10.4052	6.35597	6.36545	6.08725	7.12732	7.10507	9.88998	8.3802	6.74281	7.80277	7.56826	8.43829	7.71898	8.48478	7.41667	7.20506
CES1	cluster1	7.17063	12.8052	8.01586	2.46989	13.8529	6.02259	11.0259	9.19079	6.27445	10.9965	9.0086	8.77939	7.40079	7.72021	8.82798	11.8449	8.74069	8.78038	9.26913	7.77775	9.40212	9.43794	5.88289	2.79909	5.36422	4.44427	3.14241	4.06178	6.9493	5.5345	0	3.8679	4.35896	3.95047	5.42122	6.01078	0
AKR1C1	cluster1	5.45418	10.9204	7.24584	5.93475	12.0971	9.68289	11.0494	7.7039	7.77834	7.59051	7.18755	7.3746	7.42811	6.79597	7.39515	9.1405	7.46915	7.96405	7.70356	6.57334	7.83788	7.82553	0	2.31325	5.45976	5.48285	6.87836	4.28983	5.92552	7.25219	4.74255	6.98402	6.09212	5.60644	6.92944	4.78607	4.59634
CYP4F11	cluster1	4.53543	11.2252	6.37799	3.33342	11.9523	6.49841	10.575	4.75862	5.70598	7.26463	7.72554	6.3147	6.54024	7.80626	6.8071	8.15593	5.99209	7.3881	5.89603	6.23343	5.93074	6.43162	0	6.86071	0	4.29131	0	6.62615	0	4.73715	6.44145	6.46271	0	0	0.827738	5.8485	5.80012
GSTM2	cluster1	4.38474	8.39451	6.21199	6.40939	10.2622	7.33566	8.97633	6.14017	5.59634	6.80323	5.55275	5.95163	7.13668	6.20065	6.99526	7.95815	6.1058	7.32229	7.2879	7.58736	6.86493	6.9479	0	0	4.93593	4.44427	5.93216	5.33092	6.80064	5.20711	5.98368	0	4.35896	5.76845	6.2363	6.8031	5.14241
GSTM3	cluster1	7.03408	10.545	6.91731	5.96116	12.3607	9.75931	11.1355	7.00124	7.75302	8.66085	7.22149	7.58052	8.50633	5.61265	9.09371	10.3824	7.64875	7.79409	8.51676	8.21208	7.766	7.40625	5.68313	7.3213	6.17433	6.08044	6.62205	6.20555	7.17013	7.26021	8.34567	5.32912	6.87049	6.09255	6.6241	7.42391	5.87061
GSTM4	cluster1	5.17752	7.79468	5.82757	5.90761	9.23283	6.15198	8.21573	5.57622	7.2723	6.81327	5.55275	5.63546	5.98162	4.81813	6.22304	6.65076	5.01436	5.82018	6.43079	4.95327	5.27724	6.25323	4.75221	0	4.04527	7.08151	4.80684	5.1102	6.28873	5.5345	5.38578	5.1127	7.04647	5.09845	5.0343	5.24375	6.25039
MDGA1	cluster1	5.34979	7.95245	6.70432	5.30743	9.47312	5.60733	6.11624	6.07189	5.40122	6.6879	4.80064	6.35438	6.2034	5.49346	5.63081	6.2502	6.33289	6.88765	7.55528	6.14893	6.33985	3.8125	5.99073	0	5.20789	6.96012	5.38922	1.28096	4.93121	4.30889	2.67129	6.64674	5.15785	4.83188	5.56986	3.26003	6.46254
GCLM	cluster1	8.56289	11.8646	8.9551	8.98991	12.0002	8.75759	11.882	9.71371	8.9591	8.68018	10.3196	8.91791	8.59939	8.68538	8.01402	8.72543	8.04073	8.52431	9.18329	7.97888	9.34656	8.45245	9.31304	8.73518	8.24217	9.32281	8.99994	9.74631	9.39436	8.43388	8.90349	10.7913	8.19308	8.42819	8.6245	9.19707	8.93334
ME1	cluster1	8.3927	10.4737	9.76152	8.16526	11.1211	10.0563	10.5164	8.22241	8.75989	9.22786	8.88179	8.97931	9.26779	10.2965	10.1083	10.3736	7.59134	8.06528	10.0991	5.89579	9.03744	9.54649	6.5089	6.56026	7.17133	8.36623	8.05799	8.98388	8.09893	8.04729	7.36894	7.2113	6.97373	8.17383	7.78842	8.02281	7.12102
RIT1	cluster1	7.36387	9.32737	8.39763	7.48567	9.46907	8.12086	9.12114	8.62702	7.66342	7.32894	7.86084	7.52097	7.60615	8.5916	8.01887	8.43937	8.17707	7.90105	7.40088	8.04281	8.04625	8.34523	7.01391	6.01279	6.93404	7.03408	7.90923	7.2842	7.56544	7.00551	6.74564	7.2723	8.01106	7.68391	7.5938	7.40948	7.77459
MRAP2	cluster1	3.23573	6.4888	7.5601	4.34341	8.63474	6.77755	5.82553	6.38491	4.32912	5.7339	5.8632	5.75862	2.89918	4.25852	6.28836	6.21121	6.93522	6.41481	3.11103	6.17772	6.31994	4.32697	5.17433	0	0	3.28392	5.32805	5.58796	5.25096	5.50748	5.34802	4.89724	3.42761	6.19594	4.45418	4.91504	4.75328
CLTCL1	cluster1	3.1127	6.06867	4.19692	5.852	8.16224	5.77742	8.1335	4.20006	6.41041	4.73985	4.84499	2.93357	6.35332	8.12019	3.51096	5.26903	5.83592	6.30232	7.84605	0	5.05398	7.51317	6.15421	0	6.97499	6.78529	3.62293	4.81352	4.47184	3.95884	5.45779	0	5.5404	4.0798	5.52199	5.51128	0
NQO1	cluster1	8.56872	10.7457	8.20467	7.67384	10.4671	7.44062	10.9605	8.20129	8.06026	10.0038	8.25394	7.92089	8.23573	8.53224	8.87403	9.36363	7.94462	7.57743	8.51175	7.77775	9.35883	9.4872	7.43888	8.07248	6.46646	6.44857	7.19348	7.74416	7.81852	6.63517	8.39712	7.12298	9.34292	6.78372	8.80029	6.06738	5.35332
SOX15	cluster1	9.81614	11.2505	10.0471	9.97391	10.7228	9.64129	12.1007	9.56853	9.41494	10.4807	9.83851	8.66991	9.28656	10.5394	10.755	10.6103	9.36365	9.2887	10.7335	8.472	10.5887	11.0159	7.78679	9.22154	10.7845	8.26735	8.26814	9.54048	9.55825	7.45574	10.6697	7.50613	8.33065	9.23676	9.80368	8.90343	7.32679
SLC7A5	cluster1	9.89939	11.8574	9.74007	11.1121	11.7405	10.732	11.8649	10.2956	10.3324	10.1246	9.47891	8.33114	9.00068	11.7955	10.2455	10.1637	9.5257	8.83536	10.8771	8.93455	10.2657	10.6474	9.01402	9.78637	10.7729	10.1753	8.87178	9.84477	8.58169	8.48643	11.0186	10.3445	9.76941	9.588	10.1353	8.93917	9.27319
FOXL2	cluster1	4.53543	4.7366	5.86542	5.46401	7.19682	7.27072	7.14517	6.91289	5.7879	5.14119	3.3978	2.70929	4.70266	4.88264	4.32697	6.51317	6.88826	6.2426	5.54905	0	2.93923	6.07146	5.11228	0	6.14588	6.19259	3.72137	4.8495	5.67073	5.66192	0	4.59694	4.91982	4.50398	4.1102	2.97453	2.23573
CCDC86	cluster1	7.31624	8.75896	7.26012	8.75612	7.30022	8.77442	8.74473	7.37617	7.1535	7.92719	6.77294	7.42198	6.92291	9.43632	7.7139	6.92825	8.822	7.51987	8.2475	7.73003	8.0881	7.89409	7.24926	5.82349	8.29168	6.43045	6.47444	6.80245	7.03507	6.82133	5.93404	7.08948	7.14924	7.17881	7.5043	6.89954	6.7126
PYGL	cluster1	9.69486	10.5705	9.34955	8.6087	8.30017	10.3048	9.14715	9.24605	8.33405	8.27812	7.73735	9.69537	9.75821	10.6896	9.42013	8.5529	9.30234	8.78738	8.71768	9.26763	9.2785	10.1424	5.88289	7.49025	7.73633	8.02253	8.33579	7.916	7.36807	7.53768	6.54458	7.11468	9.6084	7.40489	8.6074	7.27202	7.07221
CALU	cluster1	10.6617	10.4454	11.0648	10.634	9.88058	10.445	11.0691	10.7588	9.42459	9.30986	9.42536	10.455	10.6212	10.8235	9.31997	9.81436	10.6554	10.4394	9.88861	10.8544	10.1263	10.0026	8.83267	8.86378	9.14593	8.96402	8.87713	8.63858	9.53636	10.2377	9.22932	9.3544	9.81006	9.67352	9.58821	9.21801	8.60255
FKBP9	cluster1	10.3621	10.5005	10.5635	9.4588	9.82648	10.4966	11.7561	10.5789	9.98512	10.3043	9.40706	10.6761	10.3431	10.7418	10.2111	10.093	10.8248	10.5203	10.7368	10.9047	10.8472	10.4052	8.51515	8.13499	9.08167	9.28538	9.02909	8.64631	9.34651	9.5955	8.68373	8.4237	9.19599	9.74334	8.81028	8.62176	8.70549
RTN4	cluster1	11.2234	11.8711	11.9926	11.9239	10.9523	11.712	12.3513	11.9583	11.5922	11.081	10.6682	11.4298	11.5089	11.7299	11.3801	10.5313	11.6752	11.6644	12.2907	11.5654	11.5221	11.8123	10.2715	9.05374	10.3612	10.7262	10.9402	10.6005	10.4692	10.8277	10.1648	9.6854	11.1794	10.9386	11.1216	10.7634	10.1816
LRRC59	cluster1	9.99983	10.9234	10.5778	10.999	9.65971	10.5679	12.0141	11.0075	9.47812	10.1165	10.1842	10.1023	10.1014	11.5136	10.3802	10.5442	10.3993	10.4777	10.0549	10.4748	10.3105	10.2426	8.64187	9.52366	9.89939	9.47013	9.27394	9.76774	9.74922	9.5168	9.71555	9.58828	10.0038	9.81919	9.46708	9.66938	9.68926
PDIA3	cluster1	11.5647	12.5969	12.1322	11.6647	11.2779	11.6798	12.954	12.26	10.1309	10.8677	10.8122	10.2433	10.7438	11.9523	11.1296	11.4405	11.5082	11.7836	11.1869	12.242	11.8111	11.224	10.688	9.27803	10.7982	10.0529	11.1163	10.7461	10.5839	10.6112	10.3207	10.418	11.1039	11.0137	11.0332	10.7825	11.0814
PDIA6	cluster1	10.9542	11.6466	11.7244	11.8013	10.8889	11.5455	12.7893	12.4784	9.82295	10.2891	10.3303	9.63036	10.4602	12.2652	10.8556	11.1896	10.8908	11.4658	10.3728	12.0044	11.3418	10.8031	10.1909	10.5343	10.7775	10.4591	10.6941	10.2116	10.6294	10.4678	10.0423	10.8152	11.2511	10.6879	11.0128	10.6378	10.8311
MET	cluster1	6.399	7.76885	7.36938	8.2267	6.64559	8.11562	8.95809	7.07286	5.61883	7.24992	6.72642	7.94702	7.45492	7.9939	6.7845	7.4138	6.87234	7.07071	7.26425	8.15543	6.68972	6.91229	7.4132	6.2572	5.26191	6.27631	5.78057	5.01792	5.90737	5.4522	0	5.56682	3.69265	6.224	5.80787	5.78267	5.10392
SPR	cluster1	6.77663	8.30282	7.27426	8.71387	8.09582	8.35826	8.96541	7.9708	6.26021	7.48148	7.19613	7.41261	6.82349	7.83927	7.3267	7.4138	7.95228	7.15947	7.09993	8.28656	7.51751	6.86332	5.29168	8.09366	7.21985	6.8953	5.58526	5.49985	5.3345	7.33092	5.65535	7.76148	7.49105	5.94813	5.7879	6.93026	5.10392
LOC100505839	cluster1	6.68299	8.66388	9.27601	4.76075	7.51088	6.76421	9.30565	6.76222	6.33038	7.73471	7.17033	5.7879	7.20936	8.32057	7.47468	8.13525	6.02126	6.69307	7.88539	4.95327	8.46446	8.68839	0	7.02381	5.36422	5.93334	6.05072	8.58864	6.40922	6.64746	7.09075	3.8679	8.18239	5.54071	6.83466	5.48382	5.93758
RAET1L	cluster1	5.8674	6.94673	8.31125	5.34802	4.89482	6.89312	7.03804	5.89893	5.80787	6.21471	6.15421	4.89627	5.96301	6.45615	6.88325	7.10884	4.45154	5.22072	5.50938	5.40599	7.5775	6.09276	2.82985	5.54504	6.77597	4.12019	5.9528	5.78764	4.89482	5.56071	2.67129	5.51728	6.15947	4.13996	5.7046	5.03298	5.53761
GABRA3	cluster1	3.54967	6.13093	6.89008	3.62644	5.34518	6.34465	7.22052	3.91839	4.7126	4.05224	0	1.68257	0	5.88996	4.88801	3.92695	0	1.04963	6.62936	0	4.04963	2.0036	0	0	4.90256	3.57652	3.98185	0	4.81967	0	0	0	4.50398	2.41684	4.40259	1.44361	4.80219
VSNL1	cluster1	8.49721	9.5239	9.94263	6.57319	9.08268	9.96249	10.5313	9.61324	5.40122	8.14144	6.23936	7.70058	7.46818	9.16395	8.71644	8.98732	8.06199	7.45984	9.67612	8.03496	8.90659	9.49524	7.75656	8.81369	9.54905	7.14965	7.01078	8.55888	7.95233	6.73118	6.40531	6.40939	9.07358	7.92618	8.30204	7.3726	7.13062
SHFM1	cluster1	11.1539	12.7998	13.2165	11.8303	12.9331	13.0162	13.236	12.2629	10.9925	11.1345	11.4668	10.754	11.1452	12.0967	11.7593	12.3116	11.5464	11.5994	11.8175	12.1927	12.0619	11.6465	10.9251	11.3659	11.8061	11.8566	11.7487	11.0169	12.0046	11.0443	10.8767	11.4438	11.8132	11.6412	11.9676	11.0475	11.5701
CTSC	cluster1	11.4868	12.0225	11.672	10.9658	10.9069	10.0144	12.5949	12.0018	10.1811	9.86603	10.2514	9.69152	10.8122	10.5668	10.6936	10.5781	10.0911	10.0569	10.4666	10.1821	11.3263	10.9265	9.9472	10.8934	9.57331	10.318	10.8875	9.8537	10.4599	10.4388	9.96998	10.8543	10.5376	10.3967	11.2125	10.8424	10.8074
GPR176	cluster1	8.18085	8.49657	8.06948	6.59036	7.49514	5.90521	8.5489	8.34798	7.07382	5.77558	5.98687	6.91361	7.10318	8.07237	6.46875	6.56056	7.06738	5.67723	7.475	4.57531	7.37025	6.11374	7.85499	6.83592	5.82528	3.28392	6.62205	6.1914	4.69877	6.22072	6.33038	5.30012	3.27352	6.69599	7.17353	6.74658	6.81121
EPT1	cluster1	6.67228	8.88475	7.58864	7.3912	7.86381	7.95356	8.15932	8.12474	5.99232	6.07146	6.02569	6.05137	6.38163	7.66605	7.53667	7.48905	6.05007	7.08204	7.08651	7.40489	7.62695	7.08215	6.38267	5.66306	6.67002	7.3466	6.92041	6.60511	6.09487	5.2724	7.12443	5.38543	7.11582	7.06652	7.15015	7.02835	6.69988
HSPA5	cluster1	11.4331	13.0933	11.9921	12.1243	11.1402	10.9764	12.2921	12.8633	11.2022	10.8689	10.794	10.3585	10.9779	11.5737	11.1369	10.6958	10.7182	11.6088	10.7206	11.2875	11.5944	10.916	10.6405	10.58	10.4778	10.9299	11.033	10.5505	10.6748	10.6992	10.3085	10.5103	11.8628	11.3129	10.9992	11.6836	11.3698
S100A11	cluster1	13.3691	15.64	14.5638	13.4054	13.2194	13.3464	14.6929	14.6354	12.7778	12.9616	13.0229	12.2637	13.3338	14.4138	13.9389	13.6324	13.2649	13.5313	13.6022	13.6518	14.6644	14.4428	12.451	12.2632	12.4526	12.1105	13.4665	12.6578	13.0467	12.636	13.3259	12.7122	13.5456	12.8752	13.2241	12.468	12.3953
S100A2	cluster1	12.8114	16.035	14.8007	10.8945	12.1191	10.7993	16.2864	15.0696	12.9217	12.9726	13.1068	12.3785	13.6633	15.072	14.508	13.8694	13.6245	13.6486	12.4726	10.947	14.6169	14.7383	11.923	11.7597	12.0294	12.7162	12.2906	12.445	12.7383	12.5337	13.4881	11.7432	14.5236	12.5732	11.6135	11.6956	11.459
BRIX1	cluster1	8.69125	11.1476	9.19852	8.68629	9.02345	9.96688	9.28531	9.1719	8.02259	8.30684	8.77732	8.20692	8.11904	7.73789	8.82521	9.12745	8.59738	8.87197	8.59481	8.70701	8.45992	8.3046	6.45976	8.45385	8.76368	9.15869	9.54332	8.36641	7.85667	8.17667	7.18953	8.44041	8.84094	8.88618	9.01865	8.20163	8.46164
MSC	cluster1	7.29526	9.93214	7.23141	7.84027	7.32715	6.02259	8.2521	8.23807	7.00686	6.0881	7.17891	7.86034	7.64739	7.76388	7.38024	5.63575	6.73755	7.34145	5.86468	5.67158	6.31994	5.25323	6.69042	5.03518	5.73281	7.37539	6.37208	6.08937	7.17013	6.96659	4.18428	4.85798	7.7086	7.06652	7.67814	7.31152	7.58549
PSMA3	cluster1	5.92291	8.66388	6.75556	6.20261	6.67384	6.19259	7.33807	7.26847	7.01547	5.85549	6.31994	5.46532	6.23458	6.25058	5.75195	6.73566	5.27984	5.84725	5.0365	5.89579	6.49009	6.76022	5.29168	4.8485	5.75168	6.75636	7.00101	6.2737	6.7097	6.13566	5.42223	4.85798	6.41903	6.15259	6.8249	5.99164	5.02414
RPL37	cluster1	8.43158	11.1866	9.0194	9.2379	8.87298	9.73027	10.4303	9.51598	8.44894	8.66363	7.46744	8.24954	8.4307	10.0544	9.01369	8.29765	8.75819	8.37921	7.80561	8.93032	9.2785	9.239	8.94418	9.72334	8.28193	9.65164	8.83924	7.65499	8.83697	8.03793	8.32647	8.93834	8.09355	8.85723	8.56963	8.81823	8.7986
TRIB3	cluster1	5.01659	9.97238	6.7148	7.71342	6.52654	7.21257	8.37825	7.19554	6.10873	7.07746	4.55704	5.60288	6.10518	7.45861	6.35103	5.19101	4.61412	6.39678	5.95629	6.20594	6.27929	7.11385	0	6.95617	4.75969	5.93334	5.41886	5.45352	6.62366	5.5345	6.5935	8.44041	3.69265	7.58954	6.02945	6.3512	6.75047
PTGR1	cluster1	6.34572	10.296	7.59991	7.15886	8.82648	5.804	9.10132	5.81788	7.09824	9.10255	8.19116	6.44874	6.88399	5.53419	7.74342	6.36124	7.44774	6.37834	6.89918	7.06372	8.02181	6.93605	6.40871	6.83592	6.71918	6.85499	7.05875	7.78208	7.71321	7.3077	6.42341	6.44956	7.29581	7.88704	7.23419	6.82502	7.37591
FERMT1	cluster1	6.23285	8.82321	7.76898	5.96116	7.04264	7.44062	8.78254	6.73308	6.28873	6.88154	6.70266	6.12184	6.73877	7.11197	7.27919	6.5292	5.01436	5.44956	5.89603	6.14893	6.76527	6.04963	6.88935	8.12479	6.50064	7.96058	6.82388	7.3924	7.44526	6.86431	7.35006	7.34509	7.45582	7.05094	6.2363	7.77979	6.56499
FLVCR1	cluster1	5.92291	7.74913	6.64039	4.93168	7.36238	7.23228	8.40003	7.29866	4.43496	5.93121	6.18884	6.23209	5.34234	5.49346	5.81992	5.90376	5.76845	6.30232	4.32841	6.08958	5.60822	5.88801	5.04701	6.01279	7.09898	5.68032	7.08672	6.35138	5.58256	6.89579	6.52795	5.6837	7.01056	6.58075	7.34837	6.01078	6.47768
HSPD1	cluster1	11.2644	13.0481	11.7974	12.4787	11.6338	12.6247	13.2434	12.3299	11.2591	10.8262	11.579	11.5896	11.1972	11.7732	11.0085	11.5204	10.9347	11.4538	11.2088	11.4994	11.3826	11.4185	11.6755	10.1028	10.8614	12.2745	11.2367	11.2718	11.0928	10.2651	10.5976	11.3611	11.5596	11.3409	11.4054	12.3342	11.6334
MSTO1	cluster1	6.85499	8.99209	8.20833	7.54821	7.80109	8.82053	9.62077	7.93281	7.21412	7.68643	6.96532	7.43121	6.4632	7.15188	7.54334	7.70093	6.88826	7.07071	7.25219	8.05832	7.45492	8.03326	7.45146	5.77189	7.33145	8.48103	6.7086	7.44062	6.95815	7.35376	8.17926	6.63517	7.39206	7.63749	7.69982	7.54156	7.57153
MLLT11	cluster1	6.72533	9.34937	6.92624	8.03392	5.6314	6.68089	9.79126	7.47638	7.57372	5.29241	5.44228	6.39283	7.08619	7.01413	5.52607	5.90376	6.15947	7.17023	7.74698	5.93003	4.84699	7.68482	5.50048	0	4.27277	6.56986	3.72137	6.26021	5.77426	7.05279	6.94743	3.7866	7.55903	6.71589	7.03551	5.07039	5.35332
NAA20	cluster1	10.6025	12.7028	10.729	10.0639	10.692	10.1548	13.3093	10.3056	10.8391	10.4416	10.1104	9.35595	10.1617	10.7827	10.8338	11.0625	9.89745	9.84889	10.2515	10.0925	10.5698	10.691	10.0711	10.2489	11.1067	10.8295	10.4874	10.222	10.1148	9.6082	9.4624	9.31145	11.6383	10.3866	11.0041	10.0222	9.70056
UGT1A6	cluster1	4.62761	9.60838	7.07884	5.50048	8.06415	7.83662	10.4076	6.47573	3.80632	6.80323	7.18755	5.60288	5.69711	4.25852	4.88801	8.04385	6.18547	5.73606	5.58767	3.63459	7.41794	6.51317	4.75221	6.75862	2.73118	0	8.41519	6.90063	5.92552	5.5345	5.5601	7.15573	6.41903	4.35896	7.08576	5.66562	6.33575
PTHLH	cluster1	4.83491	8.68478	6.55044	5.08406	6.80761	7.65943	9.08124	6.9514	3.34625	4.69711	6.69056	4.30889	6.07103	7.78947	5.60555	7.68678	5.17951	7.35085	5.38301	4.48671	3.72465	7.38042	5.68313	0	5.20789	6.05702	2.63691	5.13996	5.30706	4.53916	4.34554	3.8679	4.75596	5.09845	2.49825	3.7939	2.23573
NANP	cluster1	6.62834	9.20004	7.16481	7.2151	7.51869	7.6522	8.77004	7.41346	6.64875	7.44319	6.02569	7.02824	7.44162	5.49346	7.16179	6.99865	6.44526	6.96371	7.13955	6.20594	7.91958	6.8382	6.35597	6.09887	7.32517	7.30734	6.92041	6.79325	6.09487	5.77873	6.64097	6.69209	7.85087	6.82107	6.86381	5.972	6.60674
GPX2	cluster1	6.86443	12.0208	7.45861	5.38785	10.8806	9.95364	11.5631	7.71884	6.90941	7.61368	8.13889	5.09635	5.94416	7.93404	7.3267	9.33443	4.61412	6.18031	8.34105	6.75596	7.59418	7.15512	5.45121	5.96786	7.03056	3.57652	6.29407	7.34882	6.49649	4.73715	7.18953	7.94128	4.97085	3.16189	8.59298	5.68986	3.36177
SRXN1	cluster1	9.44543	13.3934	9.18364	9.38967	11.6535	8.50668	12.8393	8.7703	9.55342	9.93887	9.67679	9.05634	9.18011	9.26765	9.50522	9.5838	9.26611	8.84543	9.93811	8.52329	9.22325	9.52109	9.36407	9.32348	9.72284	9.16143	7.41574	9.24372	8.47837	8.31488	9.04513	9.58528	9.48504	8.95507	8.3474	8.46246	7.46189
UGDH	cluster1	7.95484	10.6673	9.02148	8.75992	8.82648	9.0618	10.4604	8.53706	7.79338	8.03403	8.0138	8.67775	8.0635	8.44377	8.09861	8.68331	8.83444	8.03623	7.8219	8.05832	8.29618	8.05523	8.33593	8.2987	8.11951	8.49422	8.3779	8.01486	8.31316	8.02375	8.34087	7.72921	8.41096	8.42513	8.37795	7.84046	7.90869
SLC35G1	cluster1	5.92291	9.01979	6.16732	5.60526	5.94158	8.13139	8.47897	5.57622	6.34394	3.98277	4.26303	4.3875	4.65707	3.50589	5.15704	5.7761	4.26828	5.48414	0	4.73877	4.79025	4.76022	5.72547	0	5.48285	4.82375	4.50843	4.81352	3.53481	5.56071	6.76009	5.43962	5.69933	5.49538	5.16471	3.70155	3.22497
PSAT1	cluster1	8.38284	10.8357	10.2366	8.74853	9.64906	9.43229	9.54942	8.15254	7.59096	7.90857	7.88746	6.93993	7.79636	6.98493	7.91385	8.12479	7.2267	8.02447	8.50164	8.19815	7.60244	8.13981	8.5567	8.67334	8.33016	9.83547	7.86678	8.94679	8.16887	7.84743	8.52038	9.60764	7.47354	10.0093	8.2031	8.28337	8.06178
WDR3	cluster1	6.26191	7.20975	7.6111	6.11082	5.82043	6.15198	7.09255	5.60881	5.45253	6.00293	5.38336	6.23209	4.91073	4.15704	5.90593	5.54473	4.6893	5.76474	4.91982	4.81404	6.08044	5.67779	4.15299	4.74578	6.26959	6.44857	6.10643	5.84248	5.13134	5.17313	5.30961	6.66959	5.97269	5.82477	5.16471	5.10685	5.87061
CD3EAP	cluster1	5.9939	6.66747	5.27389	6.85362	4.51159	6.59261	8.10061	5.57622	5.26454	5.75489	5.22535	3.83592	5.78424	5.26941	5.7046	5.37851	4.45154	5.04527	5.95629	5.82477	4.73118	4.91217	6.48446	8.01826	6.17433	6.79948	4.80684	4.98596	6.02945	4.95187	7.21062	6.0917	6.55842	5.89651	5.86666	5.14241	5.56621
LOC100240734	cluster1	3.8846	3.68257	2.0072	5.03518	3.8953	4.82934	7.98282	4.1127	4.0917	4.35685	4.19692	0	2.33342	5.16912	4.6094	4.10769	4.53543	3.25399	0	3.79181	2.44361	3.58976	6.94404	8.01826	5.45976	7.28725	3.51728	4.39094	5.2791	5.02945	5.80142	6.04002	0	5.44824	2.68257	4.64501	3.89821
CPNE1	cluster1	5.9939	4.78869	5.70791	5.82324	4.23573	5.97682	9.44321	5.02281	5.86567	5.7126	5.12143	5.18706	5.60437	4.88264	5.41346	5.60615	5.86864	5.37712	5.0365	5.35685	6.12701	4.95931	7.45146	7.58278	5.23534	7.68986	6.77887	6.21936	5.53605	6.61014	7.29195	6.83036	7.06996	6.85761	6.53045	6.50906	6.66064
IFIH1	cluster1	7.39043	7.39034	7.90225	7.03947	6.39678	6.28947	10.3639	7.09592	7.12216	7.04374	7.33423	7.60541	6.69446	6.14893	6.49665	7.17123	8.45438	6.66306	6.57259	7.38042	6.91886	6.8382	8.0421	9.29182	7.71225	8.98908	7.98556	8.21179	7.37469	8.15517	7.70224	8.11785	8.41553	7.99322	8.97264	8.63114	7.55735
CCDC87	cluster1	0.81975	5.40769	3.78869	0	5.79494	6.36247	8.56346	4.50653	2.48027	0.831391	2.16027	0	2.89918	3.13258	1.4489	4.54411	1.852	0	4.23419	3.25852	4.23113	2.81147	6.53294	8.08311	3.61824	6.50176	4.05918	5.99571	4.42156	2.14405	3.41414	5.27053	5.5735	1.66448	4.17393	3.49697	0
AQP7	cluster1	5.90472	4.50526	4.8525	6.46614	6.21626	4.77716	11.0233	5.28614	7.86604	7.24992	6.30415	7.86716	6.86406	6.47735	5.22535	6.7896	6.35614	5.09128	8.04685	5.35685	6.31994	6.0054	8.82299	10.4301	6.50064	8.54998	6.72055	6.56224	7.2075	7.07125	8.00326	6.82018	8.55516	5.78738	6.19121	5.86987	4.35614
CCBP2	cluster1	5.72846	5.2292	4.31107	3.75382	5.11686	4.48156	9.50736	5.20359	6.34394	5.7339	5.8632	6.0751	5.78424	5.53419	5.35332	5.72165	4.76022	3.54473	5.0365	5.01837	5.14771	4.0054	7.46401	9.21191	5.41278	7.26697	5.41886	5.65105	6.79077	6.58451	7.60207	6.02237	7.9364	5.37469	5.74685	4.69377	4.53978
IL22	cluster1	3.54967	5.06867	2.25399	1.70929	3.44758	2.33914	8.00433	2.41954	4.8334	4.46205	3.80735	3.12928	3.18269	3.66221	1.4489	4.26828	4.36317	1.64616	4.02414	3.63459	3.45943	1	6.57969	7.71143	3.848	5.95907	4.80684	4.48607	5.3875	5.23993	5.8824	5.1127	6.49041	3.80941	4.55275	3.70155	1.91839
YY1AP1	cluster1	4.83491	4.8885	4.60703	4.34341	4.98778	4.97636	9.22248	3.56803	4.8334	4.51223	4.05311	5	4.29131	4.67864	4.50335	5.37851	5.37365	5.09128	6.01436	5.30561	6.33985	4.09255	7.4261	8.63059	4.51475	6.08044	4.56255	4.12267	5.30706	6.18725	6.56117	4.44626	8.26097	5.42425	4.81352	4.24945	4.8495
IFNA1	cluster1	2.66903	3.44228	3.70708	0	0	2.60407	8.62026	5.16027	0.818932	4.9364	0	3.72028	2.73335	6.90917	3.3978	5.41346	0	4.08831	0	4.39163	0	4.39712	5.88289	8.15527	0	5.16912	5.73417	2.89142	4.20163	2.97085	3.55336	0	6.84361	3.16189	2.848	4.69377	4.14568
MAGEA2	cluster1	2.66903	6.08958	4.46663	5.98732	5.54226	1.01436	8.95809	4.1127	4.62585	3.25852	3.80735	4.4614	3.41819	3.33199	0.900722	4.9279	3.51602	1.04963	4.02414	3.63459	4.14323	2.58976	6.45976	7.66981	3.44228	5.61736	3.98185	3.45812	4.65592	4.17871	5.5601	3.94486	5.69933	2.41684	3.82477	3.26003	1.51602
OR11H4	cluster1	4.53543	6.66747	5.74873	0	6.92991	4.34341	8.63412	3.81147	2.48027	3.75168	1.4489	3.45418	0	5.00405	2.63227	0	4.53543	2.07039	3.63807	4.28983	0	1.58976	6.66903	7.45796	0.769856	4.87873	3.90014	1.28096	2.81762	0	4.62176	3.29278	6.32463	3.73227	0	3.60288	3.70708
SDCCAG3	cluster1	5.57501	4.93546	4.0072	6.03804	5.57259	4.8802	7.97556	4.81558	5.61883	4.51223	3.51096	3.59335	4.16672	4.94486	5.22535	4.19061	5.17951	2.88753	5.29205	2.74631	4.79025	4.8125	6.05832	6.88521	5.33949	5.41041	4.13258	6.05875	5.25096	3.59932	4.18428	5.63807	6.26491	4.59335	4.92837	4.37365	4.80219
MAP3K14-AS1	cluster1	6.17293	4.83946	5.27389	5.17752	6.11666	4.60703	8.48917	4.69988	7.16882	5.7339	5.81967	5.14241	6.01792	4.81813	5.60555	5.92813	6.62761	4.99774	5.14405	5.75034	4.04963	4.59036	7.74638	8.24303	6.02614	6.94732	6.47444	6.73647	7.22217	6.93664	7.68727	7.45442	7.29581	5.93097	5.82782	6.33593	6.57909
C6orf10	cluster1	0	3.78973	3.21568	0	4.84549	5.77742	7.29223	3.69488	0	0	0.900645	0	0	5.49346	0	0	0	0	2.60644	0	0	3.46467	0	7.90322	0	4.36947	0	0	6.09487	0	0	0	6.71548	6.72574	2.99458	0	2.90497
ULBP2	cluster1	7.46107	6.61043	9.52219	8.16526	7.54195	7.92368	9.81578	6.77663	6.85325	5.66903	6.77294	0	5.94416	9.14428	6.69084	7.59134	4.61412	3.54473	7.07296	1.9486	5.64068	5.49697	6.71163	9.91067	6.37138	6.14873	6.21179	8.12959	8.06668	6.39232	8.14134	7.39395	9.16088	5.42425	6.7849	5.64097	4.59634
HOXB7	cluster1	5.6427	5.98117	5.92029	3.33342	6.67384	6.5146	8.15289	5.54319	3.23419	2.69153	0.900645	3.30159	2.08066	3.80323	4.65992	5.06523	0	3.40735	4.1334	2.40054	2.7137	5.29057	3.10936	7.47419	5.0635	4.0268	3.90014	6.1914	5.92552	3.59932	6.77426	7.06383	7.58368	5.24336	4.45418	3.12433	4.14568
RPL39L	cluster1	6.65048	8.62114	8.38793	7.3213	8.26805	7.26115	9.36227	8.03793	5.57319	4.2426	7.13514	3.83592	5.86641	6.55888	6.38146	6.72178	6.62761	5.51822	5.24451	6.95175	5.70349	6.02768	5.50048	6.78477	5.71342	7.25663	5.32805	6.43713	7.00135	6.58451	7.91612	8.10114	8.3878	7.57871	5.31288	6.33593	6.33575
CCL3L3	cluster1	9.12402	7.70203	7.01302	7.05181	5.82043	4.1914	9.81983	6.20535	7.45935	6.35861	6.08215	8.45919	7.44162	6.53885	5.72846	3.0197	8.20926	7.24317	6.04243	7.42903	2.93923	6.44824	7.82617	6.61971	4.37434	7.04614	6.22863	4.61765	7.27956	5.48027	5.18745	5.98641	4.01614	5.12846	6.04636	6.71163	4.70266
FAM131A	cluster1	6.48784	5.62498	5.64386	5.70266	6.79468	5.85549	8.88655	6.14017	6.84373	6.75195	6.23936	7.41261	5.1914	7.72021	6.52419	6.63604	6.60851	6.53605	7.74698	7.33011	6.47216	7.10339	7.52505	1.58015	6.24298	5.74039	5.75756	3.9991	6.45976	5.96809	5.8824	6.0917	6.22362	5.70984	4.1102	5.42761	5.72629
ETV4	cluster1	6.24755	8.12557	8.35173	7.47646	8.75215	8.80752	10.1083	6.51049	5.88435	7.42366	6.35085	5.92552	6.54024	7.09835	7.75502	7.08746	4.76022	6.67807	6.17532	5.82477	7.82375	7.38042	9.47964	7.55259	6.69975	6.25569	5.66164	5.82451	7.19269	6.49153	7.53683	7.05517	6.88387	6.47913	5.90424	7.01881	6.92576
KCNK1	cluster1	7.20095	8.55075	8.78306	7.20398	8.44671	8.83346	9.77258	8.04979	6.02658	6.77268	8.25394	6.50255	7.17752	8.24251	8.15674	8.24551	6.2363	7.35085	7.27612	7.41701	7.12815	7.49721	8.57992	0	5.31397	8.39463	7.84511	8.19781	6.78084	8.06582	7.97275	7.81884	7.10455	6.70598	7.94181	7.32706	6.41633
ERVMER34-1	cluster1	5.62059	5.86369	5.02945	5.63836	6.91815	7.71631	9.33989	7.00124	4.32912	4.69711	5.29057	0	4.65707	6.84562	4.44692	6.81583	0	3.25399	4.85798	3.45812	4.46663	5.09255	6.55643	6.49825	6.20222	7.93505	5.01525	5.30524	4.89482	4.03562	6.70169	4.33628	3.10266	4.97131	4.50462	4.74093	4.53978
FAM86C1	cluster1	5.97659	5.95838	5.09466	6.22477	6.11666	5.51412	8.26997	6.26772	5.76792	4.05224	6.08215	4.78503	5.53076	5.53419	4.55704	5.34305	5.17951	4.41143	4.91982	4.39163	5.05398	4.59036	5.54844	5.96786	5.59216	7.29728	4.7137	6.10434	4.56682	5.10308	5.09972	5.41278	5.28355	4.93782	5.99481	4.99458	5.38578
HIST4H4	cluster1	5.45418	5.06867	4.69377	5.08406	5.3799	5.3799	8.53912	5.67158	4.90881	5.37608	5.8632	3.45418	4.03122	5.61265	5.22535	5.66505	5.62322	5.13586	2.60644	4.81404	5.1014	4.64904	6.83251	5.77189	5.45976	7.02203	6.65978	5.92955	6.30268	6.31687	5.05398	4.81762	3.80839	5.93097	5.54597	4.69377	5.93758
BAG2	cluster1	7.49201	8.07895	6.39111	7.89639	5.96463	6.23209	9.6091	7.02547	6.49825	5.34873	6.94521	8.12345	6.80284	6.89348	6.11873	6.62132	6.44526	7.54481	7.75549	6.20594	6.99628	6.51317	0	5.60526	5.77056	6.9216	7.00101	5.67129	5.88923	6.94661	4.62176	5.74953	5.06738	7.08204	7.08576	7.40948	6.00158
G6PD	cluster1	8.09059	9.22641	8.45455	7.88947	9.33822	7.60777	10.8881	8.35755	7.41481	9.04622	7.40973	7.89427	7.74839	9.35301	8.44216	8.90111	7.62987	7.97636	7.87762	8.04281	8.7664	8.82238	8.56255	8.28035	7.59619	7.57046	6.54334	7.01647	7.74913	7.25219	6.52795	8.35487	4.57107	7.68895	8.35081	7.8132	7.93628
GALNT3	cluster1	9.07778	10.577	9.77151	9.5203	9.05338	9.44286	12.4242	9.16373	9.24546	9.99835	10.1505	9.53885	9.31061	8.87646	9.83738	9.49324	10.223	8.87526	8.78996	9.79149	9.78486	8.24854	8.5331	8.35226	9.34676	10.2169	8.34354	10.0665	8.49358	8.93787	9.13604	8.50534	9.40655	8.93814	8.97708	9.00326	8.77129
AMDHD1	cluster1	7.23793	3.44228	3.32912	4.56682	5.0751	2.01792	9.55186	2.91073	3.63923	3.13586	2.16027	4.04439	4.29131	0	3.80839	4.72137	4.05832	5.22072	4.7252	3.02503	4.31397	4.46467	5.95559	6.49825	5.38888	5.12433	6.92041	3.7148	4.51979	3.25701	2.40599	4.15381	0	0	6.14445	2.97453	4.21878
CDKN2A	cluster1	7.13175	2.56803	2.81352	1.70929	0.993638	0	13.4526	0	0	4.11853	7.97459	2.44095	0.854075	2.90304	2.63227	0	0	3.40735	4.32841	0	4.39232	0	9.29211	9.52754	9.1513	8.60363	6.75582	8.65653	7.89391	9.10858	9.46679	8.9663	10.034	8.31483	8.01279	7.1812	4.98231
FGFBP2	cluster1	3.64155	7.1103	5.84649	4.69877	7.6167	7.27072	11.7418	4.75862	5.64126	5.26341	5.90569	6.77466	5.60437	1.84398	5.52607	7.55282	5.50367	6.95128	7.16531	0	4.9542	5.7057	0	5.03518	4.51475	5.44725	4.66505	3.25701	4.31615	1.83592	3.41414	0	0	2.59932	3.56682	4.95559	4.21878
UFM1	cluster1	5.74927	6.13093	4.99594	6.18031	5.4138	4.54535	8.97997	4.97361	6.21645	5.81609	5.68032	5.39094	4.74631	5.45121	5.25852	5.57561	6.33289	5.4138	5.0365	5.54504	5.50621	5.76022	4.97865	6.01279	5.57107	3.92695	5.61117	4.81352	4.85798	5.92813	5.30961	5.1127	6.75942	4.40939	5.59305	5.39849	3.70708
SLC7A11	cluster1	6.92017	11.3016	8.16732	6.03804	10.8146	6.72315	13.3147	8.13031	9.08624	7.43671	7.73735	6.90038	7.40769	8.42756	6.85112	8.42664	7.05333	6.87467	7.82998	4.81404	7.66697	6.25323	9.03094	4.51412	7.09898	8.32751	6.82388	7.89451	6.85823	7.21936	6.62527	7.42114	5.66903	8.11484	7.09392	7.05658	7.37591
GSTA4	cluster1	8.70456	9.34718	9.85256	7.40096	9.36448	10.2673	12.3015	8.19057	9.31116	10.0899	8.8167	9.81545	9.50595	8.10669	10.1791	10.3868	8.86301	8.44696	10.1355	8.86115	9.5247	9.24617	8.37626	7.79123	8.61077	8.6978	8.68608	7.22352	9.10818	8.40867	9.04513	7.81372	7.35438	8.94028	9.36225	8.44124	6.84662
NT5C3	cluster1	7.60407	8.42798	8.58207	7.59976	8.25408	7.59268	10.256	8.13591	7.38215	6.9005	7.96457	7.66171	7.89263	7.90316	7.78372	7.82241	7.91373	8.10497	8.37465	8.07371	7.86561	7.9596	7.08044	0	7.66292	7.63539	7.61464	7.31043	6.73037	7.16882	7.52011	7.2723	7.14924	7.22834	7.61677	7.59373	6.73796
SERPINB5	cluster1	10.7912	11.7527	11.2486	9.89354	11.6365	10.8133	13.7671	11.0413	10.011	10.6727	10.7424	10.5475	10.4394	11.6016	11.9347	11.4326	11.1497	11.0255	11.8606	10.4963	10.916	11.5211	8.11541	10.0631	10.6761	9.87797	9.78598	10.9529	9.94244	10.5384	10.2639	10.0148	11.677	9.76147	10.6623	10.0376	8.66324
POPDC3	cluster1	3.45286	6.74913	6.89918	7.03947	8.79142	5.97682	10.244	6.98891	8.09698	4.82171	6.48253	7.05246	7.78581	7.62877	4.80116	5.26903	0	7.49442	8.09466	4.39163	1.68706	6.23419	5.84499	0	2.87774	7.63539	4.50843	6.28688	5.3345	5.36492	4.18428	7.70176	4.8674	4.45746	6.0798	5.61589	4.14568
IFI27	cluster1	10.8402	13.1654	11.952	11.3166	11.8945	9.33351	14.5526	12.0079	9.92628	10.3864	10.8486	10.1153	10.5422	12.2295	9.95295	11.8107	12.7716	9.0276	11.3915	9.83725	11.0084	12.1142	11.9099	12.7955	11.2775	9.97987	10.4857	12.8131	11.9321	11.0361	12.1598	11.8278	11.7953	11.0287	12.44	10.2043	9.59896
LAMC2	cluster1	8.78182	10.4123	11.0304	11.8168	10.0681	8.08353	13.6867	11.3639	5.84674	7.79168	8.59205	8.93434	9.52189	12.6273	7.76653	8.54901	8.53275	7.41549	6.22535	8.96371	7.65907	9.61642	10.0833	11.8893	9.81041	10.4136	8.54187	9.72821	9.57266	10.4869	8.6339	9.76447	8.70138	9.79826	10.1122	9.28898	7.89754
APBA2	cluster1	6.35931	6.04723	6.08958	5.13175	7.00977	8.16752	8.82343	6.07189	6.55811	4.78136	4.84499	4.30889	5.86641	5.61265	4.80116	3.72028	4.95513	5.48414	5.46826	2.40054	5.1014	4.17473	5.29168	7.17033	5.33949	4.51475	6.10643	5.69125	5.55949	6.46385	6.95989	6.48864	6.80206	6.52529	6.20633	6.02989	6.95838
MAGEA11	cluster1	0	6.56605	6.70432	0	6.15745	6.62264	8.51932	5.24565	0	0	0	0	0	5.21994	0.900722	4.41278	0	0	0	0	0	2.58976	0	0	0	0	2.82579	0	0	0	0	0	0	0	0	0	0
POTEE	cluster1	0	7.44857	6.85287	0	8.34043	8.28494	9.56879	6.36597	2.02148	0	0	0	2.54844	3.13258	0	5.69349	0	0	0	0	0	3.32625	2.48027	0	0	0	1.852	1.65076	0	0	0	0	0	5.78738	2.68257	0	0
PNPT1	cluster1	8.037	9.1024	8.07756	8.43975	8.88515	9.86368	10.8461	8.19594	8.70283	8.19997	7.85543	7.7385	7.85287	8.41667	8.13468	8.10365	8.49669	7.88813	8.74359	8.25993	8.30127	8.23898	7.69411	8.77498	7.75995	8.48103	7.98556	8.2427	7.4763	7.79837	6.70169	8.57357	8.01709	8.35997	9.03579	8.44124	7.9308
UGT1A7	cluster1	5.08321	9.20728	8.16732	5.96116	9.40935	9.98868	10.4746	5.78973	7.56788	8.61283	6.72642	7.28531	6.90352	5.45121	6.65406	8.0549	7.38154	6.58496	7.13955	5.01837	8.44162	7.82553	7.03078	7.33914	5.67412	5.90737	6.57001	5.2791	6.8392	7.48357	6.34944	7.6681	5.0197	5.82477	5.92291	6.19101	4.70266
PYY2	cluster1	4.62761	5.59604	7.09487	4.26003	6.89421	6.56178	7.87024	4.97361	2.26903	0	2.16027	0	3.52356	6.14893	0	3.18903	0	1.64616	5.62527	0	2.93923	4.0054	1.33914	6.83592	3.13093	5.25399	2.99277	2.19219	0	2.40054	6.12371	4.15381	0	4.0798	5.22574	3.96162	3.9855
ODC1	cluster1	10.1237	11.9567	11.4207	9.71409	11.3764	12.3423	13.0773	10.9767	10.9464	8.734	10.4629	9.49967	9.98324	10.4011	10.7836	11.1373	10.4021	11.9333	10.4271	8.77442	9.36126	9.91977	10.8567	9.85605	10.3903	11.7425	11.1191	9.71846	9.47172	10.2067	8.78555	11.0944	9.1554	11.724	10.3543	11.7067	11.2414
DNAJB11	cluster1	10.422	11.4464	10.6473	11.0957	10.8146	9.9283	12.5122	11.1646	9.60529	9.66878	10.069	10.3027	9.87696	11.6495	9.8871	10.0632	9.68515	9.73784	10.4575	9.46123	9.95117	9.77027	9.50108	10.5592	10.9406	9.23656	9.32182	9.40276	10.0086	10.1492	10.0156	10.8698	11.6035	9.9494	10.3224	9.63711	9.69897
PSMD2	cluster1	10.0713	11.3323	10.928	10.33	11.1017	10.6847	12.4075	10.918	10.2214	9.70964	10.3313	8.93106	9.75821	11.0738	10.3821	10.307	9.4816	9.5575	10.3235	9.16373	9.56758	10.1488	10.1527	9.76346	11.2506	10.2393	10.3079	10.3941	10.2705	9.89809	10.2588	10.4439	10.1194	10.2476	10.2051	9.64332	9.65315
PSMD14	cluster1	8.37621	9.80103	9.45557	9.27009	9.69119	9.59085	10.818	8.89078	7.30752	7.59634	7.82267	8.30611	8.59939	9.95242	8.78326	9.12485	8.42731	8.0881	8.55144	8.09645	8.07034	9.04977	7.31985	7.42501	7.81526	7.80716	8.41886	8.42748	7.98721	8.07505	8.03315	8.42034	9.19064	8.82308	9.06321	8.37195	9.23817
TM4SF19	cluster1	6.72533	6.26641	5.62205	7.57425	8.18205	4.41414	8.93216	7.21675	7.11426	4.51223	3.61706	4.4614	6.57728	7.4154	5.25852	6.21121	3.8125	2.07039	5.54905	4.06264	6.03232	5.59036	0	0	3.44228	0	4.89385	3.54967	4.42156	4.59096	0	0	8.23002	3.56682	5	2.14731	2.90497
FAM189B	cluster1	3.54967	6.24793	4.19692	4.49633	5.89433	6.49841	7.87799	4.1127	4.0917	3.0018	4.26303	3.59335	4.98596	4.67864	4.32697	4.19061	4.05832	3.25399	2.87971	2.74631	4.31397	4.17473	6.18488	0	5.50526	6.14873	4.89385	5.08023	4.85798	5.77873	7.20016	5.30012	5.43596	5.49538	4.73173	3.7939	5.21607
SPATA31C1	cluster1	4.67129	2.56803	4.56194	6.96278	6.43029	6.65206	10.1443	5.84524	4.66959	3.66562	3.71589	7.46777	6.92291	5.16912	6.53761	4.26828	5.37365	4.25927	6.8363	4.28983	4.04963	5.46467	6.32876	7.68384	2.87774	7.19348	3.98185	5.08023	4.81967	4.10936	10.0481	7.30186	5.47151	3.16189	4.1102	4.78607	3.22497
KPNA2	cluster1	10.8588	12.1153	11.2315	11.8063	11.1547	11.7474	13.5315	11.3447	10.2775	9.81949	10.5066	9.69152	10.475	11.2391	10.2568	10.4331	10.3979	9.46465	10.0532	9.69291	10.4784	10.2989	12.6719	11.5616	12.5525	11.424	11.2357	11.3433	11.0132	10.7	11.3754	11.4705	10.6654	11.3853	11.3934	10.9451	11.5479
TFR2	cluster1	5.52795	4.78869	2.46467	4.93168	6.15745	6.23209	7.87024	6.14017	3.11103	2.50589	4.84499	3.94392	0	3.33199	3.3978	3.34199	2.91265	4.79077	3.48285	3.45812	3.45943	3.32625	6.55643	0	7.28003	0	3.51728	2.89142	5.13134	1.43829	5.7447	5.61471	5.63778	4.67694	5.7046	5.75995	5.32048
ZP3	cluster1	5.40293	6.81391	5.02945	3.9782	6.63125	5.85549	7.78992	4.63807	5.32085	5.89385	5.49857	4.30889	4.9486	5.65048	3.80839	3.47897	4.26828	4.25927	3.48285	2.74631	5.00495	3.8125	5.50048	4.38336	7.4641	6.60259	3.98185	5.49985	6.30268	4.37016	6.85674	6.80993	5.06738	6.39489	5.16471	4.03914	5.35332
CHRNA5	cluster1	7.3231	7.70203	7.06275	7.42021	6.43029	7.38914	8.47383	6.51049	2.48027	5.42928	5.92624	5.27202	6.0881	5.95163	6.44012	6.32517	5.58436	5.95047	6.70169	3.45812	4.9542	5.52888	7.60644	0	7.68783	7.99192	4.97591	7.00843	6.31651	7.24403	6.52795	5.41278	7.30579	6.06178	6.01212	7.31152	5.64847
GALNT14	cluster1	8.48188	9.39448	8.77811	7.25852	8.52646	9.12879	9.09801	8.29907	8.2167	7.05224	7.65284	7.48575	8.38262	4.94486	7.8339	7.36133	6.62761	6.70791	5.66221	7.13873	7.74376	7.99972	9.85031	5.41684	9.34363	9.28033	6.81275	5.91265	8.89084	8.65209	6.84336	8.08422	8.72744	7.95163	7.09392	7.68075	7.80484
TMEM158	cluster1	8.21096	9.79463	9.52219	8.05875	9.32713	9.0618	9.70415	8.01992	8.00557	8.06372	7.67751	7.70058	8.92837	7.62877	6.91468	6.28817	8.20286	7.20193	7.64053	7.07906	6.33985	6.81275	8.63633	8.28956	5.99435	9.41115	5.9528	7.53799	6.63474	9.78651	3.79597	6.79961	8.54682	8.21301	8.07216	7.17263	7.23199
C11orf82	cluster1	4.27501	7.52779	6.40395	6.57319	6.80761	8.12086	8.10727	5.11603	4.7939	5.77558	5.60526	5.22997	3.95791	4.94486	5.22535	5.26903	3.51602	4.89821	4.57954	4.48671	5.50621	4.59036	6.60259	6.3302	5.71342	6.81352	6.10643	7.73938	6.12639	7.10748	5.98368	6.18982	4.43296	7.07436	7.11832	5.53823	5.75141
FOXM1	cluster1	7.72376	8.84815	9.46485	8.78983	9.09843	10.0383	9.80153	7.1299	5.04832	4.41075	7.8282	6.53745	6.12205	8.02292	6.56438	6.73566	5.66078	5.09128	4.85798	4.18031	6.64227	6.92422	9.69157	9.28265	8.23204	8.69397	8.41519	9.1759	8.1877	9.64259	8.48623	9.14206	8.60422	9.03081	8.38133	7.48736	7.33503
BORA	cluster1	6.27631	6.73593	6.55044	5.98732	7.37104	8.44493	7.92386	6.00023	6.44874	5.29241	5.81967	5.04876	5.37086	6.55888	5.60555	6.06566	4.45154	5.30122	5.58767	4.88509	6.17213	5.36282	6.77334	7.5678	6.52293	6.78529	6.86765	7.5157	6.28873	6.50526	6.29131	6.75756	6.71548	5.86096	6.76447	5.71342	6.23266
C12orf75	cluster1	8.86938	9.15079	10.2194	10.2952	9.82491	11.9403	10.9931	9.53722	8.88176	7.42366	8.74271	8.14052	8.35799	10.5705	8.59552	9.56651	8.72744	8.27868	9.01959	7.92059	8.12877	8.2954	10.1757	9.62514	7.81973	10.2817	9.88359	10.7722	9.94686	10.1846	9.0684	9.57473	8.96821	10.3559	9.75535	9.36602	10.156
PCSK9	cluster1	3.54967	0	5.70791	3.62644	6.09592	7.68103	5.94907	1.0635	0	2.04264	4.50271	0	2.89918	6.63604	2.16027	2.60407	2.91265	0	1.82782	0	3.45943	3.46467	1.33914	5.41684	3.00899	5.12433	1.852	6.59455	5.94345	4.42828	5.68566	4.81762	4.8674	4.54905	5.1334	2.62059	2.23573
IQGAP3	cluster1	7.49817	7.31188	6.94404	7.4297	8.68426	9.27557	8.96177	6.52763	2.82985	5.64674	7.64039	4.53232	6.29517	6.84562	5.94696	6.70791	5.69766	3.8953	5.69794	3.02503	5.54102	6.23419	7.27789	6.2572	8.00141	6.00876	7.26875	8.07334	7.99147	7.27622	9.31454	8.14665	7.50835	7.90454	7.77321	6.76938	6.06307
CCNB2	cluster1	8.22212	9.59373	9.51922	7.98954	8.77844	10.4895	9.91183	8.49426	6.81455	6.62103	7.64039	4.30889	6.52763	7.83927	7.26303	7.54504	6.21121	6.45055	7.84605	5.86071	7.69815	7.29994	8.91256	8.62333	8.74957	9.08802	8.95257	8.87842	9.37639	8.36816	9.3482	9.4954	5.63778	9.12725	9.0379	7.94965	9.00804
OIP5	cluster1	7.86777	8.62472	8.31125	7.10035	7.07478	9.48232	9.86363	8.4138	7.09824	5.75489	8.03304	5	5.28392	7.72908	7.34225	7.14037	5.50367	6.13709	6.7366	5.25248	6.65821	6.79973	9.28861	7.15026	8.20819	8.35187	8.75164	8.65399	9.2866	7.94081	9.19274	9.72547	6.1811	9.08561	9.12459	7.51467	8.07676
EXO1	cluster1	4.94673	6.04723	5.62205	4.0781	6.03188	7.44907	7.14517	5.50906	0	3.37156	3.27352	3.45418	5.15906	3.50589	4.6094	5.19101	4.76022	2.3978	4.41684	0	3.84097	3.0054	5.95559	6.21917	5.33949	6.86851	5.23113	5.01792	5.46369	2.61589	6.62527	4.54844	0	6.15259	6.98345	5.71342	5.7761
MSH2	cluster1	9.09402	9.13822	8.43267	9.00593	9.70667	10.2791	10.2635	8.50291	8.56117	8.63565	8.83324	8.01653	8.27011	8.74322	8.3909	8.40523	8.2407	8.22304	8.19205	8.64663	8.437	7.68482	9.17889	8.9062	9.29425	9.8679	9.49191	9.49412	9.60946	9.30481	9.20065	9.52703	8.24041	9.38765	9.4496	9.64794	9.03889
MSH6	cluster1	8.90896	10.0762	9.10879	9.04056	10.6464	11.1037	10.6047	9.23568	8.6626	8.39296	9.71745	8.39896	9.04767	8.38905	8.33387	8.8289	8.74069	8.17592	8.66438	8.61021	8.84518	8.4607	9.82625	9.8653	9.54498	10.0968	9.77023	9.3844	10.1989	9.11082	10.2178	9.85574	9.01734	9.7865	9.08807	9.4796	10.0888
PTDSS1	cluster1	9.58993	10.9631	9.62631	9.70822	10.7898	11.6409	11.1991	10.1693	9.73385	8.7127	9.40152	9.36326	9.46203	9.65841	9.21021	9.3614	8.70054	9.27384	9.54952	8.90479	9.14328	9.06337	10.4316	8.82639	10.3068	10.61	10.1565	10.0374	9.63715	9.51511	10.3122	9.60468	9.34052	9.84211	9.90977	9.99095	10.4567
HOXD13	cluster1	0	7.94093	0	0	8.34487	8.72676	7.62395	5.67158	0	0.831391	2.98914	0	0	1.20163	0	4.82833	0	0	2.26903	0	0	2.58976	8.50307	1.58015	6.55566	8.19928	5.12722	3.79181	5.55949	5.10308	2.40599	4.93546	3.91648	4.63575	0	5.59036	2.4957
LRP8	cluster1	7.90044	9.49458	7.77893	7.81871	10.4051	9.92979	10.1539	8.26889	8.19426	7.64205	8.20819	7.26463	7.53247	7.93404	7.28725	7.76971	6.88826	6.50239	8.3966	6.05918	8.00944	7.64198	9.59805	7.72506	8.17338	10.023	7.10507	8.23931	7.73383	7.75328	9.34343	9.37019	9.02636	8.43421	8.75959	8.63427	8.42706
ANLN	cluster1	8.99585	9.99207	9.30035	10.2716	9.8437	9.24688	10.5642	8.24327	6.47379	7.86102	7.63408	6.60452	7.54504	8.48607	7.77801	8.98732	7.59134	6.0468	7.68587	5.25248	7.85873	7.53675	9.28508	8.92401	9.46663	8.49422	8.10439	8.99399	8.99721	8.78676	8.803	9.18631	8.54264	9.17495	9.53496	8.68626	7.9308
CEP55	cluster1	7.74967	9.61384	8.29747	8.6087	9.45693	8.84944	8.96907	7.7039	5.11353	4.86096	7.48148	5.89893	7.01592	7.63815	6.41109	7.89184	5.58436	4.73444	6.82018	4.81404	7.32094	6.9479	8.3014	6.56026	7.94883	7.88923	7.9905	8.60988	6.82005	8.14649	7.89676	8.45035	8.9991	7.62695	8.78516	7.96953	7.7807
CKAP2	cluster1	7.60407	7.80748	7.05452	6.96278	8.51869	8.12614	8.92089	6.26772	6.00944	6.22978	7.14394	6.02702	6.51507	6.63604	6.23955	7.31606	6.0781	5.67723	4.7252	4.39163	6.77992	5.98254	7.71528	5.66306	7.15714	7.23592	8.17562	7.95385	7.58826	6.82133	7.0445	7.86907	8.30615	7.73863	7.96434	7.24783	7.36781
GINS1	cluster1	6.70432	9.47472	6.979	7.77452	7.97028	7.89318	9.59264	6.45796	5.32085	5.50557	7.37252	5.60288	5.53076	7.39335	5.88484	7.59887	5.66078	5.04527	5.33807	4.81404	6.33985	5.7866	8.06695	6.3302	8.78228	8.20462	8.68303	7.55451	7.99147	7.83668	7.72438	8.06711	8.24041	8.02159	8.40131	7.60644	7.42349
FAM72D	cluster1	7.62659	9.04966	6.97028	6.89554	7.70155	8.21267	9.61145	7.14098	6.5697	5.57803	5.77479	5.5008	5.34234	6.89348	5.84197	5.37851	3.34199	5.37712	5.38301	4.06264	6.21607	6.62	8.38284	6.46614	7.29948	8.71665	8.05799	7.18864	7.32787	7.21111	7.02081	7.08948	6.1811	7.58414	7.83327	7.6686	8.08167
MZT1	cluster1	6.62834	8.01981	6.94404	6.62395	7.32715	8.18274	8.77841	6.76222	6.52246	6.16852	6.76142	6.63706	6.13873	6.53885	6.06372	7.05485	6.42341	5.48414	6.20065	6.31343	6.70515	6.25323	7.24926	7.08842	6.90038	7.76427	7.73152	7.53799	6.92255	7.12526	7.02081	7.40079	7.28586	7.65828	7.42844	6.75809	7.35975
FAM72A	cluster1	6.65048	7.06846	6.6295	6.9888	6.83289	7.60777	9.21327	6.30779	6.84373	4.2426	6.61603	4.59991	5.65163	6.17493	5.00944	5.95187	4.16752	4.54967	5.89603	3.93357	4.73118	6.02768	7.50096	0	6.84837	7.53691	7.60177	6.99243	7.01837	6.90605	6.60955	7.86907	7.28586	6.06178	8.16078	6.28928	7.37591
SKA3	cluster1	5.88606	7.83889	7.09487	6.11082	6.44692	7.85574	8.9284	6.2878	6.09255	4.56071	6.11853	5.56986	6.01792	6.41295	6.02591	6.39643	5.73335	5.30122	5.69794	3.63459	4.5373	5.32733	8.0587	5.77189	6.35913	6.9216	6.88899	7.2842	7.27956	7.14282	6.07852	7.11468	7.04647	6.09255	7.63379	6.58841	6.12184
TRIP13	cluster1	5.52795	7.65335	7.26012	7.03947	7.42198	7.8042	8.59686	6.57773	5.20594	4.05224	5.7046	5.35226	5.22265	6.84562	6.02591	6.65076	3.67243	4.4822	5.9855	1.28096	4.39232	5.7057	7.17493	5.54504	6.3837	7.76427	6.69655	5.6094	5.94345	6.02614	7.57796	6.55152	7.33512	7.47111	7.52873	6.5624	5.72629
C15orf23	cluster1	6.76646	8.17073	7.74893	7.88947	8.08534	8.49454	9.30854	6.9514	6.55811	7.24992	7.07146	6.50255	6.33914	6.70929	6.59051	6.44758	5.76845	6.43279	6.40939	7.19604	7.51751	6.81275	7.69411	7.86685	7.24022	7.76427	7.13217	6.85686	7.6108	7.21111	7.35957	7.91283	7.04647	7.56224	7.97327	7.075	7.24089
UBE2T	cluster1	8.848	9.92483	10.2713	9.42105	10.6464	10.2028	11.441	10.0036	8.29246	7.37034	9.45418	7.02824	7.97367	9.20887	8.27859	8.94933	7.76587	8.04794	8.90551	6.57334	8.07034	8.64562	9.90417	10.3089	9.56257	9.24439	9.80716	9.69009	10.0869	9.54516	9.13604	9.90713	9.63815	10.0929	9.97898	9.19707	9.47847
PRR11	cluster1	6.2032	6.88789	6.77558	7.05181	7.02081	7.73016	8.74046	6.92588	5.47768	5.14119	6.22265	5.22997	5.60437	5.79207	6.18903	6.15056	4.82833	4.41143	4.85798	3.63459	5.95675	4.95931	7.38716	7.50605	6.17433	7.31723	7.87215	7.26425	7.80394	6.70777	7.67969	7.35922	5.43596	7.29627	7.15795	7.164	6.82311
CKS2	cluster1	8.95417	10.5677	9.39549	9.58357	8.7882	9.66133	10.241	9.28677	8.00983	6.55075	8.35672	6.43029	7.64155	7.69342	7.64061	7.53714	7.70397	7.51144	7.21568	7.63996	7.72117	8.1191	9.20151	8.80732	8.81202	9.58956	9.38327	9.21106	9.21493	7.97062	8.31678	8.47001	8.67097	9.48985	9.66183	9.37537	9.24921
UBE2C	cluster1	8.78182	10.6399	10.0766	9.38967	8.75879	10.184	11.0092	10.1335	7.36886	7.39729	8.65234	6.16692	6.68313	8.63923	7.98965	8.81269	7.13597	7.20193	7.96104	5.67158	8.23367	8.50124	9.91561	9.93723	9.80247	9.5417	9.71303	9.34536	9.64261	9.03755	9.54975	9.78947	8.69384	9.80059	9.78859	8.8346	9.31161
UBE2S	cluster1	9.54038	11.3945	10.6039	10.1076	10.2541	10.7406	11.7007	11.1754	9.53718	8.84818	9.82201	8.3703	8.80616	8.86446	9.34325	8.70805	9.65976	8.89157	8.71332	8.44269	9.19069	9.58847	11.2357	11.6588	10.3789	11.154	9.53319	10.1594	10.2238	9.86671	10.481	11.2298	9.89629	11.4392	10.5793	9.83979	10.0066
DKC1	cluster1	8.47257	9.47271	8.49129	8.9441	8.7254	9.83026	9.98215	8.72659	7.95315	8.39296	8.31805	6.90038	8.11904	8.68082	7.6343	8.34793	7.95983	7.80103	7.46467	7.06372	8.28596	7.71273	9.65379	10.0765	8.8544	9.99232	8.20994	9.35639	8.48752	7.72438	8.5944	8.49257	8.46952	8.50772	9.13853	8.31089	9.24258
MAD2L1	cluster1	8.07023	8.56959	8.9441	8.29604	8.96743	9.18527	9.33706	8.69665	6.69209	7.18953	8.00899	5.89893	6.61353	7.72908	6.46875	8.02148	6.05007	6.28263	7.26425	5.86071	7.19535	7.18527	9.00118	9.31452	8.04445	9.41346	7.51515	8.33168	9.1298	8.23926	7.5941	8.71486	8.76029	8.70058	8.18016	8.45187	8.40352
CENPO	cluster1	5.78973	6.17093	6.16732	6.68888	7.2635	7.88081	7.13217	6.83264	4.27352	4.46205	5.49857	5.22997	5.37086	6.25058	5.65592	5.15015	5.80271	4.73444	3.48285	3.25852	5.31796	5.43162	6.15421	7.8421	5.73281	8.08194	6.63474	6.87443	7.02669	6.69585	5.95907	7.03771	4.75596	7.46516	6.98345	6.89954	6.66064
WDR62	cluster1	4.53543	6.40735	5.95582	5.42626	6.4632	7.09961	6.35826	5.78973	4.53356	1.35614	6.11853	3.83592	3.79909	4.60407	4.32697	4.54411	4.53543	2.3978	1.82782	0	4.14323	4.76022	7.15967	7.19002	7.21985	7.9479	6.17752	6.23324	6.77096	6.0072	5.7447	6.74685	4.50398	6.88435	6.58976	4.24945	5.95931
NME1	cluster1	4.71425	5.33878	5.95582	4.93168	2.31034	6.23209	6.98128	5.11603	4.53356	3.0018	4.32697	1.68257	2.89918	5.00405	4.38819	3.47897	3.34199	3.08236	3.48285	3.79181	4.60466	3.91169	2.01792	5.92125	6.17433	6.51916	3.51728	5.01792	4.93121	4.24565	4.49057	5.30012	2.08746	4.25399	5	4.18269	3.70708
MIR490	cluster1	5.52795	6.06867	6.50319	0	7.39669	3.34199	8.57308	1.66448	4.38336	3.25852	1.848	3.30159	2.89918	6.17493	0	6.32517	1.20789	1.04963	2.87971	2.74631	0	1.58976	5.54844	6.61971	2.87774	8.50291	4.39369	4.43962	3.62644	3.3799	6.71644	3.70044	6.41903	6.97831	4.77347	1.83592	4.93923
PAICS	cluster1	8.13057	8.67786	8.14445	8.07098	8.89118	8.75419	9.67763	8.53706	6.88154	6.65492	8.1165	6.99107	7.60014	8.01575	7.10842	8.37025	6.70183	6.83466	7.13955	6.98459	7.3799	6.82553	7.82617	7.69773	8.2116	9.64969	8.04379	8.39729	8.06264	7.38362	7.68727	7.97378	8.37374	8.61802	7.8767	8.12391	8.33887
SNORA71A	cluster1	11.5967	12.7376	12.4684	11.8571	11.2675	13.8263	15.0512	12.5648	11.8046	12.6671	12.0738	11.6644	12.19	11.7216	12.5306	11.4182	12.6678	10.4024	10.8762	11.3313	12.0247	11.5181	13.8141	12.8731	12.0675	14.5622	12.4617	12.8261	12.7751	11.2443	13.3762	12.2635	13.1345	12.5243	13.0799	12.4239	12.7031
SNORA71C	cluster1	12.1911	13.3182	13.1684	12.7992	12.207	14.5894	15.1039	13.5769	12.5015	11.9882	12.0022	11.5577	12.189	12.9278	12.3175	11.59	12.8988	11.0129	12.0985	11.3511	12.5435	12.0005	14.5017	13.7424	12.38	15.3557	12.563	12.5745	12.9629	11.5445	13.6394	12.7733	13.3257	12.5006	13.3624	12.2657	13.2551
SUV39H1	cluster1	7.04243	7.65335	7.28817	7.25852	7.58721	7.57743	9.12443	6.98891	6.06005	5.89385	6.64126	6.05137	6.92291	6.49809	6.76168	5.92813	6.7896	6.83466	5.83289	6.46091	7.49097	7.03881	8.09945	8.46201	7.69272	8.81794	7.20203	7.71994	7.34145	7.39103	7.38759	7.96919	6.0217	7.71404	7.29957	7.51467	6.90352
TMEM97	cluster1	7.11593	8.24298	8.40727	6.68888	8.81702	8.60407	9.83791	7.87387	6.7237	7.04374	7.22978	5.92552	6.32463	6.51869	7.03397	6.82871	6.87234	5.79286	6.8363	6.7174	6.27929	6.91229	8.91256	7.95035	8.5792	9.14484	7.68958	7.97039	8.57312	6.0072	8.43342	8.24122	7.66299	7.80077	8.38802	7.72819	7.24973
ZIC5	cluster1	1.33914	3.88947	3.21568	3.9782	6.63125	6.88069	6.76315	0	0	2.85599	4.6094	0	0	0	4.70819	4.82833	0	0	3.90689	0	0	0	0	0	6.40786	5.85375	4.33271	6.73647	3.62644	0	0	5.20945	6.24432	5.06781	3.46858	4.03914	1.51602
CYP4B1	cluster2	3.72683	8.05772	5.21684	4.69877	6.84536	3.0197	2.87381	5.43863	6.81455	8.62713	7.10821	6.46695	7.29352	5.06134	7.3345	6.73566	6.42341	7.29315	8.12127	7.21004	5.95675	9.67073	5.95559	5.71836	7.18537	5.82629	8.16249	7.96214	8.87931	6.04505	6.67158	8.33713	1.05658	6.69599	8.24793	7.57433	8.63321
CUBN	cluster2	5.84825	4.9814	5.55428	5.03518	4.23573	4.34341	2.59932	5.20359	6.38422	7.32894	5.96694	5.75862	6.33914	4.88264	6.7385	6.59126	5.93168	6.2426	5.14405	6.05918	5.90424	6.21471	0	3.69153	5.73281	4.0268	6.59634	6.56224	6.49649	6.90605	5.7447	6.59991	0	5.84298	5.74685	6.67567	7.07221
LOC100507053	cluster2	5.1469	4.62527	5.40803	5.17752	6.25418	4.26978	5.18785	4.01881	6.5345	6.85275	6.11853	6.91361	5.60437	5.21994	5.92647	6.63604	6.21121	6.96371	5.09128	6.41346	6.14975	5.7866	0	4.38336	6.52293	5.90737	5.55888	6.82082	7.05159	7.80941	6.16732	6.8802	5.81506	6.26529	5.94111	6.36632	3.22497
ADARB2	cluster2	4.62761	4.68201	5.59991	0	3.79597	2.01792	0	3.2765	0	7.38388	5.90569	7.92089	3.79909	0	5.7046	5.48059	7.03903	5.73606	4.02414	4.48671	6.29976	4.52857	6.09107	7.28503	3.13093	6.29646	7.40837	7.38007	8.2784	7.58991	7.30177	7.8838	0	7.6164	4.45418	7.73985	5.41752
FOXN1	cluster2	4.27501	6.35614	6.56194	2.73985	5.98755	5.3799	6.4446	6.49313	5.17592	6.51428	5.60526	4.53232	5.60437	7.28965	6.97556	6.92825	3.14241	3.67129	6.94462	3.02503	5.39609	6.32733	5.99073	0	6.91731	7.92861	7.50136	6.90917	7.92119	8.04264	6.85674	8.38625	7.85767	8.47877	6.81493	8.10156	7.14965
C9orf172	cluster2	6.142	2.98368	4.36457	4.34341	5.19692	3.9279	4.851	4.28318	5.59634	4.73985	5.55275	4.84197	4.83086	4.60407	5.29094	3.92695	5.96209	5.55152	4.7252	3.79181	4.46663	5.25323	6.96185	5.27612	6.07211	8.16672	6.69655	6.1631	8.51759	8.40501	7.07927	7.58639	6.77386	7.96423	5.52199	7.52144	5.35332
COL22A1	cluster2	6.11041	0.990447	6.8339	5.30743	5.19692	4.34341	2.87381	5.20359	0	3.47638	4.55704	4.94907	5.60437	5.26941	3.80839	3.82782	4.45154	5.17871	6.4933	3.63459	4.46663	4.91217	7.75656	7.1299	4.46923	9.12802	7.29297	5.2791	9.42167	9.21835	4.0027	8.85605	4.35896	7.07436	4.45418	7.65642	7.44667
ARNT2	cluster2	5.66477	4.8885	6.00742	4.34341	5.74228	6.63735	5.18785	4.36177	5.86567	6.37226	5.22535	4.30889	5.55582	3.80323	5.04789	3.18903	5.73335	4.54967	5.83289	5.71149	4.9542	5.73308	6.48446	6.52951	2.73118	7.65112	7.69565	5.96301	7.49458	7.88966	0	7.04647	0	8.46111	3.46858	7.164	6.64746
SLC12A7	cluster2	7.64875	7.35597	6.98755	7.01436	6.88215	7.1417	7.83864	7.42257	6.98094	7.39729	7.80038	7.72342	7.54504	6.14893	7.21325	6.19121	7.49025	7.17023	6.4933	7.38042	7.12815	6.98265	8.91256	8.55639	6.3087	8.76818	8.49045	7.17453	8.37034	9.36595	7.10203	8.46348	7.10455	8.978	6.74376	8.71008	6.77505
LOC84856	cluster2	4.38474	1.57046	5.68678	4.17233	5.84549	4.54535	5.72547	4.69988	2.48027	3.83289	4.12681	0	5.12598	5.16912	4.05398	3.92695	4.45154	3.25399	4.57954	3.45812	5.00495	4.32697	5.95559	6.78477	2.57046	6.90845	6.92041	4.18031	8.23558	7.01502	4.0027	6.92825	5.20085	7.89142	3.25096	6.50906	4.75328
TMSB15A	cluster2	4.21723	2.79077	5.62205	3.16189	0	4.8802	2.87381	4.28318	2.26903	2.69153	6.92481	5.69822	5.22265	4.52482	5.41346	4.26828	4.61412	4.25927	0	0	3.13422	1	6.43446	5.96786	2.57046	5.55152	6.96128	3.14568	8.30624	7.19436	4.74255	3.29278	3.5656	7.6057	6.3087	3.7939	4.53978
RNF150	cluster2	7.65421	5.86369	7.19476	7.4297	6.25418	6.56178	5.23726	7.27864	7.67969	8.64129	7.13514	8.50827	7.54504	6.97005	8.08486	7.95815	7.6011	8.2075	9.01606	8.74591	8.35614	7.14486	9.15591	0	7.38724	9.66336	7.95548	7.63959	8.99935	9.42999	5.49281	8.30099	6.55842	9.9388	5.72574	9.04838	8.50279
WNK2	cluster2	7.80006	8.54693	7.74382	8.04018	8.65617	8.65224	7.87799	6.87332	8.66803	9.83436	9.31384	10.2341	7.79636	8.10669	9.30816	9.09835	9.20999	9.46029	8.99461	9.57092	7.65112	8.37608	7.88325	9.20222	8.02896	9.5793	8.87178	8.3881	9.83777	9.59869	8.3361	9.62529	7.38275	10.7486	8.02569	9.7231	7.57153
LOC81691	cluster2	2.66903	5.2292	5.18706	5.17752	2.31034	5.88044	0	5.16027	0.818932	5.64674	6.41092	4.30889	5.31361	2.62761	5.57954	4.9279	5.12639	4.73444	4.7252	4.39163	4.46663	5.73308	6.64717	1.58015	4.27277	5.68032	5.91145	5.76898	7.16249	6.17033	6.93487	6.42291	5.5735	5.70984	6.17572	5.39849	4.89482
ESR1	cluster2	4.15623	4.22959	5.24565	6.30979	3.44758	4.02148	0	4.87036	3.45022	3.25852	4.44692	5.04876	5.05788	4.44162	3.97636	4.54411	4.16752	5.82018	5.58767	4.28983	3.84097	4.09255	6.88935	0	4.6011	5.44725	5.50462	4.48607	7.56544	6.96659	6.85674	7.20349	0	6.01413	4.6893	7.23141	5.87061
RNF19A	cluster2	4.71425	0	2.0072	4.76075	3.57289	4.02148	4.32121	4.92267	5.04832	3.66562	4.12681	3.45418	4.87135	3.93074	5.60555	4.60585	4.26828	5.51822	5.80038	4.65935	5.60822	4.86295	6.94404	1.58015	3.91648	5.64904	4.7137	3.86394	6.24622	4.86987	5.93404	6.66959	0	4.67694	6.02945	7.12908	5.824
COL4A3	cluster2	3.72683	0	4.926	4.0781	3.79597	3.0197	3.30159	1.0635	5.93946	1.73985	4.96993	5.95163	5.15906	2.62761	3.3978	3.18903	3.14241	5.84725	5.86468	3.63459	2.93923	5.76022	1.33914	0	5.65421	3.43829	6.03166	5.04963	8.37365	5.96809	2.8953	4.21723	3.27352	4.90304	3.82477	5.27612	5.41752
NOL3	cluster2	4.33128	4.83946	4.36457	5.70266	5.30961	4.34341	5.41886	4.43563	5.04832	7.27193	6.5509	6.87332	6.15522	4.88264	6.36632	5.26903	5.62322	5.61559	5.80038	5.7879	5.31796	5.52888	6.5089	6.29425	5.91241	3.1127	4.20242	4.34127	8.35376	6.02614	5.52669	6.32553	6.99842	4.63575	4.34837	5.33842	4.70266
SP5	cluster2	4.43696	3.56682	4.69377	3.9782	3.15866	3.34199	0	4.87036	5.23573	5.55428	5.15704	3.30159	4.56133	0	4.26379	3.47897	5.46172	2.3978	6.86814	2.74631	6.19417	3.58976	5.72547	3.16189	3.00899	5.79831	6.32589	5.01792	7.45154	4.95187	5.59246	5.93074	0	5.93097	3.74416	5.73688	4.59634
PCP4L1	cluster2	5.42895	7.20016	6.5735	2.14078	5.51096	3.9279	4.01703	3.81147	2.26903	4.30086	5.1914	5.81634	5.34234	4.15704	6.9855	6.46434	5.12639	5.09128	5.9855	5.58856	7.5435	6.32733	4.02414	7.15026	7.3378	3.70266	6.0881	5.04963	8.40297	6.31687	6.64097	7.59238	7.92357	5.56316	7.17353	5.8485	3.07382
ATP2C1	cluster2	6.98265	4.9814	6.6512	7.44857	5.0751	5.27016	6.89178	6.83264	5.90304	5.7126	7.02414	6.23209	6.17133	7.30159	6.08236	6.74927	5.07168	5.95047	5.09128	7.13873	5.19219	4.76022	5.76633	5.41684	5.57107	7.9479	8.58504	6.43713	8.62932	8.84966	7.21062	7.2113	7.8166	7.31606	6.89227	7.8132	6.08279
GABRP	cluster2	7.74967	8.52391	6.52701	5.34802	5.34518	8.1573	0	6.22632	8.34087	8.39631	8.20819	6.93993	7.35878	5.53419	7.00506	7.28827	7.53154	7.90749	0	9.07484	8.37073	7.86338	7.21994	7.77827	6.39575	8.27757	10.7039	9.72335	9.61644	11.3958	7.03276	8.26768	9.87813	7.77722	6.39094	9.39388	8.90572
RYR3	cluster2	3.23573	3.30451	6.44195	4.42156	3.44758	0	0	2.41954	7.30752	5.29241	5.57924	7.0881	6.57728	4.88264	5.86344	6.08725	5.99209	7.23304	6.3203	6.48414	5.05398	6.62	0	0	7.11374	7.27715	8.00034	5.86047	8.57024	9.21626	3.55336	5.72792	8.66715	8.64692	4.81352	5.8268	6.76275
EPYC	cluster2	7.13175	0.990447	1.32769	2.46989	0	0	0	1.66448	2.82985	0	0	0	5.02237	0	1.848	2.33914	2.29866	2.66448	0	0	0	2.32481	2.48027	0	0	0	0	1.94486	0	7.82579	6.10119	3.40599	6.41903	5.99797	2.848	0	0
COL10A1	cluster2	7.44849	4.50526	5.30195	7.26913	5.34518	6.84285	0	5.57622	1.33914	5.50557	3.51096	0	5.86641	4.44162	1.4489	2.82579	1.20789	2.66448	3.90689	6.59485	4.73118	2.58976	0	2.31325	6.32139	5.64904	6.38716	3.63459	3.33342	9.26123	6.27128	5.38543	9.09948	7.62169	3.56682	4.54288	0.946731
MMP11	cluster2	9.40529	5.68173	6.55044	9.67656	7.12691	7.84937	6.9521	6.24717	6.06005	5.10936	5.08491	3.59335	8.25493	8.75626	5.08534	4.02059	6.35614	4.54967	3.77926	3.63459	4.90159	5.49697	9.1128	8.51783	7.24688	8.04062	7.38603	7.0863	7.27249	11.4599	7.02081	6.61176	10.279	9.95992	4.55275	7.164	5.44857
OLR1	cluster2	7.27408	3.44228	6.60733	8.11296	2.57531	5.95327	7.42568	5.06996	4.53356	5.04264	4.38819	5	6.01792	5.9814	3.1375	4.10769	5.32733	3.54473	2.87971	6.79364	3.72465	3.46467	1.33914	6.64861	3.848	4.93121	4.50843	2.89142	2.81762	7.77037	6.70169	3.16993	8.1442	3.37851	4.34837	5.56468	2.71589
AMH	cluster2	2.48285	3.98185	5.64386	3.75382	5.71534	5.57713	6.42341	3.43029	5.04832	1.73985	6.48253	4.53232	4.74631	3.80323	4.97039	1.59932	3.8125	1.64616	5.29205	0	4.31397	4.70543	8.02531	0	1.93357	3.92695	0.903424	9.16337	9.32625	5.98778	4.34554	6.95641	7.40139	9.80528	6.39094	5.21062	4.89482
C5orf34	cluster2	5.45418	5.30342	5.72846	5.96116	6.58736	5.30779	5.79312	4.01881	2.66676	4.05224	6.0063	5.09635	5.90593	2.62761	5.08534	5.37851	2.63691	4.17632	0	4.48671	5.35755	4.70543	6.60259	0	5.84323	6.84134	7.47338	7.75849	7.22949	6.54551	5.42223	5.51728	7.19269	7.50016	6.65778	6.22458	6.41633
LOC285084	cluster2	0	1.57046	4.25475	0	5.65992	3.0197	0	0	2.82985	2.69153	5.94673	0	3.7126	0	4.97039	0	4.26828	2.88753	0	4.28983	0	4.17473	5.80632	7.30323	7.1642	6.17073	5.09085	6.75569	8.73047	5.94837	1.65535	7.17183	8.07044	8.01352	5.80787	5.48382	3.36177
LHX2	cluster2	3.54967	5.19061	5.82757	0	3.98823	3.0197	0	1.0635	0	0	0	0	0	0	0	0	0	0	0	0	0	2.58976	0	0	2.57046	0	5.8475	5.47703	6.86753	3.59932	5.05398	6.68089	7.61596	7.84229	3.36457	5.27612	0
SUSD4	cluster2	7.54024	8.13062	8.42953	6.55597	8.16224	6.69516	7.5183	7.07286	7.36886	8.12944	7.98942	7.42198	6.10518	7.07082	7.91385	7.51333	6.50859	6.50239	7.22795	6.31343	7.25955	8.09814	8.7118	8.54874	7.33145	8.79685	8.3474	9.27396	9.10818	9.2572	8.44236	9.17837	10.5089	9.82496	8.35081	8.34176	7.76235
C9orf53	cluster2	5.42895	0	0	3.9782	1.57531	4.10936	1.18269	0	2.02148	2.50589	4.96993	2.44095	2.08066	2.28983	1.4489	6.49713	0	1.64616	5.0365	2.74631	4.46663	1.58976	1.33914	6.3302	4.04527	7.22535	5.23113	5.67129	6.07874	5.13832	6.38698	5.41278	7.55067	5.15826	5.76739	5.53823	4.93923
LMAN1	cluster2	7.26688	5.91193	6.92624	5.34802	4.68818	5.99977	5.82553	5.92481	5.17592	6.07146	7.19613	7.01592	7.58195	5.68734	5.96717	7.14037	5.73335	5.67723	4.5008	5.45385	5.57501	5.0054	5.76633	7.37408	6.57713	7.44037	7.76075	6.36387	7.50056	7.43446	5.95907	8.09693	8.16068	7.35482	7.37556	6.93026	5.95931
PCLO	cluster2	5.6427	5.33878	5.09466	3.488	0	6.30797	2.87381	3.2765	4.8334	5.94953	5.38336	6.18903	5.02237	2.90304	4.6094	5.87922	2.63691	4.54967	1.82782	4.48671	4.23113	2.58976	4.75221	6.05658	6.53387	5.25399	5.47671	6.63648	5.88923	5.42391	5.14405	5.96809	7.09307	6.75502	6.26566	4.24945	3.70708
CCDC88B	cluster2	7.96371	6.28485	6.86233	7.79675	6.83289	6.66661	6.08979	6.38491	7.78836	7.56697	7.56308	7.25427	7.58195	7.38223	6.99526	6.26922	7.78306	7.22275	5.62527	6.23343	7.10507	7.15512	8.99687	9.49215	8.13766	6.50176	7.50136	8.23931	7.53045	8.11119	8.28239	8.81051	10.417	7.93044	7.45418	8.61228	8.0263
COL9A2	cluster2	6.34572	4.68201	6.08958	5.60526	3.31034	3.82883	0	5.47444	3.45022	7.01803	7.26275	6.9528	6.17133	6.32247	6.23955	6.44758	7.23926	6.15886	3.63807	6.507	5.7339	5.59036	5.54844	7.95035	6.32139	6.27631	5.91145	7.16017	6.81031	7.17732	4.18428	8.15881	9.09088	7.26275	6.17572	5.8268	4.80219
CENPW	cluster2	8.38612	8.16083	7.91133	7.25852	8.00966	8.50263	6.71191	7.57008	5.7879	6.92849	8.2375	6.50255	7.32292	7.95675	7.23831	7.25984	5.86864	6.11499	6.14975	7.1533	7.42727	6.77347	8.06695	7.58278	8.00141	7.80006	8.00523	9.19886	8.55002	9.66709	8.20574	7.90322	11.3298	8.94451	9.05061	6.93026	6.96913
CST1	cluster2	7.24527	3.15218	2.0072	8.09513	3.44758	7.49041	4.41007	3.56803	0	0	4.6094	0	0	3.66221	0	0	2.91265	1.64616	0	2.74631	1.68706	3.0054	0	1.58015	6.58782	5.98413	6.52982	6.46058	3.62644	7.98043	4.09677	5.70598	9.73862	7.74839	5	1.83592	1.91839
GABRQ	cluster2	3.23573	4.50526	5.40803	2.14078	5.4793	4.26978	7.36054	3.69488	0	5.23381	4.19692	0	1.774	0	3.89433	5.51286	2.29866	2.3978	5.19535	0	2.11437	4.91217	5.50048	0	5.0635	5.37295	4.56255	6.42509	5.19219	6.0635	6.07852	2.88753	9.0143	8.15563	7.74221	4.24945	2.90497
C1orf106	cluster2	7.18587	7.18061	7.29517	7.27975	7.16722	5.97682	6.46548	5.87234	5.0148	7.28642	7.31079	5.84449	6.21917	6.7271	7.23007	7.2113	5.54473	5.73606	7.07296	6.93499	7.18438	7.18527	4.83188	8.04018	8.17338	5.21218	6.67214	8.01089	6.7097	6.81031	9.22156	8.18284	10.0996	7.37382	7.74221	6.2572	4.48091
HES2	cluster2	5.34979	4.93546	3.78869	3.16189	6.17732	2.33914	5.58045	5.60881	3.54844	4.35685	3.71589	0	4.87135	2.28983	3.71589	3.82782	0	0	5.73281	2.74631	2.11437	5.81275	3.88166	6.7046	6.95873	5.25399	4.20242	4.73823	5.19219	3.95884	6.27128	5.8125	8.3878	4.45746	6.06329	4.18269	2.90497
AMTN	cluster2	4.21723	4.37434	5.76898	0	7.07478	3.72137	3.63227	8.09064	3.11103	2.29278	2.82171	1.68257	5.78424	4.25852	5.65592	4.41278	0	3.67129	0	7.73965	3.45943	3.58976	5.50048	6.36545	4.55827	7.13853	5.73417	3.36177	4.20163	8.11567	5.80142	6.10852	9.66537	5.09845	5.28429	6.83592	7.31841
FABP4	cluster2	7.09181	6.74913	8.42004	10.3223	9.3903	5.69488	4.71809	10.1693	8.65714	10.2039	9.51013	11.4379	11.0093	8.22386	12.1746	9.5838	10.9183	8.73772	11.4905	8.56739	10.763	10.9632	6.2149	0	6.56651	7.63539	6.57001	5.38128	8.65664	6.57168	0	4.73335	14.0189	5.66931	7.48567	7.17263	6.47768
HLA-A	cluster2	7.88655	6.86369	6.68342	5.57107	7.31823	7.63016	8.71894	7.95193	8.48014	6.12081	7.81711	12.6864	12.8531	0	6.39626	7.65807	12.4831	6.0468	11.3646	11.4655	12.3363	4.70543	11.9355	10.4912	6.7666	7.67447	7.08672	7.65499	12.3521	8.27956	10.8425	7.84417	14.8101	11.2696	11.838	11.7225	8.38763
GABRE	cluster2	7.38388	8.62472	7.66028	6.46614	9.60933	7.01145	7.78169	7.44973	7.92166	8.06372	7.77775	6.90038	7.95971	9.3644	8.03804	8.40088	7.06738	6.7226	8.14093	5.67158	7.74376	7.69188	10.8555	6.7046	9.78758	8.27249	6.81275	8.86966	9.07417	8.38301	10.3024	9.22345	11.4335	8.79986	9.27473	7.41667	7.24973
IL20RB	cluster2	7.61537	7.20975	8.24465	5.96116	7.98168	6.25153	7.7224	7.50255	7.79338	8.07628	6.67835	6.48494	7.24051	10.39	8.13021	8.10365	6.82324	5.4138	8.0607	5.19731	6.98368	8.39339	7.09666	1.58015	9.97005	6.43045	7.76075	8.6125	8.5529	7.57705	9.81865	9.73633	10.8657	6.54767	7.5938	6.01078	6.23266
ECHDC3	cluster2	2.27202	1.9855	3.70708	4.56682	4.98778	3.0197	0	5.57622	6.39729	6.67709	4.96993	4.30889	6.50224	3.93074	5.60555	3.47897	4.05832	5.4138	4.7252	5.82477	4.73118	5.67779	2.48027	3.69153	3.98277	5.16912	4.26903	4.39094	6.54411	5.58676	5.34802	6.12516	7.59991	5.29719	5.16471	6.5624	5.47865
FOXE3	cluster2	5.78973	3.30451	2.81352	3.75382	4.94205	3.48027	7.19584	3.43029	3.45022	0	5.63081	4.66448	1.774	3.50589	2.63227	3.60526	4.95513	3.08236	5.09128	4.65935	0	4.0054	0	7.02381	7.39934	4.36947	4.66505	2.89142	4.47184	0	7.16812	5.98641	7.59178	0	4.6893	4.74093	0
LOC100294145	cluster2	5.42895	4.37434	2.46467	6.03804	6.03188	5.60733	6.46548	5.28614	3.72574	3.90977	6.0063	4.59991	2.89918	2.90304	4.26379	5.23036	5.23036	2.3978	5.33807	1.9486	3.59813	3.0054	4.90737	6.86071	5.82528	2.42492	4.76129	5.6094	4.89482	2.40054	6.57743	6.46271	7.14924	4.50398	5.90424	5.21062	6.85811
FBXO45	cluster2	5.84825	6.47298	6.21199	4.49633	6.36247	5.19219	7.79818	5.95047	5.29315	5.00809	6.25588	5.53574	5.12598	5.53419	5.04789	4.97499	4.53543	4.25927	4.41684	4.48671	5.05398	5.59036	6.05832	5.77189	7.25361	5.68032	6.32589	6.14853	5.94345	5.66192	6.44145	6.32553	7.76002	6.01413	6.60125	6.22458	5.53761
KIAA0101	cluster2	8.24774	9.34281	8.56491	7.84743	8.56094	8.16752	9.67539	8.158	6.63764	6.05463	8.59205	5.09635	6.93251	7.83112	7.17921	7.96988	6.44526	6.18031	6.3203	5.45385	7.06975	7.01659	8.93973	8.28956	9.36076	8.36623	8.74873	8.16947	8.80071	8.27557	8.04494	9.16435	9.60036	8.61268	9.35032	8.5575	9.00804
RFC4	cluster2	7.49817	8.64267	7.99044	8.10108	9.12428	8.28494	9.84189	8.17438	7.42122	7.09402	8.75726	6.69988	6.76049	7.49009	6.92505	7.98726	6.26115	6.48527	7.21568	6.84825	7.49097	7.23419	7.99107	9.11705	9.72765	8.6825	8.20994	8.44828	9.32796	8.67642	7.68727	9.42494	9.15816	8.67016	8.54292	8.60277	8.38366
IGF2BP3	cluster2	7.38388	7.95245	8.60737	7.52176	7.63118	8.5227	8.93961	3.56803	5.54998	2.29278	6.39609	2.11103	4.34908	7.98658	4.55704	6.69377	0	4.54967	2.60644	0	0	4.95931	0	4.38336	7.65284	8.38995	8.32012	6.01167	8.29241	8.88923	8.10805	8.2564	9.42259	6.58075	7.94632	6.50906	6.9798
NUF2	cluster2	6.89263	7.28475	7.26012	7.66576	7.9357	7.21257	8.34492	6.24717	4.48543	5.57803	6.49649	3.12928	5.78424	6.17493	5.00944	7.1813	3.8125	3.67129	5.83289	4.57531	5.05398	5.0054	6.15421	6.52951	6.80349	7.27715	7.26875	6.59455	7.32112	7.26021	7.55344	7.03771	8.39245	6.91061	7.02691	6.7807	5.95931
DTL	cluster2	6.34572	7.62476	7.28123	6.88179	7.99853	7.5306	8.51436	7.32823	2.82985	3.5741	7.15279	2.44095	5.62819	6.39077	4.55704	7.40514	4.53543	3.99458	5.95629	4.18031	5.14771	5.21451	6.81301	7.99599	7.3378	7.9479	7.8614	8.05799	8.3097	7.15157	7.96659	7.70176	8.90433	8.12236	7.81845	7.52818	7.24973
NEK2	cluster2	7.17063	7.51231	7.53683	7.23697	8.03716	6.91755	8.35054	6.26772	4.02503	3.98277	7.16159	4.04439	4.9486	6.7271	5.29094	6.56056	4.26828	1.04963	4.7252	0	4.23113	4.64904	6.09107	8.58654	6.9991	7.9479	7.68349	7.25087	8.44116	7.97556	7.52849	7.76679	8.66331	7.6057	7.93269	5.972	6.26791
TOPBP1	cluster2	9.42631	9.08677	9.40354	8.95073	10.1319	10.5158	10.6372	9.21738	8.95245	8.49313	9.53056	7.97269	8.84975	9.40907	9.04952	9.53331	8.70957	8.44253	8.66888	7.66042	8.78467	8.73671	9.77689	10.4711	10.7948	10.2613	10.4979	9.98955	10.3217	10.2428	10.5015	10.2028	11.2375	9.78413	10.5203	9.5307	9.87742
TFRC	cluster2	10.357	11.2778	11.293	10.0172	11.1783	11.446	11.4645	10.8294	9.41007	8.8061	10.7742	9.73152	10.2224	10.6424	9.32191	10.1249	9.74561	9.55953	9.76742	8.75549	9.81365	9.74517	10.7366	10.9321	11.551	10.8553	10.5507	10.6779	10.3106	10.096	10.3777	11.6813	12.0515	10.703	10.7706	10.1021	9.92362
WNT2B	cluster2	4.09339	4.44095	5.57713	4.56682	5.6314	6.65206	6.96682	4.01881	3.11103	3.90977	2.98914	2.44095	3.79909	4.67864	3.71589	4.3427	3.51602	2.3978	3.90689	4.18031	0	4.86295	0	6.29425	7.52615	0	2.82579	5.38128	6.35702	3.12102	4.26754	6.94708	8.04696	4.54905	4.853	3.12433	0
WNT7B	cluster2	2.27202	6.13093	6.37799	4.49633	7.17722	5.72301	6.62205	6.54442	3.72574	4.78136	6.08215	3.30159	3.30451	6.57849	5.32265	5.90376	4.26828	1.04963	4.79338	3.45812	5.00495	5.62	5.88289	2.79909	6.87455	7.16078	5.89045	5.78764	6.50859	4.99095	5.93404	7.13124	7.92357	5.87897	5.42122	5.51128	4.53978
OASL	cluster2	5.76951	4.30378	6.66206	5.79416	7.00977	0	7.44684	5.36457	5.0148	0	4.12681	3.72028	3.52356	5.16912	2.63227	4.02059	7.32391	4.08831	2.87971	4.39163	1.07724	5.59036	6.45976	5.54504	4.46923	6.94732	4.50843	6.24679	5.03474	4.99095	4.26754	5.66107	7.78149	5.24336	6.8249	5.8268	0
USP18	cluster2	6.88325	6.9922	6.95292	7.35165	8.05875	6.13114	7.38258	6.83264	5.17592	6.87197	5.75168	5.72874	6.01792	6.55888	5.96717	6.73566	8.48623	6.0468	6.66605	6.86604	6.50779	6.90014	7.19012	8.37834	8.0172	8.48103	7.17622	7.80064	7.39429	8.2914	7.38759	8.28628	8.35473	8.08055	9.24	8.08794	6.46254
C21orf58	cluster2	6.68299	6.93522	5.45845	5.38785	7.35368	6.94158	7.05181	4.63807	6.37086	7.81186	7.46033	7.40318	6.67186	4.35262	6.11873	5.90376	5.17951	6.13709	7.16531	5.54504	6.47216	5.98254	4.90737	7.97332	8.59507	6.69683	6.87836	8.92576	8.24641	7.91031	8.55374	8.61537	7.41979	7.95163	7.85755	7.26407	7.9952
PRDM15	cluster2	6.5944	5.65363	6.53885	5.53636	6.85773	6.81711	7.05181	5.95047	6.0433	6.84298	6.02569	6.69988	6.81327	3.80323	6.62892	6.77624	6.70183	6.7226	6.40939	7.26463	5.87725	5.8632	7.20516	7.65571	8.40105	6.4843	7.78378	7.93717	7.62191	6.65978	7.47727	8.37586	7.37339	6.97005	7.11832	7.164	8.00562
ILDR1	cluster2	5.40293	5.56621	6.72506	5.57107	4.3799	5.27016	0	6.04832	4.48543	6.98288	7.19613	5.81634	5.37086	6.93993	5.88484	6.91624	6.46663	6.13709	2.60644	8.19111	6.08044	5.64904	5.54844	6.59036	8.25219	4.76713	7.09592	7.98265	7.59395	5.17313	7.88374	7.61021	6.38198	5.44824	7.58804	7.17263	6.99027
EML5	cluster2	6.71493	4.68201	6.99605	5.82324	4.98778	1.01436	5.6907	4.69988	5.95722	7.22757	6.36615	6.16692	4.23036	5.16912	7.36519	6.56056	5.12639	6.87467	4.57954	4.73877	4.60466	5.73308	4.97865	0	8.31746	7.9479	6.48848	8.2427	7.59962	5.39472	7.79584	5.91169	5.66903	6.47913	8.05121	7.37998	6.49249
RIMS2	cluster2	6.30451	1.57046	6.12102	3.16189	0	3.60644	0	2.68482	0	1.73985	5.72819	3.12928	3.88069	0	4.65992	4.87873	0	2.88753	0	3.93357	0	2.32481	4.38198	0	6.6295	0	2.99277	6.83895	7.16249	2.14405	6.18884	6.07468	5.72901	6.15259	5.42122	2.14731	2.4957
BMP7	cluster2	9.26165	9.27319	8.81481	5.17752	10.0207	10.1301	8.89042	7.48519	7.25077	8.97874	8.29435	5.72874	6.58946	6.51869	8.35315	9.23829	6.2854	6.87467	8.35795	6.11956	8.00944	7.95373	8.5567	9.03199	11.4582	6.93452	8.01981	10.3764	8.67278	7.85275	10.1209	8.08422	9.63421	8.93177	9.49368	6.85748	6.36842
CYP2S1	cluster2	3.95791	7.32966	8.86233	5.38785	7.76208	8.28026	5.9191	6.22632	4.87135	5.50557	7.00484	5.72874	5.25361	4.67864	6.91468	5.97545	3.34199	3.67129	6.36545	5.54504	6.99628	5.49697	6.02503	7.22882	10.3386	0	6.06953	7.4465	6.7097	5.33485	1.65535	7.89839	8.52576	5.21529	5.92291	6.13935	5.38578
KRT15	cluster2	12.6912	11.8616	11.7737	7.43921	12.359	12.8303	10.2531	10.5171	10.0238	12.3323	10.896	10.3438	10.7192	11.7823	12.155	12.3722	11.8501	10.1384	11.9835	10.5955	12.2803	12.3985	11.8353	10.4991	14.3966	11.662	12.6354	13.5789	12.5264	13.3915	12.7283	12.3796	11.6708	14.0232	13.0512	11.479	9.97506
LY6K	cluster2	7.00854	7.1205	5.82757	8.18225	7.04264	4.10936	6.67652	7.00124	4.32912	4.35685	5.7046	3.72028	4.40531	6.43463	6.32012	5.02104	1.852	3.08236	5.09128	4.57531	4.23113	5.93593	7.92914	1.58015	8.88267	6.75636	5.38922	7.16732	7.23678	5.80116	7.29195	7.30916	7.41058	5.96486	6.93852	6.22458	4.8495
TONSL	cluster2	6.72533	7.58826	6.02414	6.37034	8.35363	7.75074	7.88576	7.03749	5.57319	6.94685	6.8936	5.72874	6.0881	6.03958	6.44012	6.10873	6.18547	5.84725	6.61073	6.28725	5.7339	5.52888	7.5131	5.60526	9.34207	9.01979	6.38716	7.78673	7.76931	7.44162	8.16852	8.63873	8.20374	7.95163	7.1813	7.43112	6.85811
HSF2BP	cluster2	6.142	4.06953	4.0072	6.01279	4.98778	4.97636	5.18785	4.92267	3.80632	6.16852	5.04745	4.04439	4.56133	3.80323	4.50335	4.10769	6.44526	3.25399	4.32841	3.79181	4.46663	6.11374	0	0	7.67292	6.14873	5.63662	6.1631	6.63474	7.38362	5.71562	5.89239	7.27575	7.02713	4.55275	6.5359	6.25039
ZNF732	cluster2	3.80839	2.79077	3.32912	3.33342	0	0	0	1.66448	0	0	4.75542	4.59991	4.34908	0	3.89433	2.01792	3.14241	2.07039	0	3.25852	2.44361	2.0036	1.33914	0	6.91731	2.09761	0.903424	5.71122	4.96671	6.18725	4.26754	4.85798	6.40071	3.04089	5.99481	0.893673	3.9855
IGSF9B	cluster2	6.12619	5.37365	6.33825	7.37156	7.21616	6.92967	0	6.20535	7.95757	6.37226	6.904	6.78921	6.2804	7.87952	6.64155	6.9521	7.03903	8.46887	8.64613	7.23754	6.50779	7.85087	0	7.75188	6.41971	8.37578	8.09064	5.92955	8.05034	8.67037	5.98368	8.2374	6.60733	8.91456	6.9922	9.50537	8.37964
LOC283174	cluster2	5.68622	3.88947	5.78869	6.15745	6.74228	5.10978	0	4.87036	7.05745	5.48059	4.50271	5.31288	5.28392	5.45121	5.92647	5.54473	5.01436	6.45055	6.47281	6.36422	4.23113	5.32733	6.69042	5.87307	5.20789	8.01039	8.2268	4.77663	6.24622	7.31551	1.65535	7.28716	6.36317	7.55113	6.33664	8.40884	6.60674
ANKRD29	cluster2	6.29039	6.3386	6.64039	5.79416	6.52654	6.02259	6.48591	6.02459	6.92754	7.34979	6.10056	7.90767	7.83257	6.65478	7.81179	7.70093	7.59134	7.15947	8.06754	6.65735	7.53489	7.83194	7.50096	0	5.8953	8.63572	7.69565	6.20555	7.15482	7.31551	4.49057	7.1638	7.73816	8.01352	5.31288	9.0105	8.10617
XKR4	cluster2	3.64155	4.30378	3.78869	4.42156	0	1.59932	1.18269	3.2765	5.17592	5.48059	4.80064	5.92552	4.60999	5.00405	4.88801	4.77558	6.2854	5.30122	6.29719	5.40599	0	6.32733	4.83188	6.01279	3.91648	6.56986	4.93546	0	4.93121	4.99095	0	3.03562	0	4.75649	3.36457	7.63169	6.7126
ARL14	cluster2	4.48671	4.93546	6.1823	7.75188	4.74255	3.0197	6.46548	3.91839	4.53356	3.0018	3.89433	4.13832	5.22265	5.36317	4.32697	4.60585	4.61412	3.25399	1.18269	3.02503	4.04963	4.64904	5.39985	6.21917	3.848	6.1035	7.8614	4.98596	5.03474	5.06652	0	6.48864	0	1.29278	4.55275	6.01078	6.52199
KIF20B	cluster2	6.63938	5.86369	5.74873	6.11082	4.84549	5.95327	3.63227	3.81147	3.54844	4.65306	4.26303	2.93357	5.02237	3.93074	4.32697	5.26903	3.34199	5.22072	5.24451	3.93357	4.60466	4.46467	5.11228	6.2572	5.26191	5.21218	6.16007	4.73823	5.3345	6.02614	3.26153	5.8125	4.50398	5.34944	6.36405	4.83036	6.41633
ATP2A3	cluster2	7.25974	5.86369	6.95292	8.60028	7.70839	6.66661	4.71809	7.41346	7.81801	8.91958	8.29834	7.73098	7.60615	8.83204	8.62117	8.57228	8.15081	9.06547	5.50938	9.39853	7.60244	7.31823	7.73606	9.43534	7.99746	6.71191	8.2057	7.3924	7.94796	8.26758	8.47318	9.5503	5.2426	8.0054	7.39566	8.5575	9.39148
ADAMDEC1	cluster2	8.31166	6.04723	8.13289	7.01436	5.44692	6.04505	6.76315	8.35755	6.82439	0	5.47054	2.70929	6.97945	4.75007	4.32697	6.36124	7.2267	5.70708	5.09128	0	6.70515	6.76022	6.30122	7.61243	6.25644	7.42206	8.32012	6.73647	6.56727	7.64645	7.56171	7.89839	7.54234	7.25588	8.09276	8.35315	8.36348
CXCL13	cluster2	9.41825	8.14583	11.5684	9.11629	9.35361	9.02006	9.89467	10.9357	8.95466	3.5741	8.85502	3.30159	9.06953	10.6447	6.00652	6.43079	9.59307	10.077	4.23419	3.25852	8.81346	8.45245	9.81652	11.289	8.21505	8.02862	10.8941	8.54241	8.85122	9.63174	9.20853	10.7887	10.034	10.0354	11.5868	10.841	12.1188
CD8B	cluster2	8.1501	5.11061	5.24565	7.02691	4.63169	5.30779	0	5.89893	6.28873	4.41075	4.88801	5.63546	5.6744	5.65048	4.97039	5.51286	5.32733	6.50239	4.65421	6.14893	0	6.52888	5.45121	7.08842	6.90038	7.70501	7.54913	7.23726	7.55964	7.98043	8.15228	8.08847	4.8674	7.87375	6.87332	7.72819	8.41924
CD8A	cluster2	9.41825	7.07895	7.65492	7.83314	6.75556	7.18259	5.6907	8.158	7.48422	6.78293	7.23812	5.69822	7.16942	6.17493	7.053	6.34323	8.47041	7.63278	5.9855	7.30424	5.60822	6.86332	8.13119	8.92401	7.39326	8.77541	8.92443	8.01881	7.79409	8.13335	9.458	7.79824	6.98607	8.51629	7.38896	8.60277	9.29464
PATL2	cluster2	8.28007	5.88801	6.979	6.68888	7.20653	7.09961	6.81275	7.42257	8.32035	7.09402	7.44609	5.46532	6.79233	5.53419	5.84197	7.02137	8.60707	7.26341	5.83289	5.35685	7.13955	7.48107	8.51515	8.16526	7.73152	7.35623	8.99994	8.01089	8.23194	8.17238	9.0684	7.90322	4.8674	7.94743	7.72642	8.64667	9.34285
FCRL1	cluster2	3.23573	0	4.41684	5.17752	4.57289	4.34341	2.26303	4.36177	5.0148	2.85599	5.68032	0	4.03122	1.20163	0.900722	1.59932	4.82833	5.58406	0	4.06264	2.11437	1	5.88289	7.28503	5.69404	0	6.95117	5.22497	3.62644	6.53216	6.92208	6.04002	4.19771	4.8679	4.50462	7.54813	6.84662
LGALS2	cluster2	6.3726	4.06953	6.82439	5.53636	3.68818	5.15137	4.22728	6.80491	7.40837	4.1819	6.59036	5.72874	4.40531	5.40803	6.08236	4.02059	6.42341	6.13709	4.65421	3.93357	6.31994	5.81275	6.40871	8.18512	6.79442	5.90737	7.61464	6.17732	6.33002	7.14282	4.34554	6.76818	1.05658	6.87541	6.71205	8.04177	7.88062
CD2	cluster2	9.22706	6.87578	9.26191	8.74473	7.74886	7.87455	8.07377	8.46793	8.91868	7.3906	7.61508	6.90038	7.7699	7.72021	7.65928	6.98721	7.47978	8.45578	6.77056	7.58736	7.399	7.09286	9.0806	9.88059	8.36759	8.30775	9.89023	8.73356	8.44116	9.07922	9.13878	8.88319	7.87774	9.25736	8.92282	9.4176	8.81057
CD247	cluster2	7.23793	5.8392	6.8339	7.12402	4.84549	5.85549	4.71809	6.14017	7.62483	3.90977	5.98687	3.45418	6.58946	4.67864	5.55305	5.23036	6.30943	7.50295	5.42626	4.18031	5.54102	5.8632	6.27296	8.28035	6.17433	6.79948	8.17128	7.1816	6.82972	6.96659	6.99684	7.14761	6.15947	7.33557	6.74376	8.07884	8.06178
TRAT1	cluster2	6.9913	3.56682	5.90207	5.90761	5.82043	5.51412	4.851	5.43863	7.57372	3.25852	5.04745	3.72028	4.40531	3.80323	3.3978	4.41278	5.01436	6.18031	3.11103	4.28983	4.79025	4.59036	6.40871	7.28503	5.15178	5.90737	7.45204	6.82998	5.71315	6.39232	7.15735	7.20349	4.35896	6.30542	6.02945	7.08417	7.17762
SH2D1A	cluster2	7.4165	4.62527	6.49121	4.17233	5.44692	5.54597	5.75969	5.89893	5.76792	5.23381	4.84499	3.59335	4.10014	2.90304	4.50335	2.60407	5.17951	6.09276	4.02414	1.28096	4.5373	5.04963	4.48349	7.3213	5.28836	4.64674	7.48043	6.69725	5.0009	6.62264	7.25181	6.84046	5.11312	6.3572	6.65778	7.48736	7.64688
HELB	cluster2	8.30122	7.2571	7.59425	8.26444	7.6167	8.67751	5.82553	7.84693	9.16709	7.38388	8.34908	8.32616	7.35878	6.98493	7.0993	7.44774	8.41079	8.3226	6.40939	7.00079	7.9969	7.49721	8.8895	9.92843	7.67292	8.78617	8.93472	9.00405	9.57266	9.08377	9.52472	8.83599	6.93593	8.66761	7.99537	9.53403	9.22258
SCML4	cluster2	5.34979	4.15218	5.48317	6.44741	5.0751	5.34412	4.22728	4.92267	7.52662	4.86096	4.65935	4.66448	4.78921	3.80323	4.05398	4.77558	6.02126	5.73606	3.77926	3.25852	4.90159	4.91217	6.5089	7.26651	6.3087	5.64904	6.22863	7.20965	5.75409	6.39232	7.51159	7.12298	0	5.68958	4.55275	6.72329	7.38396
PLAC8	cluster2	10.4067	10.8757	9.21876	9.09845	8.68426	10.9909	6.46548	9.58291	10.5039	7.60792	10.5245	8.66601	8.75044	7.37095	7.82286	7.83529	9.25382	10.2539	5.33807	6.57334	9.9911	8.73329	9.15591	10.6333	8.63655	9.73728	11.1465	11.0754	11.0963	10.3211	11.8726	10.757	10.6997	10.1996	10.2267	11.0422	11.449
CLNK	cluster2	4.91025	1.9855	3.32912	4.69877	4.89482	5.69488	5.46107	5.11603	5.23573	5.07639	4.12681	4.22574	5.12598	4.88264	5.3837	5.26903	3.8125	4.67525	0	4.28983	5.19219	4.17473	6.60259	4.94486	5.28836	5.37295	6.05072	6.90917	5.51254	5.80116	4.90641	6.23649	5.11312	6.27873	4.92837	6.52262	6.47768
FAM53B	cluster2	8.438	7.58826	7.71308	7.93705	8.80748	7.55421	8.02553	7.57008	8.07671	8.09286	8.25805	7.92748	7.93611	7.59051	8.20418	8.30227	8.2407	8.12164	7.96838	7.85094	8.44621	8.4566	9.56934	8.47013	8.81202	8.08778	9.05767	9.55424	8.34372	9.17415	8.55785	9.65994	8.91412	9.45759	8.43721	9.47612	9.49895
CAMK4	cluster2	7.05907	5.2292	6.33825	7.37156	5.27314	5.77742	4.57228	6.57773	7.96642	5.45516	5.52607	5.09635	5.1914	5.53419	4.55704	5.10852	6.26115	7.52818	6.59171	4.06264	6.05658	5.81275	8.62523	0	6.95059	7.28725	7.36326	7.29085	4.89482	7.13412	6.12371	8.15477	6.26491	7.48864	6.40412	7.23965	8.55351
CTLA4	cluster2	6.12619	3.15218	4.8525	4.87676	3.79597	4.97636	5.65478	5.02281	6.02658	3.47638	5.77479	1.07724	4.45943	5.26941	2.16027	3.0197	3.67243	5.09128	3.48285	1.9486	4.66959	4.76022	6.05832	4.51412	5.71342	5.3345	5.53201	6.1914	5.3875	6.39232	3.55336	6.15785	4.75596	6.82107	5.34056	6.95047	7.26716
GGA2	cluster2	9.64196	8.71558	9.23328	9.60896	10.0193	9.35606	9.32001	9.18812	10.0427	9.63947	9.88157	9.27578	9.21582	9.38133	9.08911	9.39658	9.22894	9.30583	9.08866	9.47577	9.2785	8.92128	10.9653	9.02101	9.83624	10.4945	10.4358	10.7316	9.93687	10.5141	9.92766	10.6163	8.42467	10.5097	10.0344	11.0042	11.4033
KMO	cluster2	5.08321	3.15218	4.88996	5.34802	4.23573	4.1914	4.64731	4.97361	4.48543	0.831391	4.12681	1.07724	4.34908	4.04876	3.80839	3.72028	5.07168	4.73444	0	0	5.00495	3.70487	6.53294	0	3.98277	5.88093	7.18488	4.39094	5.77426	6.31687	5.6241	6.20555	0	6.12288	6.06329	6.41058	7.45434
LPXN	cluster2	7.5462	5.50494	6.91731	6.72028	6.54195	5.75034	7.79818	7.30861	7.36221	6.38578	6.66619	4.53232	6.73877	5.75809	6.38146	6.08725	7.0814	7.23304	3.90689	4.39163	6.62615	6.51317	8.49089	0	7.21985	7.3466	7.90923	7.32975	7.65478	7.73023	8.12479	7.59238	0	7.70901	7.01837	8.12391	9.11082
EVI2B	cluster2	8.71249	6.42391	8.44832	7.68979	7.49514	7.36265	7.64234	7.79844	8.53465	7.00932	7.96959	7.0881	8.38961	6.43463	7.42459	7.2406	8.5378	7.75188	5.38301	7.33011	7.12815	6.62	8.69596	8.9062	8.00932	8.52877	9.92294	8.35702	8.03375	8.69738	8.32647	8.4102	6.43729	8.4099	8.90662	9.53737	9.00282
VCAM1	cluster2	10.0876	8.14078	9.22966	9.55119	8.09059	7.4065	7.68734	9.71186	8.84865	8.46475	8.54261	8.56419	9.37697	6.86171	8.5462	8.21135	9.84926	10.1038	8.87064	8.46037	8.71771	8.68134	10.6392	8.95324	7.08406	10.0633	11.343	8.51456	9.19458	10.376	7.56986	10.155	7.43796	9.88246	9.09218	11.3326	10.7236
KLRB1	cluster2	8.10271	6.42391	8.1251	7.98954	8.85147	7.09961	7.02403	7.95826	8.36785	7.43671	8.32589	5	7.80678	6.0676	7.18775	7.54504	7.73965	8.51167	6.40939	7.45278	8.19042	6.87566	9.55184	9.43948	7.75529	6.88203	9.93709	8.53411	8.27487	8.01424	8.20046	8.51483	5.75836	8.30163	7.73173	9.30275	9.8817
MYO1G	cluster2	5.6427	2.56803	5.35614	4.49633	3.98823	3.48027	4.57228	5.7021	6.30268	5.23381	5.65564	3.59335	4.91073	4.52482	4.84499	4.66448	4.6893	4.54967	3.30889	1.28096	4.84699	4.8125	6.85175	5.82349	5.65421	4.82375	6.95117	6.1914	5.03474	5.06652	5.14405	5.94953	5.39917	6.13771	5.94111	6.36632	6.75047
SIRPG	cluster2	7.17822	2.98368	5.82757	7.03947	5.4793	4.97636	4.851	6.74779	7.10622	4.46205	6.31994	2.70929	5.15906	6.81263	4.75542	4.41278	6.21121	6.83466	3.48285	2.40054	5.70349	5.64904	8.52117	7.26651	7.03837	6.84134	8.2476	6.87443	6.72	6.97636	6.87012	6.25172	6.24432	7.96423	6.54257	7.28799	8.28411
APOBEC3D	cluster2	6.88325	5.40769	6.35173	5.70266	6.23534	5.77742	5.23726	5.32589	6.23113	5.77558	3.71589	5.27202	5.09212	5.06134	4.55704	5.37851	6.05007	5.22072	0	5.50016	6.52529	5.52888	4.15299	7.72506	6.83061	6.4121	7.32463	7.6953	6.47216	6.31687	7.35957	7.50613	0	7.2695	6.19121	6.28928	8.10129
C5orf20	cluster2	4.48671	1.57046	6.00742	3.16189	4.68818	4.02148	5.08406	4.1127	5.88435	4.41075	4.6094	0	4.60999	5.06134	4.70819	4.77558	5.27984	4.337	2.26903	3.25852	5.50621	4.86295	5.17433	6.61971	4.51475	5.71067	6.43146	6.40088	6.24622	5.5345	5.6241	6.26679	5.5404	5.84298	5.10098	5.78267	7.26716
CCDC141	cluster2	7.50422	5.47314	7.17981	7.88947	8.10622	7.04516	5.9782	6.09508	8.37782	6.31687	7.40973	7.30561	7.58195	6.7271	6.99526	6.17113	7.63938	7.59343	6.3203	4.06264	7.24907	7.48107	6.62498	8.60136	7.33145	7.77149	8.28836	9.05916	7.66562	7.82579	8.56198	8.9002	8.10497	8.02558	8.10905	8.67115	9.44045
IL7	cluster2	5.66477	5.19061	5.06264	6.08704	5.98755	5.92955	6.62205	7.10737	6.84373	6.69877	6.02569	6.62088	6.21917	6.49809	5.81992	5.80245	4.76022	5.04527	5.19535	3.79181	6.43563	6.41464	7.27789	8.00714	6.20222	6.74174	7.30095	7.30396	7.44526	7.79279	7.68727	7.59238	6.73023	6.92778	6.2363	7.9596	8.48422
PSD4	cluster2	7.37721	6.53559	6.60733	6.52074	6.60214	5.48188	5.82553	6.73308	7.1917	7.32894	7.32652	3.94392	6.51507	6.17493	6.23955	7.13	6.9806	6.56879	5.46826	5.54504	6.57667	6.36282	7.48872	8.1949	7.87277	5.93334	8.14929	7.57084	7.17013	7.10748	6.85674	8.33356	7.82349	7.08969	7.07746	7.3651	8.49538
BTLA	cluster2	6.15765	2.79077	5.57713	6.3505	7.08534	5.75034	6.03496	6.2878	7.27947	5.77558	5.90569	4.53232	6.05355	4.35262	4.75542	5.60615	6.62761	6.79364	3.48285	3.79181	5.31796	5.21451	4.83188	7.4082	6.55566	4.87873	8.52493	6.33878	5.55949	6.26959	6.84336	7.35218	5.2426	6.51381	6.95664	7.15532	8.13026
BACH2	cluster2	5.4793	1.57046	4.99594	6.76607	6.57228	5.77742	4.12598	3.69488	7.16118	5.77558	5.65564	5.31288	5.09212	5.53419	4.65992	1.59932	5.90038	6.28263	5.80038	5.67158	6.03232	3.70487	6.12309	6.56026	6.44328	5.88093	7.01078	0	4.26003	5.90785	6.65635	8.64451	3.91648	7.06652	6.55444	7.65026	8.18185
CARD11	cluster2	6.65048	6.94673	6.24108	7.06415	7.1472	6.06695	6.11624	5.4019	5.86567	4.35685	6.0635	5.09635	5.53076	4.25852	5.35332	4.48027	5.66078	6.53605	5.09128	5.19731	5.47021	4.86295	5.91982	7.28503	5.50526	3.92695	7.64631	5.71122	5.53605	6.68398	6.71644	8.54605	4.50398	6.49089	6.17572	7.45245	7.74369
LOC283663	cluster2	5.95884	3.30451	5.06264	7.12402	7.76208	5.82985	3.30159	6.2878	7.08204	3.25852	5.38336	4.22574	7.08619	4.81813	4.05398	4.48027	7.2267	7.81474	0	3.93357	5.14771	6.25323	5.3466	7.19002	6.68004	7.20418	8.11348	6.67737	5.25096	7.35376	7.17891	8.32638	4.69711	6.3185	5.06824	8.68324	8.13504
CD72	cluster2	6.26191	2.56803	4.69377	5.60526	5.0321	4.72247	5.6907	4.69988	5.34837	5.79597	5.41312	0	6.01792	0	3.61706	4.26828	6.5694	5.26153	3.63807	3.63459	5.23534	5.49697	5.59485	6.67694	4.75969	2.09761	7.18488	4.53107	5.51254	5.96809	5.85574	7.35922	5.20085	5.24336	6.54257	7.28003	7.55735
RLTPR	cluster2	7.27408	3.44228	6.24108	7.20398	6.79468	6.13114	5.41886	4.87036	6.97223	5.91265	6.31994	5.92552	5.45319	4.75007	6.18903	5.44725	7.45853	7.53652	6.22535	5.40599	6.57667	5.88801	2.01792	8.25243	7.01491	6.35544	8.07676	6.82082	7.03507	6.84298	7.05615	8.59163	5.72901	6.69599	7.04396	8.31868	8.03656
SASH3	cluster2	8.11868	6.39043	8.867	9.11629	8.56472	7.98282	7.18329	9.15	8.58146	6.51428	8.08465	5.66732	8.04155	7.95675	7.73166	7.26941	8.98322	9.16807	7.73836	7.78705	7.5775	7.62007	7.53699	9.93137	8.68429	8.80391	9.89156	8.4245	8.24279	8.84696	9.21376	10.2194	6.38198	8.71304	8.90427	9.84114	10.3459
GRAP	cluster2	5.50367	4.8885	3.93734	6.60718	7.00977	5.44857	5.9782	5.47444	7.34873	4.73985	5.60526	5.92552	6.68313	5.06134	4.38819	3.72028	5.69766	5.64674	4.79338	3.25852	4.14323	5.52888	5.59485	7.42501	6.43162	6.98516	6.54334	6.70722	6.09487	5.96809	6.07852	8.23357	5.92196	6.39489	4.89093	6.17413	8.32224
CYBASC3	cluster2	8.58894	8.31179	7.76401	8.67832	8.82334	8.0172	9.71941	8.48115	9.18804	8.17687	8.69523	8.27034	8.77192	8.71682	8.27859	7.44774	8.61187	7.84185	7.7211	7.73003	7.92618	7.81916	9.19776	10.0113	9.45654	8.83876	9.23903	9.78067	8.79824	8.89703	9.13052	9.74443	9.53017	9.44265	8.98593	9.9032	10.5182
CORO1A	cluster2	9.51497	6.9922	8.61018	9.89526	9.53609	8.00011	9.56156	9.55192	9.89651	7.54303	8.92873	7.38422	8.83194	8.68082	7.85568	7.2113	9.49731	8.9796	7.96104	6.95175	8.17388	8.0054	10.8047	10.9496	9.67013	9.38308	10.0598	8.50605	9.71973	9.7016	9.81004	11.2076	8.72744	9.79238	9.90627	10.6979	11.4374
BCAS4	cluster2	5.62059	5.11061	5.24565	6.92279	6.17732	6.36247	7.28049	5.64068	6.24584	5.17273	6.41092	5.14241	4.56133	5.16912	3.97636	4.77558	5.96209	6.02326	4.65421	4.95327	5.19219	5.04963	6.85175	8.01826	6.33414	4.58195	6.77887	5.63023	6.62366	6.78816	6.12371	8.50851	4.01614	6.83946	6.60125	8.05577	8.67962
CD22	cluster2	7.70273	4.15218	7.00461	8.44915	9.98304	8.02287	8.96177	7.97705	9.76838	6.73091	8.48792	4.72574	7.13668	6.03958	5.65592	5.44725	8.22193	8.12164	4.65421	4.39163	5.1014	4.8125	10.0935	10.4991	9.4695	8.33731	9.90733	8.4947	8.28188	8.54709	8.92594	11.0971	6.45516	8.90373	9.26749	10.839	11.5837
CR2	cluster2	4.38474	0.990447	5.21684	4.98413	8.28193	7.4822	7.17073	6.73308	8.07671	4.46205	6.69056	2.70929	4.23036	3.93074	2.82171	0	7.20134	6.90063	3.11103	4.18031	2.11437	3.17473	7.82617	9.42704	7.05376	5.03122	8.48696	6.1631	4.85798	7.08034	6.98459	9.60912	1.05658	6.85761	8.52783	9.86788	10.3397
LRMP	cluster2	8.96746	8.28466	8.13289	8.19353	10.1783	8.92374	10.2871	8.25356	9.65946	7.75047	8.88179	8.37508	7.83257	7.81461	7.20486	7.39652	8.65921	8.85212	6.12371	7.80561	8.58207	7.84455	10.0567	10.8065	9.03977	8.40399	10.369	9.18654	8.19515	9.39373	9.11663	10.9148	7.33512	8.91456	10.2727	10.8377	11.6972
DTX1	cluster2	5.45418	4.44095	3.70708	5.57107	6.54195	5.6372	5.23726	4.92267	6.51049	5.48059	7.10821	5.84449	5.31361	3.33199	4.80116	5.37851	6.26115	6.11499	5.33807	0	4.84699	4.8125	7.04756	7.99599	6.87455	4.87873	6.47444	5.76898	5.43863	4.86987	6.74564	8.08847	5.66903	5.84298	6.50605	7.2149	8.57122
NAPSB	cluster2	7.51033	6.26641	7.25295	8.07098	8.28651	7.62271	9.58077	8.47675	9.3267	6.38578	8.36811	4.84197	7.24051	6.76195	7.15299	6.65076	8.96073	7.53652	4.97957	6.61603	7.82375	6.52888	8.3427	10.1439	8.41007	6.77083	9.11087	8.43646	8.25715	7.71857	9.06261	9.47446	8.54264	8.32787	8.15294	9.72894	10.8523
POU2F2	cluster2	8.3927	6.30305	7.51325	8.44448	9.12171	7.9357	9.9749	8.62304	9.52675	6.70957	8.22501	5.60288	8.05479	7.70238	7.22168	7.27882	8.62147	7.78018	5.42626	6.08958	6.76527	6.27202	9.9472	10.4991	8.77765	7.98573	9.83078	8.75515	8.31655	8.93283	10.1512	10.6287	7.73084	8.84141	9.26749	9.91479	11.4219
LTB	cluster2	7.27408	5.37365	7.74382	8.52227	8.18205	6.97694	9.82388	7.62673	8.73684	5.50557	7.87689	5.5008	6.7057	6.70929	6.04505	5.10852	8.35438	8.91409	5.29205	5.58856	6.95815	5.46467	9.32339	10.507	8.55773	7.52842	9.18827	8.27296	7.87073	8.68545	8.57012	10.0641	7.8166	8.85047	8.21067	9.7521	10.3009
TNFRSF13C	cluster2	6.0781	3.30451	5.38232	6.86777	7.79468	5.804	7.56727	6.18388	7.40837	5.34873	7.32652	2.70929	6.07103	4.52482	4.38819	4.66448	7.13597	6.77965	3.77926	3.45812	5.23534	4.64904	7.19012	9.35883	8.04056	6.53621	7.79513	7.77735	7.40718	7.21936	8.13586	9.01842	4.01614	7.52873	7.28531	8.64667	9.39943
CD3D	cluster2	8.848	7.02536	8.42004	9.13389	7.65263	7.70231	6.79649	8.81275	8.67613	6.6879	7.75482	6.0751	7.11166	7.86357	6.57758	6.43079	7.93699	8.73772	6.51349	6.26059	7.22776	7.27212	8.53904	9.61421	7.54257	6.78529	9.07406	8.7788	8.61548	8.65821	9.27757	9.35617	7.45582	8.62859	8.31266	9.25899	10.3551
LIMD2	cluster2	9.84282	7.89379	8.8809	9.71798	9.85456	9.28967	9.59264	9.22263	9.9521	7.78149	9.31188	7.98533	9.1761	8.57698	8.5089	8.2212	9.57342	10.0742	7.63132	5.63052	7.80239	7.95373	9.98897	10.5949	9.89083	8.97662	10.5134	9.64062	9.85083	9.72948	10.5825	10.5692	8.23525	9.84097	9.83585	10.4229	11.503
IL2RG	cluster2	8.87409	7.06846	8.7657	9.11333	8.02625	7.59268	7.81449	9.09085	8.73166	6.18408	7.21306	6.3147	7.58804	8.46508	7.22168	6.94028	8.20926	8.71593	6.64775	7.13873	7.87928	7.37165	8.98823	10.6812	7.90707	9.46569	9.37195	8.67934	8.27132	8.78953	8.70619	10.2828	7.85087	8.82308	8.63296	10.1595	10.7719
PARP15	cluster2	8.06199	6.53559	7.43371	8.2484	8.08534	7.65943	7.17073	8.11343	7.92618	4.86096	7.25456	5.69822	7.62395	6.51869	6.11873	7.32526	7.41507	8.32742	5.14405	6.46091	7.62695	7.74005	8.95312	9.92548	8.23544	7.17173	8.98763	7.96214	7.77433	7.6153	8.79256	9.08582	5.20085	8.85499	8.18403	9.20758	10.1747
CLEC2D	cluster2	8.50637	6.19061	7.67631	8.08911	8.43024	7.81724	6.79649	7.68881	8.62399	6.85275	7.26275	6.78921	6.68313	7.20349	7.47468	6.92825	8.17058	8.46887	6.89918	6.84825	7.56056	7.29076	9.5371	9.34127	8.15203	8.46328	9.40567	8.23587	8.19515	8.57973	8.51191	8.74745	7.54234	8.70808	8.27705	9.71869	10.2688
IKZF3	cluster2	8.69394	6.8999	8.27659	9.36256	9.26805	8.28494	8.07377	8.43208	8.81724	6.87197	8.44191	4.78503	7.72103	7.32508	7.02447	7.45607	8.39412	9.01575	6.80387	6.507	7.34092	7.15512	10.1965	10.2676	9.57331	9.46121	10.3508	9.11593	8.74581	9.16128	9.2033	9.56257	7.94275	9.36726	9.32614	10.2739	11.2983
IL21R	cluster2	7.17063	4.56682	7.07884	7.02691	7.45492	6.46565	6.81275	7.56186	7.69572	6.48945	7.31079	4.3875	5.28392	6.57849	5.72846	4.19061	6.71987	5.67723	0	1.9486	4.39232	5.88801	8.3014	8.49418	6.455	8.05257	8.52493	7.38621	7.1472	7.91546	7.05615	8.29733	4.8674	8.01352	7.72642	8.71008	9.43852
HMHA1	cluster2	8.50637	6.04723	7.60548	8.59608	8.06948	7.38914	7.07906	7.51971	9.18992	6.82324	7.96457	7.91427	7.87787	6.65478	6.9855	6.81583	8.35438	8.25871	6.14975	6.05918	6.94521	7.49721	8.42832	9.56965	8.53048	8.57497	9.21808	8.68184	8.12262	8.43742	8.74641	8.83093	7.67835	8.35041	8.60166	9.91607	10.185
CD6	cluster2	7.99865	5.15137	7.06275	7.75188	7.30022	6.34465	6.06264	7.45869	8.76752	6.07146	6.27221	5.18706	6.2034	5.75809	6.55105	5.87922	6.9197	8.0881	6.06996	3.93357	6.05658	6.04963	7.74638	8.44568	7.38111	8.0993	8.18859	8.25285	7.32787	7.35376	8.20574	8.04106	5.63778	8.09207	7.46687	8.85879	9.12768
ITGAL	cluster2	9.52548	6.93522	8.7174	9.12805	8.5457	8.50263	8.97997	9.11366	10.1387	7.43671	8.36435	6.52011	7.65893	8.02292	7.67772	7.43087	9.00172	8.64075	6.24963	6.43729	8.0881	7.35412	9.29914	10.0765	9.16556	9.84064	9.45123	9.81537	8.82979	9.37712	10.1553	9.69935	8.1442	9.37199	9.04426	10.3854	10.5824
FYN	cluster2	8.64515	6.9922	8.12897	9.11629	8.48716	8.05077	7.93139	8.5072	9.12231	5.48059	7.22149	7.44045	7.62987	8.33798	7.6343	7.42232	8.31352	8.61743	7.94626	5.93003	7.64313	7.86956	8.99254	9.37619	8.35209	8.61574	9.26374	8.84521	8.03793	9.03047	9.38806	9.42326	8.40638	8.93177	8.42101	9.70986	10.2579
EVL	cluster2	11.2531	8.66035	9.86545	10.8676	10.4811	10.0201	9.12114	10.3768	11.6991	8.28536	9.58856	8.15745	10.0606	8.98003	8.9238	9.25276	10.3909	10.8901	8.52677	8.32562	9.49835	9.2931	11.2164	11.3396	10.5351	10.2766	11.4407	11.283	9.91557	10.5866	11.2588	11.2697	9.0143	11.3973	10.3881	12.0074	12.6659
TMC8	cluster2	9.0258	5.76261	7.76401	9.01544	8.87603	7.64487	5.94907	8.25871	9.66897	7.11041	8.26622	5.92552	7.33735	7.3482	7.27109	6.85425	7.21412	8.83197	5.9855	4.81404	7.36054	7.37165	9.31304	9.24062	8.82779	7.96694	9.40197	9.42989	8.3336	9.09735	9.62427	9.73091	7.84411	9.09326	8.92742	10.1133	10.5657
TESPA1	cluster2	9.01731	5.62498	7.67631	9.05601	8.75215	8.02287	8.17837	8.45902	10.1426	7.31488	7.92398	5.42861	7.65893	6.63604	6.96555	6.59126	8.39412	8.78738	7.29957	2.40054	7.51751	7.42324	9.74901	9.65032	8.73532	8.74631	9.47438	9.79812	8.27132	9.35279	9.87583	9.88411	5.72901	9.18393	9.43513	9.81253	10.8274
GPR174	cluster2	8.45068	6.06867	6.88081	7.58278	7.11666	7.68103	7.81449	8.39064	8.92095	5.69098	6.99503	4.4614	6.79233	6.14893	6.7148	6.44758	7.44774	7.93917	6.86814	6.57334	5.47021	7.13463	8.96639	8.95899	7.4641	7.78588	9.19685	8.4947	7.71321	7.84743	8.70988	8.65026	6.84361	8.70307	7.58804	9.4934	9.66638
RASAL3	cluster2	8.89975	6.22901	7.51916	7.89639	7.63118	7	8.31079	7.92641	8.88874	6.89105	7.58278	6.60452	7.40079	6.84562	6.20614	6.65076	7.40395	7.80103	6.45204	6.31343	7.36054	7.45656	9.49803	9.04289	8.50831	8.49422	9.07406	8.80203	7.95675	8.97269	8.92276	9.06872	6.30506	8.73769	8.51873	9.72894	9.85014
PTPN7	cluster2	9.12797	6.93522	8.51822	8.86199	8.60199	8.12086	7.58639	8.52435	9.47348	6.38578	8.57905	6.74524	7.88771	9.69945	7.6153	7.42232	8.85898	8.57766	6.98868	5.75034	7.40846	8.09814	10.1508	10.0791	9.1814	8.63572	9.55171	9.07452	8.42853	9.22248	9.87254	10.3266	4.97085	9.79357	9.38418	10.325	10.6729
PIK3CD	cluster2	8.1266	5.81404	7.1418	8.63365	7.6094	6.39763	7.92386	7.62673	8.93227	7.11853	7.29499	6.88692	7.5941	6.53885	6.65406	6.17113	8.13083	7.84185	5.80038	4.81404	6.00764	6.90014	8.89878	8.85761	7.65284	8.47662	8.40782	7.90743	7.38776	8.67642	7.70224	9.16636	7.51688	8.24432	7.05246	8.79334	9.6314
ST8SIA4	cluster2	7.65971	6.11041	6.82439	7.36168	7.40523	6.94158	7.93139	7.60274	8.05615	6.13689	7.17891	7.38422	7.95029	6.49809	7.0993	6.54489	8.10371	6.22207	5.95629	3.63459	6.29976	6.55995	8.00826	8.93578	7.23343	7.72751	8.36273	7.99481	7.31424	8.15081	7.13545	8.49257	7.16027	7.76765	7.90026	8.9163	9.22258
SKAP1	cluster2	8.22949	4.62527	6.91731	6.75101	6.98732	6.13114	7.60526	6.9514	8.59865	6.35861	7.54311	4.72574	5.80529	5.61265	7.20486	6.62132	6.99548	7.62498	5.33807	6.33896	6.64227	6.54442	8.25172	7.75188	7.62739	7.3466	8.44791	8.21868	6.96694	6.58451	8.21096	8.95472	6.50764	7.86932	6.92017	8.39421	9.15846
TBC1D10C	cluster2	8.17707	4.9814	6.67271	8.29085	7.85767	6.49841	6.67652	7.27864	8.26768	5.75489	7.23812	3.94392	6.7057	7.17792	5.65592	5.80245	7.50072	7.87504	5.83289	6.05918	6.57667	6.63474	8.0421	7.3213	8.49145	6.78529	8.49045	7.78673	7.17013	8.11567	8.48188	9.01842	7.78149	8.33758	7.58218	8.85078	9.3137
CLEC17A	cluster2	3.45286	0	3.70708	4.17233	5.87012	4.26978	2.59932	4.5735	4.75382	2.50589	5.00944	1.07724	3.18269	3.33199	3.61706	0	5.46172	4.4822	0	0	0	0	4.02414	6.46614	4.37434	0	7.48744	5.16872	3.7126	4.78241	3.55336	5.70598	0	4.01614	3.65764	5.59036	8.18646
FCER2	cluster2	2.83188	2.30743	4.19692	6.53838	6.17732	4.92884	3.90014	5.57622	3.95606	2.04264	6.43996	3.30159	4.98596	3.66221	4.84499	4.54411	6.33289	6.80748	2.87971	0	4.39232	5.49697	7.63996	7.22882	5.96209	5.37295	8.98763	5.91265	5.0009	6.18725	6.20984	7.35218	0	6.21004	5.56986	7.23141	9.19999
FAIM3	cluster2	6.94732	3.98185	6.70432	7.98305	8.10103	6.53045	4.49313	7.7039	8.09698	4.05224	6.48253	2.11103	6.60155	6.34554	5.72846	5.23036	6.58901	8.57361	5.86468	5.40599	6.39815	5.32733	7.38716	7.95035	7.3565	5.76977	8.83099	7.52129	6.23189	8.03793	7.61794	8.70936	2.41684	7.32912	6.88277	9.22629	9.6795
FCRL3	cluster2	5.68622	2.30743	3.86493	7.19279	7.34492	5.85549	0	6.40344	3.80632	1.73985	5.94673	1.68257	3.52356	5.45121	4.65992	5.02104	5.50367	6.02326	0	0	3.84097	4.39712	0	7.55259	6.478	6.79948	7.51515	5.69125	3.7126	6.76567	6.88325	7.65098	4.8674	7.25588	4.45418	8.32638	9.1467
BANK1	cluster2	7.93245	3.56682	7.40829	8.78241	8.46303	7.87455	8.21573	7.8125	8.25328	5.10936	8.29834	4.66448	7.24821	6.36842	5.3837	6.34323	7.57168	8.57361	5.19535	4.65935	7.05778	6.25323	8.96639	9.02101	8.37678	7.05799	10.3794	8.84298	8.68078	8.60529	8.73917	9.73904	3.27352	8.81849	8.54589	10.3882	11.0311
CD79B	cluster2	6.52419	4.50526	7.18735	7.63314	7.65263	6.89312	7.59589	8.10779	8.03947	6.22978	7.08076	5.14241	6.36755	6.25058	5.81992	5.19101	7.62987	8.07671	5.29205	7.06372	5.95675	6.32733	8.44104	7.5678	7.41726	4.51475	9.26374	6.73647	6.93156	7.51088	7.03276	9.30051	3.10266	7.73863	7.70515	9.57518	10.3551
HVCN1	cluster2	6.85499	5.11061	6.88081	6.81057	6.41363	6.32643	7.83067	7.17393	7.59664	4.86096	6.30415	5.63546	6.43646	4.75007	5.41346	5.15015	6.99548	6.98812	5.92647	5.25248	3.9486	5.39746	7.91097	7.45796	5.94579	5.88093	8.92443	6.14853	6.75074	7.08034	7.38759	7.83914	4.28021	6.88435	6.39094	8.68025	9.47658
CD52	cluster2	11.5059	9.19032	10.7109	11.199	11.1383	10.5947	11.4476	11.5337	12.204	8.96529	10.6636	8.53002	10.6011	9.28575	9.72065	8.45615	11.4057	11.7325	8.4501	9.41068	10.7574	9.71275	10.9861	11.8252	10.2923	10.2981	12.9519	11.3064	10.9978	11.1431	11.5478	11.8596	9.16634	11.2956	11.4941	12.3994	13.6471
RHOH	cluster2	6.75636	5.59604	7.43996	6.93628	7.23525	6.60763	6.79649	7.24802	7.91707	4.51223	7.37998	3.45418	6.2034	5.5741	5.90593	6.34323	7.2267	7.83517	5.09128	5.82477	5.93074	6.57516	5.23419	8.17523	7.21306	5.74039	8.88512	7.56544	7.02669	7.08034	6.98459	7.56826	3.69265	7.32912	7.15795	8.68626	9.54626
CXCR5	cluster2	3.95791	1.57046	4.8525	6.01279	6.00988	4.92884	0	5.4019	6.71315	0	5.52607	0	3.88069	3.50589	1.848	0	5.37365	5.64674	0	0	2.7137	3.70487	6.40871	5.03518	5.96209	5.88093	7.38603	5.80632	5.2791	6.15299	6.29131	6.65821	0	5.54071	6.14445	6.7807	8.49538
CD48	cluster2	8.84078	6.35614	7.54851	8.52227	8.34043	7.44907	8.64785	8.74497	9.7403	7.34979	8.58883	5.75862	7.63568	6.12226	7.11749	6.1297	8.51227	8.41574	5.42626	5.67158	7.43654	7.08215	8.90337	8.83267	8.64926	8.85247	9.88093	9.51678	7.81852	8.83889	9.1579	9.53171	6.26491	9.09136	8.97487	9.81527	10.9325
GVINP1	cluster2	9.00876	6.35614	8.45763	8.71387	8.71521	8.36269	7.79818	8.39064	9.35559	6.77268	8.12995	7.47679	7.64155	7.76388	7.55674	7.38776	8.54288	8.64843	6.62936	6.86604	8.7139	7.91229	8.52716	9.21191	8.4279	8.38526	9.8942	9.25217	8.23194	9.16987	9.52683	9.57775	7.59991	9.05455	8.52482	9.57843	10.8406
GPR18	cluster2	4.48671	1.57046	4.41684	4.93168	5.30961	4.82934	5.41886	4.50653	6.79494	3.75168	4.55704	0	3.95791	3.93074	2.63227	4.3427	5.90038	5.70708	0	1.9486	3.59813	1	5.54844	4.63459	4.42291	2.69153	8.11348	6.49522	3.43829	5.98778	6.98459	7.2268	5.06738	6.34447	6.48123	7.22323	8.77742
CYFIP2	cluster2	7.35041	4.56682	6.24108	7.68187	6.60214	7.28956	5.9191	6.91289	7.5562	6.48945	6.15421	5.5008	6.60155	6.90917	6.35103	6.10873	7.70397	7.79409	5.66221	5.14037	6.64227	5.67779	7.65098	7.82953	6.14588	5.88093	8.74873	7.38621	6.4843	7.38362	8.35041	8.24883	6.36317	8.08826	8.02569	8.82372	9.72765
WDFY4	cluster2	6.0781	4.93546	6.42945	7.10035	7.27277	5.75034	5.9782	6.80491	7.30752	5.20359	6.33539	4.13832	6.72778	5.5741	6.22304	4.54411	6.60851	5.70708	5.09128	3.79181	6.08044	5.73308	7.4261	7.5373	6.79442	6.55305	8.25588	7.0634	6.49649	7.35376	8.11925	8.07141	6.20242	7.011	7.57637	8.42694	9.23594
CLECL1	cluster2	5.68622	1.57046	4.99594	5.82324	6.13709	5.19219	6.90713	6.54442	7.39532	0	4.75542	4.04439	4.40531	5.5741	4.65992	3.92695	5.54473	5.97522	0	3.25852	5.23534	5.04963	6.53294	5.82349	6.58782	6.17073	7.63372	6.17732	5.64933	6.31687	6.81609	7.23448	6.1811	6.55888	6.72274	8.03705	8.52838
VPREB3	cluster2	5.45418	0.990447	5.15704	5.87995	5.94158	5.804	8.234	6.59395	7.70099	3.0018	5.65564	0	3.30451	1.20163	2.98914	3.47897	6.21121	6.02326	3.48285	2.40054	5.19219	4.17473	7.76673	8.22395	7.19928	6.37452	8.83649	7.27761	5.90737	6.63517	6.42341	8.37586	2.68257	6.67567	7.57046	8.37569	9.45195
IRF8	cluster2	8.037	7.21936	7.91582	7.90322	7.90617	7.26115	7.33807	8.34314	7.48422	5.14119	6.98527	6.09866	7.74839	5.95163	6.39626	6.41363	8.36584	8.18651	4.85798	6.14893	6.50779	7.01659	7.24926	6.59036	7.13556	5.93334	9.31395	7.48728	7.57115	7.62161	7.65685	9.0427	7.17113	8.35359	8.68548	9.08987	9.98302
BIRC3	cluster2	9.2813	7.46475	8.9441	9.28065	9.02896	8.50668	9.69758	9.79006	9.77344	7.91791	9.04221	8.84336	9.12065	9.47096	8.66188	8.08757	8.8549	9.26137	7.09993	9.16012	8.85562	8.85714	9.6755	10.6654	8.58714	10.5866	10.8987	9.75467	9.41208	9.08606	8.5944	10.2135	8.04106	10.0364	9.73843	11.0684	11.8791
HLA-DOB	cluster2	7.53434	5.65363	8.91286	7.05181	8.07478	7.47403	7.73958	9.09658	8.02686	6.05463	7.78346	6.16692	7.21723	5.11603	6.51049	7.37903	6.93522	8.36527	0	7.46442	7.86561	7.20506	6.926	9.75686	7.86845	8.45878	9.48317	7.43463	7.06803	7.91546	7.33101	8.82075	6.0691	8.12236	8.22569	9.65103	10.539
TMEM156	cluster2	5.74927	0.990447	6.42945	5.60526	6.99853	6.48204	5.37573	7.19554	6.79494	3.75168	5.96694	4.66448	5.45319	5.36317	5.1918	6.74927	6.26115	6.93876	4.97957	4.81404	4.73118	4.09255	4.38198	7.50605	6.21587	6.90845	7.42307	7.41667	6.24622	7.06199	6.71644	7.42114	1.05658	6.55888	7.0608	7.76852	8.88606
PCED1B-AS1	cluster2	7.24527	5.81404	7.774	7.95693	7.9357	7.03397	7.61464	8.73396	7.02392	4.82171	6.904	4.84197	6.68313	7.82286	6.10077	7.15076	7.25162	7.45113	5.29205	6.41346	6.64227	6.52888	7.96486	8.28956	7.00708	7.78588	8.68303	7.32975	7.08417	7.68895	7.83023	8.75816	3.5656	8.04941	8.18016	8.27938	9.6631
CD37	cluster2	8.58605	6.24793	8.35839	9.82117	9.25875	8.16752	7.8226	9.26144	9.08015	6.9377	8.65857	5.39094	8.27766	7.64753	6.94544	7.29756	9.06283	9.49271	6.68398	7.09424	7.73627	7.67073	9.44847	9.39335	8.91256	7.44037	10.0205	8.66164	8.62103	9.02575	9.49498	10.9154	7.16027	9.14761	9.30508	10.2477	11.0463
SUSD3	cluster2	5.94111	4.50526	5.68678	7.12402	6.5572	5.10978	0	5.732	6.18646	5.20359	6.20594	1.68257	5.15906	3.93074	5.32265	5.87922	5.23036	6.51932	4.85798	6.26059	3.84097	4.64904	6.88935	7.1299	6.18824	2.42492	6.62205	6.42509	5.60496	6.40684	7.10203	8.11785	4.28021	6.43162	6.40412	7.65026	8.3306
BLK	cluster2	3.45286	0.990447	4.31107	6.01279	6.19692	5.85549	0	6.70335	6.17133	3.98277	4.50271	0	3.88069	3.33199	3.97636	4.3427	5.46172	5.37712	0	3.79181	2.93923	5.0054	5.04701	5.77189	5.61324	1.0635	7.7256	6.2737	4.36947	5.84474	5.71562	8.38625	0	4.8679	6.66874	6.83592	8.38366
STAP1	cluster2	4.58195	3.78973	4.0072	5.03518	5.19692	4.48156	1.81967	4.5735	4.7126	1.35614	4.05311	3.94392	3.41819	1.84398	3.89433	4.72137	4.82833	5.09128	1.82782	4.39163	3.84097	1	3.72356	5.41684	4.8679	4.12019	6.85686	4.39094	4.81967	5.20711	4.34554	7.21907	0	4.93782	5.82782	6.42509	7.64017
FCRL2	cluster2	4.58195	0	4.8525	6.26791	5.0751	6.02259	1.18269	7.42257	3.88264	3.75168	5.92624	1.07724	4.03122	4.04876	4.6094	5.80245	6.37886	6.58496	0	0	4.04963	4.0054	7.84543	7.45796	6.77597	1.0635	8.14929	5.1102	2.65535	6.79935	5.52669	8.53364	0	6.21004	5.54597	7.8132	8.90851
TCL1A	cluster2	3.95791	0	3.62176	5.76421	7.42198	5.60733	7.42568	5.24565	7.38871	0	6.45434	0	5.28392	4.04876	2.41684	2.01792	7.80006	6.86146	3.11103	0	4.39232	4.0054	8.78852	8.04018	8.01329	5.74039	9.03628	5.67129	4.69877	6.42139	6.78829	9.3858	1.05658	6.79325	7.52873	8.75091	10.2112
CD180	cluster2	8.31859	5.8392	7.20955	7.65771	7.99294	7.38914	8.68384	8.80578	8.40408	5.00809	7.44609	5.81634	7.44824	5.92101	6.52419	6.76288	7.78306	7.13781	5.24451	6.31343	6.76527	6.38042	8.58564	9.12218	7.91133	8.04663	9.74851	8.21179	7.36807	7.97556	7.51159	9.35087	6.36317	8.11858	8.90662	9.10116	10.7133
MS4A1	cluster2	6.04505	2.79077	6.68342	8.72165	8.20163	7.84298	9.01569	9.00804	9.10638	4.05224	7.83365	4.94907	6.12205	6.39077	4.38819	5.10852	8.40527	8.57766	0	3.02503	5.19219	5.04963	8.16229	9.90471	8.28845	7.17173	10.583	7.6499	7.67631	7.96075	8.21096	10.5873	1.05658	8.72298	9.35374	10.4346	11.6729
SCIMP	cluster2	8.26936	6.63923	8.45142	8.6703	8.33602	8.17767	8.53419	9.26908	8.73684	6.52654	7.84461	5.53574	8.1316	6.99955	6.82922	6.15056	8.23448	8.20232	3.63807	7.19604	7.93929	6.9479	8.12335	9.82795	7.96521	7.78588	9.60912	8.43049	7.39429	8.8416	8.55785	10.2651	6.52482	8.20599	9.32091	9.99217	11.0163
CD53	cluster2	4.58195	2.30743	6.5735	7.57425	6.68776	6.34465	7.14517	7.14098	7.04909	5.07639	5.44228	0	5.76288	4.67864	3.80839	4.97499	5.17951	6.63227	0	3.63459	6.00764	4.52857	7.89257	7.22882	7.06899	5.25399	7.78378	6.07403	5.58256	7.32328	5.18745	8.53052	0	6.52529	7.42198	8.18898	9.77118
PAX5	cluster2	5.80941	0	5.40803	7.05181	8.14211	6.36247	7.70494	6.73308	6.7849	3.66562	5.96694	0	5.71946	4.81813	2.98914	4.26828	7.17552	7.1915	0	2.74631	4.04963	4.39712	6.75302	7.73857	7.17133	6.4843	8.04379	6.73647	3.33342	7.04341	6.20984	8.4034	3.42761	7.18597	7.61677	8.96168	10.4652
PTPRC	cluster2	8.48804	6.8999	9.06883	10.38	10.4292	9.32211	11.1339	9.7451	11.0843	6.59798	9.34494	7.39378	9.19808	8.42215	7.40259	7.46442	10.1992	10.727	8.07436	6.46091	8.49589	7.9002	10.3411	11.4034	9.90257	9.03188	11.5822	9.98346	9.03724	9.72513	9.94033	11.2322	7.43796	10.1628	10.6394	11.9604	13.0487
FCRLA	cluster2	5.01659	0	5.45845	6.40939	7.06415	6.04505	7.05181	7.0493	4.98048	3.98277	5.29057	0	4.60999	5.82553	3.51096	4.3427	6.0781	6.87467	3.11103	3.25852	5.39609	4.52857	0	6.21917	6.478	0	7.73152	4.18031	4.31615	6.37747	5.38578	8.51483	0	5.96486	7.04396	8.00366	9.33459
AICDA	cluster2	0	0	4.13668	5.60526	4.98778	2.60407	6.79649	3.10434	3.23419	0	3.80735	0	0	0	0	4.10769	4.6893	5.04527	0	0	0	2.32481	6.5089	4.74578	6.69975	0	6.75582	4.28983	5.25096	4.59096	5.45779	8.17886	0	5.84298	7.34154	7.22323	9.13958
RGS13	cluster2	5.66477	4.44095	5.06264	3.33342	8.05875	6.27053	8.57788	6.09508	7.32832	6.12081	7.31079	5.18706	5.09212	2.28983	5.72846	5.51286	7.73965	5.58406	5.50938	1.9486	4.14323	5.52888	7.77683	8.3435	7.89433	6.66605	8.47285	6.46058	5.19219	7.43446	6.68678	9.80374	6.09212	6.19594	9.10035	9.19918	10.548
SERPINA9	cluster2	0	0	3.78869	6.59036	7.06415	6.34465	7.61464	4.75862	7.97957	3.13586	5.7046	0	3.30451	2.90304	0	0	3.14241	4.61353	0	3.63459	0	0	3.5472	8.30775	7.74584	6.58631	7.64631	5.47703	0	4.95187	6.95989	9.7658	0	6.06178	7.74739	9.25696	10.837
SNX29P2	cluster2	5.82909	3.78973	5.38232	6.11082	7.2447	7.27072	6.21801	5.64068	7.27947	5.53013	6.27221	5.31288	5.96301	5.11603	5.32265	5.95187	5.93168	6.73701	5.80038	5.25248	5.1014	5.62	6.40871	6.59036	7.48696	6.27631	8.07676	6.76514	5.64933	6.59738	6.36824	8.39313	3.80839	7.05094	7.47314	8.33409	9.6631
LNPEP	cluster2	2.66903	0	3.52982	0	4.23573	3.19061	5.46107	2.09085	3.80632	0	2.41414	0	0	0	0.900722	0	4.53543	3.54473	2.87971	0	3.84097	2.32481	5.99073	5.60526	4.42291	5.03122	4.76129	4.48607	2.81762	5.77873	3.6792	6.36807	0	4.67694	5.42122	6.50906	7.52136
KLHL6	cluster2	9.43908	5.50494	8.80025	8.74473	8.59462	8.41088	8.5874	8.86746	9.24184	7.27193	8.23333	6.92683	8.26636	8.2113	7.92422	8.52136	8.74947	8.35588	5.73281	8.01117	8.38037	8.76361	9.41013	9.09624	9.14234	8.63967	8.97522	9.04363	7.73897	9.03755	8.35988	10.4734	8.21956	9.05061	9.55591	10.439	11.0066
ZC3H12D	cluster2	7.06738	5.19061	7.28817	7.06415	7.99853	7.21257	7.70494	7.74099	7.82776	5.40293	7.37252	4.04439	7.04264	7.07082	6.08236	5.80245	7.34722	7.70833	4.41684	5.30561	6.33985	7.17532	7.78679	7.5373	7.8107	6.86851	8.29637	8.3285	7.17762	8.25955	7.66455	9.15629	7.2555	7.87817	7.97774	8.88521	9.82528
NLRP4	cluster2	5.1469	0	4.31107	0	6.64559	4.26978	0	6.18388	5.32085	0.831391	0	4.3875	0	0	3.3978	0	0	1.64616	0	0	0	2.0036	7.34713	0	4.6011	0	6.22863	2.19219	0.812868	4.91121	4.95745	7.65671	0	1.29278	3.74416	6.13935	8.74035
TLR9	cluster2	5.68622	2.30743	6.5735	7.31098	7.09592	6.36247	6.65864	6.6575	7.75816	5.20359	6.17153	4.4614	4.98596	6.53885	5.22535	6.10873	5.76845	6.7226	5.24451	5.82477	5.60822	5.32733	6.97934	1.58015	6.80349	6.00876	7.62103	6.37643	6.26059	6.74281	7.18953	8.80536	0	6.91061	6.04636	8.13714	9.43273
MEF2B	cluster2	7.3706	7.23831	7.93375	6.89554	8.27733	7.60021	7.6605	7.77004	8.08486	7.78149	7.81711	7.34545	6.61353	7.01413	7.30314	7.29756	7.33566	7.46858	7.26425	6.14893	6.27929	7.18527	8.80339	7.45796	8.26547	7.46736	7.96052	6.38871	6.93156	8.09772	7.52011	10.0002	5.86962	7.58414	8.45006	9.33186	10.2546
NUGGC	cluster2	6.86443	2.98368	6.40395	6.48462	7.95884	6.10999	7.75656	7.19554	6.52246	5.40293	6.53745	5.39094	2.08066	7.04275	6.18903	7.08746	6.87234	4.84549	4.85798	5.40599	6.39815	6.38042	7.70473	7.97332	7.9814	7.98573	7.36326	5.47703	6.8953	7.11645	7.11322	9.65566	1.05658	7.18597	8.23683	8.31868	10.0118
SPIB	cluster2	5.1152	2.56803	5.57713	5.26529	7.67384	6.53045	6.65864	5.06996	5.97499	2.50589	6.56407	1.07724	5.50526	5.75809	3.61706	2.33914	7.47978	6.39678	1.18269	2.40054	4.39232	3.58976	6.77334	8.45385	6.18824	9.33262	7.71966	5.71122	7.05983	6.77689	6.94743	10.2164	4.19771	6.99481	7.15795	9.61519	10.4821
LOC606724	cluster2	7.71328	5.68173	7.82286	8.26978	8.63833	8.52669	7.78992	7.25824	8.69756	7.0691	6.5509	7.07628	7.58195	8.13355	7.50946	7.43929	8.09682	7.54481	7.48527	6.75596	7.2385	7.22448	9.18646	8.89421	8.53325	7.33691	9.06472	8.84746	7.11603	7.75328	9.19803	9.04707	7.99271	7.57871	8.18785	8.78215	10.4171
GP1BA	cluster2	3.1127	3.98185	4.65076	5.70266	5.4793	5.15137	0	5.11603	4.7939	0	2.41414	2.93357	2.73335	0	2.63227	2.33914	3.67243	6.55244	2.87971	0	1.07724	0	4.66846	0	4.42291	0	5.9528	4.57531	2.25701	5.02945	6.68678	6.32553	1.05658	5.18706	4.17393	6.46777	7.76235
TNFRSF13B	cluster2	4.33128	3.56682	5.40803	5.93475	5.23534	5.15137	3.90014	5.57622	5.04832	4.05224	5.79727	3.12928	3.7126	3.93074	3.97636	4.3427	5.58436	6.46809	0	3.63459	4.84699	3.58976	6.48446	1.58015	5.86071	3.57652	6.76739	5.19731	3.7126	6.30122	6.77426	6.33985	3.10266	6.23802	5.42122	7.10234	8.3306
PDCD1	cluster2	7.93693	4.68201	6.10538	6.59036	5.6314	5.82985	6.92232	7.29866	7.59096	3.83289	6.10056	4.66448	5.37086	5.61265	5.68061	4.3427	7.41507	5.64674	5.09128	4.81404	6.5598	6.43162	7.58368	6.09887	5.94579	6.43045	7.74913	7.271	5.48832	6.86431	6.87012	7.77208	6.54164	7.22139	7.54079	8.38681	9.05658
SLAMF6	cluster2	7.84875	3.98185	7.01302	7.54821	7.23525	6.8301	5.75969	8.49426	7.52066	6.0376	5.1914	5.35226	5.42626	5.45121	5.22535	6.62132	6.5292	7.1809	5.50938	5.7879	6.8786	6.59036	6.09107	7.3213	6.39575	7.02203	8.26814	5.86047	6.23189	6.51885	6.33038	7.74544	0	6.76474	7.05246	8.5343	9.09624
FCRL5	cluster2	8.17707	5.91193	9.326	8.31161	8.4951	7.74389	8.21573	8.95849	9.01131	7.0607	8.5593	6.29444	7.09466	8.67168	8.00433	9.07954	8.94936	6.84812	4.57954	6.7174	8.03408	7.42324	8.81324	9.39335	8.74483	10.0062	9.93196	8.84075	8.25715	8.84696	8.38789	9.60172	4.81301	8.86397	9.0013	9.50708	10.9311
KIAA0125	cluster2	7.39703	4.78869	8.38141	7.65771	7.85767	7.68103	5.94907	7.56186	8.08076	6.55075	6.31994	6.09866	6.80284	6.7271	6.8071	8.9404	7.95228	7.56117	3.11103	5.19731	7.48204	6.87566	5.39985	8.17523	8.4801	9.27778	9.05295	7.94556	7.68166	7.874	9.09979	9.06872	0	8.55838	7.02691	8.68626	10.4161
SPIC	cluster2	3.80839	2.30743	5.02945	3.75382	7.56476	6.02259	6.00697	5.32589	5.20594	3.0018	4.96993	3.72028	2.08066	5.40803	4.32697	5.19101	5.01436	5.37712	6.09698	5.99594	5.70349	4.39712	5.50048	6.7046	6.50064	7.20418	7.16752	6.23324	4.93121	5.2724	6.95989	6.55152	2.68257	6.04614	6.81493	6.93026	8.6731
SNX22	cluster2	5.23726	2.98368	5.93805	6.65678	7.28198	5.34412	5.23726	6.62615	5.20594	7.79675	5.77479	6.25323	5.69711	5.49346	5.04789	6.39643	5.66078	6.88765	2.60644	4.06264	5.82171	7.07146	8.01681	6.18031	6.40786	6.55305	7.33244	4.98596	5.96093	6.17033	6.4591	8.07569	4.50398	5.84298	7.17353	7.48043	8.97384
NCF1C	cluster2	4.15623	1.57046	3.62176	4.0781	4.94205	3.72137	3.10434	4.69988	5.40122	4.35685	3.1375	4.72574	3.79909	2.90304	3.71589	2.82579	6.0781	4.337	3.30889	4.73877	3.84097	3.91169	6.18488	6.14017	4.32481	2.91839	5.89045	4.61765	4.0781	4.59096	3.90304	6.1416	3.27352	4.79442	5.16471	5.17672	6.82311
P2RX5	cluster2	6.2182	5.06867	4.96162	7.19279	6.41363	6.28947	5.9782	6.30779	7.03232	0	5.60526	4.22574	5.96301	6.20065	4.32697	3.60526	8.10371	7.55298	3.77926	5.86071	6.03232	6.15502	7.68349	8.57153	7.2267	4.82375	6.24527	5.96301	4.89482	7.12526	6.90929	8.82585	3.80839	6.21004	7.66164	7.88826	8.69909
SP140	cluster2	4.21723	2.98368	4.13668	5.03518	3.31034	4.1914	3.90014	3.56803	4.43496	3.90977	3.51096	2.11103	3.7126	1.84398	3.3978	4.26828	5.46172	3.8953	2.26903	3.63459	4.04963	1	0	4.38336	5.80735	5.61736	5.55888	5.13996	2.81762	5.66192	5.2292	6.04002	1.66448	5.06781	5.95931	6.17413	6.67384
PLA2G2D	cluster2	5.66477	0	5.64386	4.56682	3.15866	4.41414	5.8885	5.24565	4.53356	3.66562	3.89433	4.30889	1.774	1.84398	2.82171	0	4.26828	1.64616	0	0	4.14323	2.58976	5.88289	0	5.26191	2.09761	6.31016	2.74631	4.31615	4.30889	5.05398	5.61471	0	5.32373	5.74685	6.15684	6.46254
TIMD4	cluster2	2.66903	0.990447	4.77558	6.3302	5.4793	5.69488	6.65864	6.00023	6.20144	0	1.848	3.12928	4.10014	4.94486	2.41684	1.59932	4.36317	3.78764	3.30889	0	2.44361	4.46467	6.43446	5.48253	3.00899	3.81967	7.18488	5.2521	3.0993	6.25342	5.93404	6.89966	2.90881	5.66931	6.3087	6.01078	7.35975
TMEM163	cluster2	2.02148	2.79077	5.72846	3.33342	4.3799	7.07799	6.08979	5.43863	4.94486	1.73985	4.92932	3.83592	0	0	2.63227	0	3.51602	4.337	0	1.28096	0	0	1.33914	5.87307	3.91648	4.70819	5.99277	2.19219	3.79286	3.95884	6.4591	6.77873	4.35896	5.18706	4.81352	6.8786	7.24089
CD80	cluster2	7.21587	5.06867	6.26941	7.12402	5.34518	5.72301	7.48808	6.84637	7.13	3.75168	5.65564	5.31288	6.30998	8.21757	5.00944	4.9279	6.7896	5.64674	2.60644	2.74631	5.31796	5.29057	7.93817	7.15026	6.63981	6.51916	6.91001	7.29085	6.56727	7.42727	7.23141	7.87891	7.04647	7.6737	7.2636	7.50795	8.13504
SLC2A6	cluster2	6.0781	4.44095	6.90833	7.52176	6.78175	5.88044	5.18785	6.56117	5.70598	5.17273	5.75168	5.39094	5.92529	6.17493	4.88801	4.87873	5.93168	5.8999	5.14405	5.08066	4.60466	5.17513	7.8645	6.90929	5.43663	6.43045	7.08672	6.54024	6.21723	6.20418	6.57743	7.00214	7.09307	6.12288	5.47249	7.12019	7.52136
ADTRP	cluster2	4.67129	3.30451	6.40395	5.63836	6.4793	2.82782	4.12598	5.64068	5.11353	2.69153	4.50271	2.11103	4.45943	7.0568	4.75542	3.34199	0	4.41143	6.01436	3.45812	3.45943	4.52857	7.46401	6.18031	4.10601	6.94732	6.34145	3.9991	6.27482	5.73308	0	6.02237	1.66448	6.50239	3.97453	7.50112	6.93676
TIGIT	cluster2	6.66135	4.56682	6.61839	6.44741	6.49522	6.36247	5.02901	7.14098	6.69209	4.30086	6.45434	0	4.03122	6.79597	5.35332	5.23036	6.40139	6.13709	4.65421	0	4.39232	5.5598	6.38267	7.28503	6.10203	7.72751	7.56247	6.86567	6.45976	7.25219	5.80142	7.04647	5.69933	7.19318	6.01212	7.89869	7.90316
TNFRSF9	cluster2	6.9913	5.30342	5.84649	5.76421	5.11686	6.08874	2.59932	6.34678	5.32085	3.47638	4.92932	4.13832	5.96301	5.75809	3.51096	3.82782	5.17951	4.79077	0	0	3.13422	3.8125	6.85175	6.7046	5.80735	7.14965	6.48848	6.47233	5.0009	6.17033	6.56117	6.74685	4.50398	7.15704	6.02945	7.89348	7.64017
LGI2	cluster2	5.01659	2.98368	5.50716	5.22226	5.57259	5.15137	6.40207	5.43863	5.95722	3.25852	2.63227	4.72574	5.09212	4.15704	4.70819	2.82579	4.05832	4.4822	3.11103	3.25852	3.72465	4.86295	6.5089	4.0781	2.38681	7.36588	6.01235	4.39094	5.09972	6.08194	4.90641	5.98641	4.35896	7.30287	3.46858	7.2149	7.26716
SCAI	cluster2	6.23285	5.50494	5.74873	5.98732	5.96463	6.66661	5.72547	4.97361	6.55811	6.33092	5.98687	5.81634	6.21917	4.52482	6.39626	5.26903	6.05007	6.73701	6.55321	6.23343	5.67243	5.73308	7.50096	0	6.25644	8.10507	7.0493	6.4489	6.63474	6.57168	7.13545	7.08948	6.75942	7.39874	6.48123	7.56133	7.45434
OR2T10	cluster2	3.95791	0	4.13668	2.73985	4.89482	4.54535	0	4.01881	6.10873	0	5.12143	3.59335	3.30451	2.28983	4.84499	5.854	4.6893	2.66448	4.41684	0	3.45943	3.8125	6.43446	6.43329	3.24184	6.79948	5.75756	1.28096	4.31615	0	4.0027	4.59694	5.15785	4.40939	5.39472	4.59455	7.01123
ZNF80	cluster2	7.16289	2.30743	4.77558	4.0781	5.91815	5.34412	5.54164	5.11603	7.51467	2.50589	6.17153	2.93357	5.65163	3.13258	5.41346	5.26903	4.76022	5.99955	5.58767	4.95327	5.1014	5.25323	7.91097	6.86071	6.3837	7.68986	6.16007	7.36142	6.23189	7.09845	7.38759	6.07468	6.49041	6.12288	6.3087	7.23141	8.29696
IL18BP	cluster2	6.77663	5.15137	5.30195	4.49633	4.23573	2.82782	6.21801	5.02281	4.58015	4.30086	4.6094	5.31288	4.78921	3.50589	3.1375	4.66448	4.6893	5.09128	1.18269	5.08066	4.9542	4.52857	5.91982	6.29425	5.67412	4.87873	5.91145	5.96301	5.0009	4.73715	6.33038	5.79181	4.10936	5.34944	5.97705	6.6011	6.14098
TFEC	cluster2	6.35931	5.02591	4.77558	5.30743	4.63169	5.02237	6.35826	5.60881	4.62585	4.78136	4.44692	4.3875	5.37086	2.90304	3.89433	2.01792	5.76845	3.08236	3.63807	5.75034	2.7137	4.64904	5.54844	7.26651	3.98277	4.87873	6.32589	4.81352	4.26003	5.90785	6.12371	6.10852	4.97085	5.78738	5.84725	5.59036	6.47768
LOC219731	cluster2	4.0268	1.9855	2.96162	0	3.57289	1.59932	7.30387	3.2765	4.7939	1.73985	2.16027	4.4614	4.70266	1.84398	3.61706	3.18903	2.63691	2.88753	5.73281	4.81404	1.68706	4.64904	2.01792	0	6.72874	6.14873	4.93546	6.78398	4.01167	5.39472	5.77321	6.50144	4.81301	4.50398	5.56986	6.88911	4.93923
PDE6G	cluster2	6.27631	2.98368	4.41684	5.13175	2.31034	4.77716	6.38024	4.63807	4.38336	4.11853	4.05311	6.14466	4.29131	3.33199	4.6094	2.01792	3.51602	3.40735	0	0	3.59813	4.17473	4.97865	1.58015	5.45976	5.44725	5.97292	2.58496	3.0993	4.42828	5.98368	5.14568	5.39917	3.95047	6.19121	5.53823	5.95931
ABCA13	cluster2	3.80839	7.29379	7.74382	2.96532	8.11145	6.08874	8.54404	3.2765	0	6.74147	7.45319	4.04439	5.65163	4.81813	5.35332	4.87873	0	4.84549	4.79338	5.86071	4.9542	3.46467	4.57894	8.31678	7.32517	5.03122	7.62103	8.2829	8.45364	7.21111	7.21062	9.27466	7.96168	8.06894	7.05246	7.45951	5.91552
CASC5	cluster2	4.21723	5.53574	4.96162	4.56682	5.98755	4.92884	6.52607	3.10434	4.02503	3.66562	5.08491	3.72028	5.05788	3.80323	3.1375	4.19061	3.14241	1.64616	3.63807	2.74631	2.7137	2.58976	5.50048	5.92125	6.04155	4.20867	5.82553	5.7498	6.38336	5.30378	5.38578	6.51412	2.90881	5.47184	6.43029	5.07039	4.06781
C11orf93	cluster2	5.52795	7.58082	5.53076	4.98413	6.82031	6.38024	8.51932	4.92267	6.60407	6.55075	6.91444	5.81634	5.6744	3.13258	6.22304	5.92813	4.53543	5.17871	5.86468	5.08066	6.94521	5.67779	5.11228	7.28503	4.27277	6.4843	7.17622	7.11634	7.69752	7.78162	6.40531	8.9002	6.74497	6.23802	6.06329	8.08343	7.3015
ECT2	cluster2	6.02813	7.39034	6.82439	5.70266	6.65978	7.23228	6.54581	6.38491	3.80632	3.66562	6.93499	5.22997	4.29131	5.88996	5.77505	6.72178	4.05832	4.17632	2.26903	4.81404	3.84097	4.70543	5.54844	5.92125	6.37138	6.21393	6.87836	6.1631	6.86753	7.20271	5.95907	7.99656	6.96116	7.04297	6.60125	6.50906	5.21607
LMNB2	cluster2	7.9279	9.27319	8.70964	8.55309	8.52646	8.93578	7.65148	8.05572	6.81455	7.43671	8.44551	7.52097	7.84781	8.26087	7.40259	7.39652	7.06738	7.1915	7.01725	6.86604	7.82375	7.53675	9.35065	8.79445	8.76603	9.0851	8.27221	7.89451	8.20628	8.98735	8.6339	10.1387	9.70901	9.73112	9.23259	8.18046	7.73748
CLDN1	cluster2	11.2751	13.2298	13.1535	10.7892	13.63	9.564	13.57	13.1351	10.8379	11.0622	11.8624	10.7466	10.0929	10.6517	11.2004	11.4452	12.2652	11.652	11.2335	10.6908	10.8129	10.7603	13.2046	14.1216	13.338	12.9928	13.3732	12.0213	13.4513	12.9337	13.8236	14.5021	14.1877	12.9874	12.4303	12.6446	11.7829
PMAIP1	cluster2	7.4358	10.114	7.20955	8.26444	9.19918	7.4822	8.77004	7.09592	7.79831	8.16123	8.42744	8.19061	7.69314	6.99955	7.43187	6.65076	8.39968	7.07071	6.91456	6.02791	6.49009	7.67073	8.5331	9.45181	7.89433	8.76095	8.11348	8.77175	9.29184	8.79233	7.97275	10.6302	9.88972	8.43421	7.79351	9.38096	7.86919
ATF7IP2	cluster2	5.80941	3.78973	4.69377	5.22226	5.91815	5.54597	4.64731	4.97361	5.42727	4.69711	5.47054	5.75862	5.76288	4.25852	5.35332	5.26903	5.73335	5.87381	4.41684	5.19731	5.47021	5.73308	6.81301	6.05658	6.59842	6.88203	7.21053	6.47233	5.96093	6.22072	5.30961	7.2268	4.75596	6.69599	6.29444	6.49538	7.08204
ICOSLG	cluster2	8.31166	7.27557	7.30889	7.92362	8.01519	6.91755	6.90713	7.36667	8.4138	8.24517	8.12995	7.72342	8.21237	7.4154	7.43187	7.56064	8.56293	7.67108	7.81378	6.93499	7.29057	7.99972	9.20526	8.91812	8.47727	9.38072	9.19685	7.88582	8.59585	8.14211	7.78182	9.95675	6.91013	8.94664	7.80851	9.12797	9.03889
FAM81A	cluster2	4.83491	5.02591	3.32912	4.42156	5.15745	4.60703	6.62205	4.20006	4.94486	2.85599	5.22535	4.66448	4.03122	3.50589	3.61706	0	4.61412	4.17632	5.95629	6.33896	5.39609	4.64904	5.23419	5.96786	5.59216	7.27715	7.32463	4.39094	6.4843	4.78241	4.6837	7.57433	4.19771	6.01413	6.35032	6.58841	6.25039
MAP7D2	cluster2	4.71425	5.30342	3.09424	0	5.71534	3.0197	7.62395	1.0635	0	3.0018	1.848	0	1.38957	0	0	0	0	0	2.87971	0	0	1	3.72356	5.54504	6.70943	8.347	7.14109	6.13402	5.48832	4.17871	0	8.07569	4.69711	6.60244	6.20633	7.09329	2.90497
CCL20	cluster2	7.38388	9.99348	9.64001	8.31673	9.36665	7.45746	8.70587	8.7117	6.43596	6.9005	10.5389	6.71507	7.99667	8.83204	9.55595	6.65076	6.7896	6.66306	3.48285	6.48414	7.03342	6.15502	10.2644	10.9966	8.74483	10.613	10.733	10.2237	12.8221	9.66709	8.71727	12.7472	11.1075	9.61219	7.97774	11.4304	11.1919
COX6B2	cluster2	2.83188	3.30451	3.70708	4.49633	1.98914	6.10999	4.97223	4.75862	2.02148	2.04264	2.41414	3.45418	2.54844	0	3.80839	2.33914	1.852	2.88753	1.82782	0	3.45943	4.52857	7.03078	0	2.57046	5.07852	5.44791	5.47703	7.60518	5.17313	4.41954	8.59462	4.01614	6.26529	2.99458	7.15532	5.89312
GCSAM	cluster2	4.43696	1.57046	5.72846	3.86987	6.05355	5.44857	6.65864	6.20535	4.48543	2.85599	5.72819	0	4.78921	6.61706	4.19692	2.60407	5.73335	5.8999	3.63807	1.9486	5.14771	5.25323	6.66903	7.35667	6.90881	6.68159	7.22747	6.23324	7.70273	6.92647	5.0063	8.89778	5.28355	5.93097	7.10213	7.91928	8.31809
ATF5	cluster2	9.23625	10.8726	9.56302	9.6905	9.09582	10.2016	9.58553	10.0398	9.80211	8.44874	9.06805	8.84684	9.0165	9.81186	9.04004	8.38785	9.90139	9.22579	9.9437	9.49588	8.65549	9.29772	11.3139	12.1005	9.38226	12.4203	9.78455	9.46091	10.9361	10.0232	11.0276	13.0014	10.2727	12.0269	9.87566	9.74201	10.3663
KREMEN2	cluster2	5.32265	2.79077	4.13668	4.17233	3.79597	1.59932	6.54581	4.20006	0	0	0.900645	0	0	7.68433	3.80839	2.82579	0	2.07039	0	0	0	3.17473	8.87083	6.90929	0.769856	9.06463	5.97292	5.71122	7.51262	7.32328	0	10.2707	0	8.65732	5.68285	7.61279	6.46254
HIST1H1B	cluster2	7.15522	6.53559	6.53885	5.98732	7.02081	4.8802	5.28503	6.2878	5.72683	5.6241	6.92481	5.09635	6.15522	6.7271	6.41109	6.70791	4.95513	5.09128	6.43079	4.28983	6.29976	5.52888	7.68349	8.97048	8.01329	6.61868	7.26059	7.68032	7.92119	7.77597	6.78829	9.94392	6.77386	8.3311	8.61313	7.23965	6.9798
POU5F1	cluster2	4.58195	5.95838	5.45845	5.93475	6.65978	5.44857	5.46107	5.64068	5.52607	7.18953	6.88301	3.45418	4.91073	8.02292	5.04789	2.01792	5.12639	5.26153	5.50938	4.39163	4.46663	6.57516	7.40028	8.83895	5.80735	6.56986	7.7256	6.91767	7.32787	7.71857	6.20984	10.1098	7.61596	7.39874	4.45418	7.86722	6.67384
C12orf74	cluster2	2.02148	3.15218	5.32912	5.53636	4.15785	5.23189	2.59932	4.5735	3.34625	1.35614	6.22265	3.72028	5.12598	2.90304	1.4489	4.41278	0	5.70708	0	3.25852	4.46663	3.32625	0	0	4.10601	4.58195	5.66164	6.38871	6.01257	6.61014	6.29131	8.0927	0	5.58496	4.40259	6.88911	7.51412
LOC100131096	cluster2	6.71493	5.11061	6.75556	7.02691	6.54195	8.12614	5.23726	5.89893	7.09824	5.07639	7.15279	5.75862	5.60437	4.15704	6.20614	5.99842	5.80271	7.44228	5.58767	5.82477	6.14975	6.19515	7.01391	4.38336	8.31107	6.85499	8.3474	7.34252	7.68166	7.92564	8.59036	9.41145	6.20242	7.81012	6.3087	8.41249	8.00562
FAM222A	cluster2	3.80839	4.44095	3.86493	3.9782	5.4138	5.27016	5.46107	3.69488	3.80632	3.5741	3.61706	4.78503	4.23036	3.50589	3.3978	4.19061	5.27984	3.8953	3.11103	2.74631	2.44361	4.32697	5.50048	4.63459	4.10601	6.00876	5.63662	6.23324	5.03474	6.79935	6.33038	7.89839	5.11312	5.60644	3.97453	6.61383	4.8495
EML6	cluster2	3.45286	4.06953	4.69377	3.86987	6.27277	6.17233	6.16812	3.56803	6.33038	4.11853	5.90569	1.68257	3.95791	4.15704	4.97039	5.57561	2.29866	5.58406	5.09128	0	5.54102	4.95931	7.01391	1.58015	5.84323	5.44725	5.93216	4.18031	5.30706	5.02945	5.34802	8.3619	6.71548	5.51822	4.89093	5.66562	7.32679
LCE3A	cluster2	2.66903	2.98368	5.92029	1.09761	4.30961	4.41414	5.23726	3.56803	0	3.83289	0	2.93357	3.79909	5.49346	1.4489	5.97545	2.63691	1.04963	4.79338	0	0	1	7.38716	5.34802	0.769856	5.16912	5.93216	3.02503	4.47184	4.24565	4.95745	7.93186	1.05658	5.84298	2.03562	6.8786	7.54311
MCOLN2	cluster2	6.06156	4.83946	5.78869	6.13443	5.89433	5.99977	5.54164	5.78973	5.7879	0	5.44228	4.04439	4.83086	4.94486	4.50335	3.92695	5.50367	5.84725	4.1334	3.02503	4.31397	4.32697	7.59507	0	6.07211	6.98516	6.19476	4.8495	5.75409	6.58451	6.87012	7.99656	5.97269	6.21004	6.57803	7.50795	7.9472
CAMTA1	cluster2	5.62059	3.56682	3.78869	5.22226	5.11686	5.15137	6.35826	5.24565	6.60407	6.45154	6.70266	6.84587	3.95791	6.34554	5.88484	4.9279	6.37886	4.84549	5.19535	6.23343	4.73118	6.19515	7.08044	0	5.43663	7.38483	5.99277	4.91934	6.95815	6.04505	6.93487	7.874	7.52544	7.20026	5.22574	6.83592	4.06781
MICALL2	cluster2	6.60585	5.26679	5.27389	7.15886	6.5572	3.72137	5.41886	5.43863	5.72683	7.0607	6.57728	6.39283	6.42291	7.31334	5.47086	6.63604	6.33289	5.30122	4.91982	5.08066	6.12701	6.17532	7.99972	7.85456	6.17433	7.2148	5.86913	6.31306	7.45154	7.80387	6.4591	8.31918	8.06463	7.80542	6.04636	6.88911	5.02414
MMP28	cluster2	6.17293	4.83946	4.88996	4.26003	5.11686	3.34199	4.97223	4.97361	4.66959	1.73985	4.38819	3.94392	4.56133	6.41295	5.22535	4.54411	5.01436	5.09128	6.43079	3.02503	4.14323	6.49713	3.10936	7.58278	5.50526	4.12019	5.86913	7.94134	7.55964	6.58451	5.49281	8.04106	1.66448	6.01413	6.09635	7.96953	5.75141
TMEM178B	cluster2	3.72683	4.06953	4.77558	4.0781	5.76898	6.06695	0	4.01881	7.61927	6.39917	6.78437	5.5008	4.87135	4.15704	4.84499	4.82833	5.27984	5.97522	5.76686	4.57531	5.05398	5.62	1.33914	0	5.82528	7.2148	6.31016	7.4465	6.42206	5.13832	5.90833	7.92238	5.63778	5.86096	6.53045	7.86722	7.49937
FANCA	cluster2	6.30451	6.86369	5.15704	5.50048	7.02081	6.77755	5.46107	5.7021	5.72683	3.98277	5.65564	3.59335	3.95791	4.67864	4.97039	6.06566	3.67243	4.41143	6.14975	3.45812	5.31796	5.62	6.32876	6.39985	6.70943	7.47622	6.77887	6.63648	6.09487	4.42828	7.0445	7.6681	5.5404	6.07724	7.99095	6.71163	7.91982
HIST1H2BE	cluster2	10.157	10.1204	10.201	9.04985	11.3327	11.7602	9.86754	9.94119	10.0269	9.46111	9.10258	7.98533	8.82683	8.91567	9.77449	9.75118	9.20041	8.56959	9.69837	8.37608	9.96086	10.0068	9.48886	12.8446	10.7665	10.3713	9.35288	11.382	9.03933	10.4325	11.0929	11.9767	9.94471	10.5958	11.5271	10.8973	11.1993
HIST1H2BB	cluster2	8.40578	8.46871	8.33163	7.71342	9.3182	9.13663	8.06695	8.7117	7.96642	7.4302	6.45434	6.0751	6.96081	6.41295	7.56331	8.8289	6.77241	6.22207	7.22795	4.73877	6.89215	7.07146	8.41549	10.3268	9.31517	8.30775	8.33579	7.63959	7.93463	8.02375	9.58447	9.779	8.16068	9.97035	9.72661	8.46593	9.40733
HIST1H3C	cluster2	11.9652	11.9219	11.703	11.7206	13.0197	13.6198	11.8222	12.0715	11.1129	11.1622	11.385	9.64041	11.1385	11.1232	11.4213	11.7605	10.6866	10.0742	11.8768	9.2974	11.7114	11.7367	11.0725	14.092	13.3653	12.6062	11.5017	11.3353	11.7546	11.9482	12.9347	14.3062	11.364	13.257	13.4039	12.4746	13.1446
HIST1H4D	cluster2	9.84883	10.4113	10.7213	10.2148	10.7719	11.5904	10.2425	10.7175	9.89651	9.63947	10.2708	8.24954	8.69526	9.97487	9.89893	10.5353	8.76255	8.73413	10.1289	9.82367	9.99896	9.62009	10.7105	11.5309	11.1909	10.8077	10.9312	10.8254	8.39648	10.0641	10.2814	11.5438	9.50884	11.2751	11.4222	10.4256	11.8569
DENND1C	cluster2	8.5832	4.62527	6.77558	8.71774	7.96457	6.98857	7.42568	6.71822	7.98829	6.05463	7.76055	6.73023	7.7911	7.84743	6.92505	7.37903	7.23926	7.75896	5.38301	4.18031	5.84975	6.63474	8.41549	9.66098	8.62114	8.02253	7.98054	8.28623	7.77433	8.47261	9.18478	9.90352	8.48704	7.64796	8.06383	9.08987	9.13245
IKBKE	cluster2	7.72901	6.20984	7.65492	7.75949	7.99294	6.68089	7.65148	7.10737	6.23113	6.50192	7.48848	6.92683	6.12205	7.57099	7.0993	6.37886	5.93168	6.61662	6.22535	5.40599	6.73552	7.39772	7.73606	9.04832	7.53714	7.32706	7.29297	7.12371	7.75422	7.79279	8.17388	8.85106	8.70138	8.00135	6.84449	8.33024	8.26252
GPR132	cluster2	5.1152	1.9855	4.69377	5.63836	2.98914	3.9279	4.78607	4.01881	4.62585	2.69153	4.84499	5.09635	4.91073	4.44162	3.1375	2.82579	3.67243	3.99458	3.77926	0	2.93923	5.25323	4.75221	6.21917	4.72137	4.98185	4.4522	5.7498	5.60496	4.95187	5.0063	6.65821	6.55842	5.70984	4.04439	6.39609	6.63401
AIM2	cluster2	6.3726	5.15137	6.31125	6.40939	6.03188	5.23189	5.54164	5.89893	5.59634	3.98277	5.55275	2.11103	5.69711	6.34554	4.44692	5.92813	6.02126	5.97522	1.82782	3.63459	4.04963	3.91169	5.99073	7.24774	7.57493	5.12433	7.14995	5.58796	6.15725	6.64746	8.02126	7.49977	7.49105	5.86096	7.29957	7.31152	8.0568
TMC6	cluster2	8.87646	7.04701	8.41045	8.53555	8.48716	9.2299	9.24973	8.20129	8.53169	7.86102	7.9188	6.99107	7.58195	7.81461	7.28725	7.76971	7.95983	8.15987	7.29957	7.19604	6.47216	7.77353	9.52519	9.53914	9.7818	9.03188	9.35288	9.07259	8.07076	9.01148	9.99297	10.3067	9.54699	9.60014	8.00843	9.27305	9.90561
CYP2D7P1	cluster2	3.95791	3.44228	3.21568	3.75382	3.68818	4.82934	5.23726	3.81147	5.20594	3.90977	5.68032	3.83592	3.30451	3.66221	4.75542	3.82782	3.51602	3.8953	3.90689	4.06264	5.43363	3.8125	2.01792	6.75862	4.21956	4.51475	3.40327	4.43962	5.51254	5.88704	6.60955	7.01112	3.91648	5.94813	1.3505	4.59455	4.8495
LOC100132111	cluster2	4.38474	2.79077	4.69377	4.56682	3.68818	1.01436	0	5.06996	4.62585	4.56071	3.1375	5.63546	4.87135	2.28983	3.71589	4.10769	4.16752	5.09128	0	3.25852	4.39232	3.32625	6.32876	6.64861	5.71342	3.28392	4.66505	4.39094	4.47184	6.37747	6.92208	7.11468	4.10936	5.91385	5.44692	4.99458	4.70266
MICB	cluster2	6.11041	4.37434	6.96162	7.81141	7.08534	4.8802	5.79312	5.89893	5.42727	4.82171	5.08491	6.62088	5.4793	5.92101	5.12143	2.33914	6.60851	5.67723	4.85798	5.82477	5.54102	5.73308	5.76633	8.13499	6.22959	5.29462	6.46025	5.67129	6.34359	5.10308	7.78182	8.52113	6.78803	6.36999	7.34837	6.30506	6.43179
ABCA7	cluster2	6.67228	3.88947	5.62205	5.34802	5.65992	5.90521	6.26622	5.02281	5.68454	7.05224	6.20594	5.84449	6.10518	5.75809	5.86344	5.51286	6.05007	4.79077	4.7252	4.48671	5.76394	5.64904	6.53294	7.71143	6.92564	7.04614	6.47444	7.04013	5.16229	6.93664	7.40599	7.43454	6.68538	6.65507	6.76447	7.09329	6.36842
RHBDL2	cluster2	6.5944	7.20016	7.98618	5.42626	7.5572	5.804	7.95361	6.73308	6.21645	7.98601	6.0635	6.29444	6.97016	6.41295	7.03397	6.62132	4.53543	5.51822	6.94462	6.31343	7.04571	7.23419	7.19012	8.64497	7.70252	7.75702	7.26059	8.71407	7.41363	7.21936	8.65328	8.53675	8.35473	7.50016	7.99537	7.31152	6.41633
CLSPN	cluster2	4.67129	4.56682	5.78869	5.34802	5.3799	4.54535	3.90014	5.11603	2.26903	3.25852	5.47054	3.72028	4.91073	5.31723	3.97636	3.0197	3.14241	3.25399	4.79338	4.28983	4.5373	3.0054	4.15299	6.29425	6.24298	4.12019	5.12722	6.46058	5.19219	6.08194	5.98368	6.73606	6.77386	6.09255	6.7849	5.33842	4.35614
STIL	cluster2	6.65048	6.9697	7.34279	7.15886	8.18205	7.25162	6.89178	5.97545	5.74766	6.78293	7.2709	5.81634	4.78921	7.0846	5.86344	6.67962	6.60851	5.4138	5.14405	4.57531	5.50621	6.36282	7.65098	8.53337	7.96521	7.77149	7.65885	8.38193	7.02669	7.65871	7.8166	7.75616	8.10497	7.96006	8.3474	6.57546	6.91468
CHAF1A	cluster2	7.95041	7.22891	7.72853	7.30067	7.78175	8.36715	6.54581	6.76222	5.84674	7.1818	8.29039	7.00349	6.83378	7.54117	6.66633	8.37025	6.80658	6.77965	6.09698	6.67765	7.05778	6.9479	8.1468	8.63778	9.05704	7.57879	7.51515	7.87271	8.49961	8.31872	8.91316	9.54104	9.56362	8.43421	8.48168	7.72233	7.40778
TCF19	cluster2	6.29039	5.86369	5.09466	6.83946	7.44675	5.95327	3.10434	5.89893	5.26454	5.45516	6.94521	5.5008	5.45319	6.49809	4.92979	4.97499	4.16752	4.84549	6.24963	4.48671	4.84699	4.64904	4.90737	9.01547	8.52223	5.98413	6.10643	6.2737	7.22217	7.46972	8.63782	9.30599	8.70138	7.41718	6.45598	6.58841	6.38457
UHRF1	cluster2	6.51223	6.22901	6.28355	7.10035	6.41363	6.21237	5.54164	5.06996	5.42727	4.73985	6.66619	4.59991	4.45943	5.88996	5.68061	6.19121	5.69766	3.54473	4.97957	4.28983	5.43363	5.5598	4.75221	6.59036	7.63249	7.2148	5.41886	6.82082	6.6886	7.18587	7.4945	8.2564	7.49105	7.34199	7.35526	5.86987	5.47865
ARL6IP1	cluster2	9.20293	9.67783	8.81481	8.30127	8.18205	8.76772	8.35054	8.97728	8.19052	8.03403	8.26214	8.66206	8.50954	7.52097	7.80064	8.32984	7.62987	8.01257	7.32274	7.49905	8.02796	7.76693	8.28031	9.76346	9.01047	9.07345	9.78882	8.83172	9.2866	8.46911	9.37645	9.45321	8.83412	9.26416	9.89341	8.34554	8.6894
CXCL9	cluster2	10.179	8.54693	9.02148	9.30156	5.79494	8.47407	8.21573	9.82849	7.75302	5.40293	8.05669	5.87209	9.14555	6.22574	7.12639	4.19061	9.3807	5.82018	8.05382	6.84825	8.09397	8.87882	10.2608	10.2131	9.24985	8.72414	10.0878	9.97938	9.45471	9.89421	10.2204	8.3897	8.86127	10.7922	10.8629	9.31057	8.53563
BLM	cluster2	5.29462	6.50462	6.15198	5.17752	6.78175	7.13124	6.21801	5.32589	5.92125	4.30086	6.46842	5.14241	5.71946	6.0676	5.25852	5.7761	4.36317	6.06996	2.60644	4.57531	3.30597	3.8125	7.03078	6.14017	6.3087	6.3361	6.91001	7.02436	6.61265	6.28559	5.98368	6.58796	0	7.27622	6.85412	6.57546	7.24973
CDC7	cluster2	5.01659	5.11061	5.12639	5.53636	5.76898	5.92955	5.79312	6.18388	5.7879	2.04264	5.44228	4.04439	5.42626	4.94486	5.22535	5.15015	2.29866	3.67129	5.0365	3.45812	4.14323	3.70487	5.39985	6.64861	6.39575	6.65048	6.06953	6.41312	6.74066	6.44989	5.5601	6.10852	3.80839	6.56986	6.88277	6.10371	6.52199
DHFR	cluster2	8.02431	8.83886	9.28649	8.82998	9.50496	8.54249	8.93961	8.79168	8.71864	8.03832	9.36783	8.54292	7.74295	8.06544	8.02851	8.22607	8.04783	8.17058	8.17313	7.97074	8.50474	8.18031	9.73873	9.58464	9.3405	10.0633	9.92681	10.1531	9.19458	9.39006	9.31938	9.4565	8.09924	9.74576	10.4446	9.86655	9.64483
PRIM1	cluster2	6.7866	7.45664	6.979	6.82502	6.95315	8.00011	6.86071	7.07286	6.5812	6.55075	7.31868	5.87209	5.62819	7.02846	6.55105	7.09824	6.5292	6.77965	6.3203	6.33896	6.64227	6.85087	7.71528	8.10407	7.96116	7.92861	8.17996	8.56163	8.31316	7.3386	8.00927	7.51877	6.34394	7.94743	8.15684	7.96457	7.52865
HENMT1	cluster2	6.51223	3.78973	5.93805	4.49633	4.07553	5.92955	6.28983	6.16229	5.64126	4.86096	6.77294	3.94392	6	6.36842	4.50335	5.37851	5.32733	4.89821	4.41684	4.28983	4.73118	5.17513	6.05832	6.64861	6.77597	7.00988	7.41574	7.47573	6.66732	6.28559	6.54458	5.54226	5.50621	6.91061	7.01837	5.33842	6.00158
ITGB3BP	cluster2	6.24755	6.15097	6.67271	6.13443	6.67384	6.53045	7.07906	5.60881	5.88435	5.34873	7.7077	6.60452	6.74967	5.5741	6.7845	6.904	5.58436	7.34145	5.46826	5.30561	5.27724	5.32733	7.30597	7.87909	6.90881	7.73498	7.79513	6.93463	8.0462	7.14282	7.55344	6.79961	6.0691	7.98908	8.12516	7.30369	6.36842
RMI1	cluster2	6.67228	7.69516	7.71308	6.75101	7.62395	7.30816	6.98128	6.38491	7.17652	6.9005	7.71959	6.18903	6.0881	6.27501	6.67864	7.32526	5.66078	6.67807	5.50938	6.69766	6.23745	6.30907	8.13119	8.26181	8.42198	8.70536	8.3319	7.44062	8.84884	7.736	7.5452	7.79824	7.16027	8.2512	8.3474	8.60596	6.25039
SNORA79	cluster2	7.82947	8.19037	7.59425	6.86777	7.63118	8.17767	7.90111	8.20129	8.07671	7.87067	8.20394	8.12918	7.99667	7.38223	8.40939	7.76971	7.9674	7.00023	5.9855	7.33011	6.82311	7.27212	8.18517	8.57153	8.78921	10.029	9.42773	8.28623	9.39759	8.14211	8.49482	7.87891	8.25072	8.2305	9.61697	8.65281	7.08204
RPL19P12	cluster2	5.66477	6.06867	4.81455	4.42156	6.37972	6.8301	6.69432	4.63807	6.59276	6.41244	6.08215	4.84197	4.87135	6.14893	5.84197	6.43079	5.23036	4.67525	4.91982	4.73877	4.9542	3.0054	6.85175	0	7.29948	7.28725	7.21053	7.17453	5.77426	7.09845	7.41507	6.4363	4.81301	6.6858	7.23419	6.38128	6.69988
DDX11	cluster2	5.66477	5.98117	6.68342	5.79416	6.34501	7.89318	5.9782	5.89893	4.87135	5.94953	6.02569	3.83592	5.80529	6.27501	5.44228	6.3067	3.94111	6.09276	5.58767	4.28983	4.31397	6.41464	8.3014	6.29425	6.98311	7.60333	6.43146	7.13103	6.64573	7.74759	5.77321	7.87891	6.49041	7.08204	6.65778	6.6011	6.91468
AFF2	cluster2	5.34979	7.53551	7.67631	5.70266	6.34501	7.73708	7.38258	6.7909	4.32912	4.11853	5.22535	5.63546	5.12598	5.11603	5.04789	4.82833	6.6837	4.94907	4.57954	4.57531	5.05398	5.8382	9.05186	6.36545	6.41971	5.74039	7.02048	4.43962	6.75074	7.10748	7.35006	8.07996	0	6.1079	6.63546	7.10234	8.07676
CDCA3	cluster2	7.19338	8.06307	7.34279	7.3912	7.03177	7.98282	7.41507	6.40344	5.59634	5.55428	6.94521	5	4.91073	6.67313	6.00652	6.74927	6.15947	3.78764	4.79338	1.9486	6.10392	5.21451	9.42622	6.90929	8.00932	6.97269	6.43146	7.42274	4.20163	7.42727	7.72438	7.95994	6.32463	7.6164	7.42198	6.92017	7.42349
CEP72	cluster2	6.66135	7.89379	7.47711	7.97659	8.73213	9.01723	8.19717	7.67356	7.35544	7.00056	8.2166	7.68517	6.57728	8.38349	7.50946	7.8159	6.77241	6.46809	6.92967	6.83023	6.67398	6.91229	9.99114	8.42911	8.52497	8.41789	8.60129	9.08972	8.19889	8.49673	8.80993	9.23307	7.86437	8.58853	8.51262	7.90899	8.44253
NCAPD2	cluster2	8.72557	9.75564	9.82045	9.7296	10.0358	10.6918	9.86754	9.19881	8.66803	8.29614	8.76875	8.51262	7.68748	9.49448	8.28258	8.67973	8.19002	8.36995	8.1014	7.62958	8.37073	8.59783	11.5694	10.0113	8.97453	9.74465	9.74851	9.87797	9.38459	10.1867	10.4897	10.1469	8.63996	9.67479	9.35032	9.31252	9.8831
CENPM	cluster2	4.53543	5.40769	4.99594	5.13175	6.05355	4.8802	5.79312	5.28614	0	3.66562	5.7046	3.72028	4.10014	3.66221	4.05398	4.41278	3.51602	2.3978	3.30889	5.7879	4.46663	4.25323	7.08044	6.49825	6.94228	6.3361	5.63662	5.2521	7.2149	7.04341	5.71562	6.78921	5.60615	5.37469	6.73322	6.2572	6.63401
ASF1B	cluster2	7.60407	8.04701	8.06948	6.50271	7.83283	7.60777	7.92386	7.26847	5.66306	6.28836	8.65546	4.4614	5.45319	6.90917	6.39626	6.15056	7.41507	4.94907	5.33807	4.06264	6.05658	6.92422	9.06013	8.13499	8.96642	7.57879	8.09064	8.03853	8.85593	8.33029	8.73917	9.34023	9.31127	8.69303	9.35374	8.01329	8.25375
MLF1IP	cluster2	8.1501	7.89978	9.10682	6.06264	8.84837	7.62271	7.22052	6.52763	6.85325	6.82324	8.64613	5.5008	6.57728	7.25342	6.39626	6.92825	6.75515	5.17871	6.22535	6.20594	7.30076	6.21471	10.1075	9.19244	8.92517	9.00144	8.78333	8.20482	9.37968	9.26924	8.53714	9.43665	9.63027	9.00059	8.62732	7.40216	7.45434
FAM64A	cluster2	4.91025	4.9814	4.65076	4.69877	2.79701	6.77755	5.65478	6.14017	1.71809	5.53013	5.15704	3.45418	3.30451	4.75007	3.89433	4.60585	1.20789	1.04963	4.65421	0	3.72465	3.58976	7.03078	6.61971	6.71918	4.20867	5.97292	3.25701	6.97556	5.33485	6.90929	6.66959	5.0197	6.77426	5.76739	5.27612	1.91839
GINS4	cluster2	6.04505	5.62498	6.07339	4.49633	6.86999	7.53854	7.14517	5.95047	4.98048	5.00809	6.28817	5.66732	4.83086	5.31723	5.00944	5.854	4.16752	4.67525	4.97957	5.40599	4.84699	4.95931	7.17493	7.58278	7.28651	6.25569	5.99277	5.86047	6.97556	7.35376	7.20016	6.94708	5.06738	7.20026	6.45598	6.81417	6.57909
CDCA2	cluster2	5.34979	7.68825	6.56194	5.90761	6.37972	6.88069	6.03496	6.32751	5.23573	5.42928	6.35085	4.13832	5.50526	5.11603	5.12143	6.66519	3.94111	2.66448	4.32841	4.28983	5.27724	4.25323	8.84709	8.22395	7.06899	7.03408	7.84511	7.37391	7.88007	6.65978	7.15735	7.44783	4.91982	7.42936	7.73694	6.95047	7.16832
HMMR	cluster2	3.8846	5.11061	5.09466	3.33342	4.30961	4.26978	4.91265	3.81147	2.48027	2.50589	3.97636	2.70929	3.88069	4.35262	3.80839	3.82782	2.29866	3.08236	3.48285	1.9486	1.07724	3.46467	6.30122	6.59036	5.87823	5.44725	5.9528	5.45352	5.22188	4.78241	4.34554	5.04439	2.90881	4.45746	5.95931	5.8485	4.8495
DEPDC1	cluster2	6.02813	7.00338	6.10538	5.63836	7.47921	7.09961	7.20828	4.97361	4.90881	5.10936	6.31994	5.04876	5.60437	5.36317	5.65592	6.60629	4.36317	4.08831	5.33807	4.28983	5.1014	5.39746	7.73606	7.5373	7.42911	7.05799	7.55582	7.0863	6.92255	6.50526	7.85056	6.8505	5.43596	7.00293	7.46687	6.52262	5.93758
ASPM	cluster2	7.82947	8.49657	8.03672	8.09513	9.34043	9.30367	8.57308	6.73308	6.92754	6.52654	8.60496	5.09635	7.33735	6.779	6.7148	8.25993	5.96209	4.67525	6.36545	3.45812	6.72042	6.54442	10.1194	9.91365	8.7961	9.96259	9.27596	8.87624	9.88356	9.77809	10.5446	9.17238	7.83725	9.46644	9.41234	8.86146	7.36781
MMS22L	cluster2	6.97384	6.70888	6.58481	6.46614	7.53419	7.6153	6.74631	5.64068	5.82731	6.46434	7.31868	5.75862	6.39558	5.65048	5.52607	5.7761	4.82833	4.79077	5.58767	5.08066	5.76394	5.17513	8.60274	8.08311	6.98311	8.19387	7.61464	7.17453	7.78424	7.72438	7.80967	7.45442	7.39206	7.86481	7.65055	6.93026	5.80012
ERCC6L	cluster2	6.142	6.70888	6.02414	4.98413	5.84549	6.19259	6.14241	4.1127	0	0	5.22535	0	2.33342	6.22574	4.92979	5.51286	0	1.64616	5.29205	0	5.90424	4.17473	8.24446	7.62695	7.03837	7.41287	5.78057	7.81903	5.77426	6.40684	7.50311	7.78261	5.97269	6.88435	7.21179	6.5359	6.47768
ESPL1	cluster2	5.94111	6.94673	5.97315	5.63836	6.57228	7.0227	6.81275	5.16027	6.54628	6.07146	5.57924	4.89627	5.1914	6.09529	6.44012	5.37851	3.8125	3.54473	4.5008	3.25852	6.57667	6.73322	8.54496	7.65571	7.00708	7.03408	6.63474	7.61883	6.88618	6.98618	7.5941	7.19564	5.5404	6.97005	7.21179	6.85748	6.7126
AURKB	cluster2	5.08321	5.73606	4.926	5.67101	6.25418	6.68089	5.13709	4.97361	2.9782	3.66562	5.32229	1.07724	4.40531	4.75007	3.80839	5.30634	4.89288	3.40735	4.32841	0	3.45943	4.52857	6.926	6.36545	5.84323	5.48285	5.80323	6.59455	6.20242	4.78241	6.47671	6.86047	4.69711	6.76474	6.28021	4.83036	5.89312
ARHGAP11B	cluster2	6.88325	7.70881	6.89918	6.46614	7.86381	8.62651	7.13217	6.45796	6.7237	6.0376	7.05279	4.84197	6.56514	6.32247	5.84197	6.44758	5.41819	4.94907	6.14975	4.95327	6.19417	6.17532	9.55478	8.72843	7.54257	8.33731	7.66505	8.4947	8.24997	8.39403	8.86081	8.77933	7.94913	8.60737	8.28425	7.35755	7.84027
NUSAP1	cluster2	8.3082	9.13568	8.75315	7.07628	9.29106	9.65408	8.77841	7.80549	6.77492	7.34287	8.48792	5.18706	7.40079	6.81263	7.2466	8.29765	7.03903	6.11499	6.78725	4.95327	6.62615	7.45656	10.6141	9.65032	9.4169	7.83504	9.00242	9.38284	9.64126	9.46708	9.99297	10.389	8.1442	10.0184	9.91325	8.88783	9.11082
TROAP	cluster2	6.23285	7.87572	7.11072	6.79584	7.69467	8.28494	6.33575	7.00124	5.37504	6.00293	7.31079	4.94907	6.07103	5.85798	5.7046	5.30634	5.62322	2.66448	5.42626	1.28096	5.39609	6.55995	9.46414	7.69773	7.94474	7.57879	6.92041	8.08098	7.99147	6.49153	8.72462	8.29366	5.84248	8.26819	7.74739	6.43946	7.05213
POC1A	cluster2	6.47541	6.3386	5.95582	4.93168	5.3799	6.92967	6.40207	6.09508	5.20594	5.48059	6.59036	4.30889	3.62176	5.36317	4.50335	5.15015	4.61412	3.08236	4.65421	3.25852	5.39609	6.46483	7.80665	7.75188	6.17433	6.35544	6.67214	7.0863	6.88618	5.98778	7.38759	6.39575	5.99752	6.98652	6.90159	6.33593	6.55075
IGSF9	cluster2	7.98128	8.58823	9.61804	8.02137	9.5167	9.84149	7.63314	8.23285	7.77834	8.49313	9.08887	7.73098	5.55582	9.73936	8.78041	8.98154	7.76587	6.28263	7.66789	7.6907	7.71356	7.53675	10.9763	10.3402	9.84511	9.68459	9.29006	9.24201	8.79824	9.48615	9.49067	9.95093	8.02912	10.7618	9.47966	8.06043	7.60629
ATAD2	cluster2	8.11072	8.09466	7.57728	8.37217	8.88209	9.29202	8.07377	7.90695	6.80478	6.9377	7.98448	6.21082	6.98857	7.39335	7.48172	7.1813	6.5694	6.43279	7.94626	7.39275	7.11666	6.91229	9.9472	8.85141	9.83066	7.52842	8.30035	9.12701	8.79334	8.8062	9.01248	9.53638	8.57992	8.35041	8.44045	8.70715	7.89754
NCAPG2	cluster2	8.32894	8.80423	8.21936	8.00236	9.09056	9.61535	8.28174	7.95826	7.82776	8.1573	8.1165	7.46777	7.18557	7.52097	7.85025	7.91025	7.79162	7.22275	7.76394	7.19604	8.14017	7.71273	9.79931	9.22634	8.99061	8.76095	8.47994	8.98182	8.94723	8.50692	8.36929	9.22151	9.05015	9.07983	8.88548	9.10116	8.27118
TIMELESS	cluster2	7.73938	8.49657	7.81801	7.43921	8.28193	9.32668	6.56529	7.59462	5.92125	7.15056	8.31805	6.90038	6.62542	7.21616	6.38146	7.68678	6.48784	5.73606	7.26425	5.25248	6.94521	6.93605	9.70484	8.75522	9.07604	8.86267	8.46222	8.5752	8.96264	8.28351	8.43342	8.92653	8.83067	8.45816	8.74143	7.7106	8.12547
MCM10	cluster2	5.76951	7.96959	7.65492	7.85449	7.41363	8.77775	7.92386	7.7039	6.09255	6.57456	7.50922	2.11103	5.55582	7.44791	6.44012	6.92825	4.45154	4.25927	6.38767	0	6.52529	5.76022	8.64187	8.49418	9.27796	7.7126	7.30095	7.49865	7.67631	8.25148	7.58609	8.47974	8.37374	8.44923	8.45006	7.93958	7.10171
BRIP1	cluster2	6.71493	5.56621	6.70432	6.44741	7.1472	7.27072	8.06695	5.02281	4.98048	4.97269	7.22978	4.72574	5.92529	4.75007	4.26379	6.32517	3.34199	3.40735	3.90689	2.74631	5.1014	4.09255	8.65284	8.11447	8.58714	8.01039	7.25238	7.87713	7.96116	8.07959	6.38698	7.77208	7.78149	7.13494	7.2709	7.49426	5.7761
DNA2	cluster2	7.38388	7.94093	7.06275	7.7366	8.52646	8.70235	8.51932	7.34758	6.64875	7.30779	7.65907	5.84449	6.71685	6.59798	7.40998	7.77637	7.33566	6.06996	7.2032	6.69766	7.31089	6.63474	9.27445	8.9062	9.00851	8.62775	8.29237	9.20237	9.30743	8.36063	8.3786	8.33713	7.73816	9.25567	8.46279	7.6686	8.13504
ZWINT	cluster2	8.53341	9.34937	8.19357	8.41117	8.51869	8.62651	8.98356	8.07906	6.23113	7.21247	8.70425	6.65306	6.61353	8.14022	7.7139	8.16616	6.64659	6.83466	6.47281	6.26059	7.31089	7.66356	10.5626	10.0578	10.1293	9.77195	9.09027	10.1675	10.4614	9.46534	9.00949	10.1397	9.4203	9.90329	9.45757	8.97651	9.09624
TICRR	cluster2	6.26191	7.16088	7.45861	5.34802	6.82031	7.4065	7.65148	4.81558	2.82985	5.17273	6.72642	2.70929	5.45319	6.32247	5.41346	6.82871	3.14241	2.66448	5.76686	3.79181	6.00764	7.16521	8.62523	7.73857	7.86845	7.27715	5.16269	7.98265	7.27956	7.21111	7.41507	8.122	8.13863	7.39874	6.88277	5.61589	6.94755
CDT1	cluster2	6.58301	7.03628	6.1823	6.94953	7.64551	7.37156	7.9163	6.49313	5.64126	5.91265	6.79559	3.59335	4.51159	5.45121	5.7046	6.37886	4.6893	4.73444	6.34305	5.08066	6.39815	6.13463	8.09138	7.65571	8.52775	6.4121	7.14995	7.30396	7.75929	6.79935	8.53714	8.66455	7.32535	6.76474	7.82833	7.08417	6.53652
E2F1	cluster2	7.64875	8.32076	8.31805	7.93032	8.27733	8.6953	8.79494	7.78431	7.01547	5.55428	8.28235	6.33468	6.39558	7.73789	6.87258	7.14037	7.12247	6.22207	7.09993	0	5.43363	7.01659	9.70484	9.3805	9.56392	7.50255	8.80877	8.5089	8.93165	8.57327	9.57839	9.35087	8.79591	8.63648	8.47224	7.68678	8.48047
PKMYT1	cluster2	4.87332	6.30305	5.32912	6.40939	7.2447	5.77742	7.68734	5.92481	4.87135	5.64674	6.35085	3.83592	3.88069	6.09529	3.71589	5.44725	2.29866	3.40735	1.82782	0	3.84097	5.32733	8.15456	7.17033	7.8421	7.09307	6.64731	6.14853	7.41363	6.74281	7.63365	7.90803	6.54164	6.6858	6.56636	5.78267	4.75328
RECQL4	cluster2	5.26641	6.70888	5.84649	5.852	7.43854	6.98857	6.40207	4.5735	3.72574	6.25927	5.55275	6.05137	3.88069	5.88996	6.13668	5.44725	4.53543	5.61559	5.19535	4.95327	6.03232	5.73308	7.91097	6.78477	7.7786	6.78529	6.62205	6.40088	6.98425	5.90785	7.41507	8.22973	5.84248	7.10497	6.14445	5.89093	5.38578
WDR34	cluster2	7.52834	7.88179	7.59425	9.32218	9.09056	6.97694	8.33365	7.42257	7.32139	8.10926	8.09381	6.58811	6.73877	7.76388	7.46761	6.80271	7.6011	6.93876	7.61272	7.88618	7.35076	7.77353	9.71272	9.35447	9.22964	7.97321	7.83964	8.74799	8.98866	8.32643	9.20592	9.2559	9.05311	8.63648	8.50954	8.08794	7.9472
CDCA8	cluster2	6.38595	6.02547	6.93522	6.24641	6.67384	5.69488	7.86239	5.89893	5.29315	2.50589	5.41312	3.12928	4.40531	5.36317	4.26379	5.44725	4.26828	3.99458	5.09128	4.65935	5.67243	5.25323	7.52505	7.37408	7.46989	7.16078	5.80323	6.82998	6.47216	5.56071	6.90929	7.48696	6.28503	6.67567	7.35526	7.24783	6.93676
CDCA5	cluster2	5.55152	8.33842	6.8716	6.13443	7.51869	8.13658	8.60159	7.83327	6.54628	3.5741	6.41092	4.30889	5.53076	6.20065	6.04505	5.34305	5.23036	4.94907	6.47281	5.54504	6.14975	6.52888	8.80339	7.96191	8.49709	7.32706	6.83504	7.69035	7.75929	7.82037	6.77426	8.31918	7.53387	7.69397	7.51041	7.1981	7.50676
BIRC5	cluster2	7.5462	9.23589	8.98761	9.49556	9.88663	9.2613	10.9559	8.46793	6.63764	6.94685	8.05202	5.95163	6.44989	8.5272	7.15299	8.31152	6.42341	5.84725	6.86814	5.89579	7.35076	7.86956	10.3977	10.7071	10.322	9.10816	8.14486	8.53691	8.80071	8.60529	8.53714	9.77373	8.58399	9.42303	9.0379	8.43767	9.03634
TK1	cluster2	7.25974	8.82321	8.92855	9.2833	8.89418	8.59272	10.247	8.92665	7.1535	7.00932	8.44911	5.97728	6.33914	8.5272	7.14425	7.9344	7.0814	5.79286	7.64053	6.17772	6.54272	7.39772	10.4537	10.0604	10.5522	8.58733	8.30433	8.95303	7.77433	9.06083	7.85056	9.82807	8.27114	9.20176	8.39468	8.59317	7.90316
ORC1	cluster2	4.43696	6.40735	5.53076	5.50048	7.02081	5.88044	6.92232	5.4019	4.43496	4.9364	5.94673	0	3.88069	5.72301	3.97636	4.48027	5.01436	4.94907	3.63807	3.02503	5.79312	4.25323	7.15967	6.56026	6.66007	6.71191	6.19476	5.58796	6.6014	5.30378	5.0063	7.01112	4.69711	6.49089	6.76447	5.73688	5.47865
ARHGAP11A	cluster2	8.0743	9.00602	7.71308	6.76607	8.64551	9.23477	9.36503	7.7039	6.88154	6.64371	7.98448	5.69822	6.13873	6.65478	6.7148	7.35235	5.69766	5.84725	7.25219	3.79181	6.80877	6.02768	10.038	9.51975	8.88267	9.10528	8.64587	9.2006	8.80558	8.72972	9.32663	8.73125	7.76002	8.75472	8.68278	7.96953	8.19559
GSG2	cluster2	7.85829	8.8106	7.20955	7.22603	7.74886	9.13924	9.35112	7.37617	6.74443	5.64674	7.54311	5.35226	6.10518	7.44791	6.59051	6.62132	5.62322	5.26153	6.29719	5.08066	6.57667	6.93605	9.28508	9.4477	8.87187	8.72038	8.36654	9.05528	8.06668	8.43029	8.56198	8.8783	5.66903	8.46703	8.77755	7.8296	8.93334
KIF18A	cluster2	5.90472	7.30287	6.29737	5.98732	6.00988	7.6153	8.15932	6.34678	5.20594	4.9364	6.64126	0	4.51159	6.01078	4.97039	5.48059	4.05832	3.78764	6.40939	0	5.31796	4.76022	8.10743	8.02929	7.19229	8.04663	7.18488	7.61883	7.10024	7.16882	6.65635	7.2113	5.28355	7.56773	7.4605	6.76938	6.64746
HIST2H3D	cluster2	6.82604	8.68478	6.61839	7.70556	8.52258	9.22011	9.32571	8.39994	7.95315	7.15846	8.70124	6.71507	7.55129	8.07932	7.43912	7.94632	8.24693	7.32229	7.50565	6.95175	6.85112	7.39772	9.91789	9.52366	8.26547	9.49001	8.81992	8.79973	8.92941	9.19746	8.90349	9.11941	8.34997	9.34016	8.79779	7.77419	9.29039
HIST2H2AC	cluster2	10.3796	11.8322	10.4041	10.2489	11.8213	11.6353	12.6063	11.3204	11.3877	10.6108	10.9683	9.51722	10.4725	11.0045	10.5102	11.4447	10.7837	10.1748	10.204	9.91612	10.214	10.271	12.8273	13.1068	11.8004	12.0601	11.7285	12.4383	11.6067	11.8721	12.9672	12.5785	11.5674	11.5613	11.7631	10.9884	11.3963
LOC100288637	cluster2	3.95791	4.9814	4.69377	2.96532	4.98778	6.23209	6.62205	4.5735	3.95606	4.65306	4.55704	2.70929	4.87135	3.33199	3.71589	4.77558	1.20789	4.54967	4.5008	3.25852	3.72465	4.46467	6.71163	6.67694	5.63372	5.82629	5.09085	5.67129	5.30706	4.86987	6.64097	5.91169	5.39917	5.6279	6.2363	4.59455	4.35614
MKI67	cluster2	8.69926	9.51418	7.80832	8.93743	9.92979	8.16239	9.99831	8.01385	7.06566	6.50192	7.9596	6.41177	7.01592	7.79786	7.13535	7.07671	6.46663	4.89821	7.40088	5.45385	7.399	7.29076	10.2318	10.426	9.20745	9.24956	9.39639	9.44475	8.86062	10.0938	9.12221	10.0002	7.86437	9.31418	9.35544	8.91373	9.01061
FEN1	cluster2	7.23064	8.07895	6.46679	7.99594	7.18706	7.29893	8.78669	6.92588	6.5345	6.22978	7.65284	3.30159	6	6.47735	5.3837	6.37886	5.17951	5.33949	6.29719	4.95327	6.41701	6.27202	8.90337	8.13499	7.68285	7.97945	7.20203	7.29737	7.37469	7.31551	6.77426	8.45035	7.97419	7.73376	7.82833	7.6987	7.11145
DTYMK	cluster2	7.98567	7.78182	7.38249	8.07703	6.98732	8.4365	9.56638	7.09592	7.25795	6.85275	8.00899	7.02824	7.35878	7.94924	6.7267	7.46442	7.23926	6.15886	7.11322	6.08958	5.98231	7.27212	9.08468	8.57905	8.35522	8.70158	7.86678	8.00686	7.34145	8.10675	8.84065	8.78979	7.87104	8.69554	8.08044	8.19741	7.43121
HJURP	cluster2	7.74967	8.89676	8.48216	8.58331	8.17712	9.5386	10.0072	7.96451	6.7237	6.28836	8.06609	3.59335	6.58946	7.21616	6.64155	7.98726	6.15947	4.73444	6.47281	5.08066	7.24907	7.38905	10.0894	9.04832	8.36448	9.04685	8.17996	8.86966	7.71321	9.38455	9.61837	10.1408	8.3878	8.93814	8.69631	8.36072	8.57826
H2AFX	cluster2	8.46324	10.1558	8.21936	9.09548	9.85147	9.85262	11.1661	9.03818	8.99845	8.76792	9.74249	7.55528	7.53877	7.40446	8.56944	8.01016	8.99064	7.68608	9.00893	7.36798	8.14583	8.43166	10.43	10.1489	9.33421	9.59569	8.19717	9.33423	9.86962	9.23278	10.0156	10.1024	9.29142	9.68624	8.99693	8.80449	9.30104
BUB1B	cluster2	6.51223	8.36457	7.57728	6.46614	8.61666	9.10237	9.53964	7.02547	4.94486	5.77558	7.85543	5.09635	4.65707	7.52097	7.08098	6.65076	5.01436	4.94907	6.78725	1.28096	4.9542	5.29057	9.25295	8.85761	7.8107	8.26735	7.82311	8.2596	8.55873	7.82037	7.85723	8.95006	5.69933	8.92748	8.22193	7.58082	8.45018
SPC25	cluster2	5.9939	7.42391	6.15198	6.37034	7.54959	7.34474	8.62491	5.92481	6.0433	5.6241	6.13648	3.59335	4.78921	5.53419	5.15704	5.87922	4.61412	3.25399	5.76686	2.74631	5.35755	4.95931	8.25172	7.9847	6.83061	6.86851	6.41684	7.57084	7.29352	7.24403	6.25115	7.33798	5.20085	7.33557	6.89227	7.20653	7.01123
HIST1H4J	cluster2	10.1541	10.3881	8.50032	11.0739	10.6473	10.5523	13.5171	9.67014	9.58534	8.77307	10.462	7.14568	8.86233	9.27069	9.12988	9.20643	9.95169	7.32229	8.95076	7.46442	8.46446	8.21485	12.6638	12.5374	10.8432	11.9765	11.2615	11.1265	12.1071	11.7055	11.1042	12.8134	10.3526	11.9073	11.7638	10.7867	10.7894
HIST1H4K	cluster2	11.4714	11.4857	9.88168	12.2918	11.8874	11.5923	14.685	10.9212	10.7433	9.70694	11.4857	9.14364	10.0638	10.6093	10.306	10.4687	11.158	8.71959	9.99319	8.79776	9.68907	9.55997	13.8935	13.5627	11.9199	13.2248	12.4434	12.13	13.1444	12.9772	12.2997	14.0016	11.4598	13.094	12.9991	11.8359	12.0234
SKA1	cluster2	5.74927	6.87578	5.15704	5.87995	6.98732	6.68089	8.43742	5.50906	4.90881	4.97269	5.60526	4.13832	4.65707	4.81813	4.12681	5.92813	4.53543	2.07039	3.30889	0	3.72465	4.59036	7.14415	7.97332	6.68986	7.5112	6.44593	7.80529	7.66021	7.16882	7.05615	7.87891	6.45516	7.36755	7.46687	6.62644	6.38457
RRM2	cluster2	9.52847	10.0972	9.64409	9.4588	10.3349	10.1522	11.3827	9.73779	8.90032	8.0124	9.91045	7.14568	8.73958	9.15742	8.56944	9.37469	8.34283	8.13268	8.85091	5.71149	9.26031	8.68485	10.84	10.6794	10.6742	9.69225	9.80153	9.74391	9.87312	10.4661	10.2926	10.9332	10.0399	10.2815	10.9038	9.86124	10.0464
WDR76	cluster2	8.2836	9.24999	7.76898	8.36724	9.52644	7.30816	10.6978	7.95193	8.2605	7.30067	8.87114	6.18903	7.90725	7.91868	7.27919	7.99876	7.9674	7.58541	8.41287	7.49905	7.5691	7.37165	10.43	10.3555	9.97512	9.12802	9.45481	9.64062	9.72748	9.81282	9.65726	10.3976	9.75318	10.1156	9.84196	9.09666	9.6746
DBF4	cluster2	7.57539	8.60659	8.13289	7.85449	8.60199	8.87774	9.38703	8.00781	8.02259	7.64205	8.13889	6.93993	7.45492	7.26557	7.12639	7.78966	8.0045	7.35085	7.86196	6.61603	7.50875	7.11385	9.82383	8.85761	8.51944	9.04985	7.85599	8.66672	7.70273	7.93575	8.71359	8.57054	8.54264	8.4933	8.85686	8.23079	8.64663
SNHG1	cluster2	8.69394	10.4382	8.11338	8.45853	9.69808	10.9403	10.5558	9.29428	9.18234	8.86759	9.50498	8.296	8.45413	9.38133	8.69244	8.89497	8.15745	8.58169	8.40744	8.89181	8.56948	8.82874	11.0756	9.68206	10.3204	10.6751	9.98125	10.2976	8.71497	9.18691	9.87418	9.63258	10.3236	10.0542	9.79615	9.63867	9.86887
ANP32E	cluster2	9.12995	10.1281	9.06072	8.92062	9.96456	9.78445	10.2289	8.62702	8.73424	8.62143	9.24336	8.71242	8.58733	8.03727	8.50204	9.21631	8.07601	8.47322	8.08794	8.24641	8.07034	8.01659	9.63452	10.1001	9.16732	9.63588	9.58643	9.01207	9.78306	9.2572	9.80139	9.74308	9.75681	9.41236	9.80117	9.34525	9.25139
SGOL2	cluster2	6.74604	7.80748	6.4545	6.13443	7.46303	7.06717	8.03947	5.84524	6.67059	5.79597	6.62877	6.65306	6.58946	5.61265	5.86344	6.59126	5.12639	4.79077	4.41684	4.06264	5.39609	5.21451	7.67271	8.25243	7.09898	7.90905	7.78378	6.89191	7.42004	7.14282	6.51096	7.08948	6.9486	7.62169	8.03853	7.32706	6.41633
NUP155	cluster2	9.68953	10.8106	9.4938	9.25675	9.6239	10.209	11.1002	9.59309	10.0778	9.84049	10.0852	9.02909	8.745	9.22769	9.43465	9.12221	9.44964	8.7012	9.01959	8.89615	9.1574	8.68839	10.9431	11.0078	10.3511	11.3062	10.6369	10.7526	10.5265	10.0432	10.1955	10.3864	10.5143	10.772	10.5142	10.4047	10.1942
SKP2	cluster2	8.56872	9.4566	8.33499	8.16526	9.35797	9.34707	9.94742	8.35279	8.67345	8.61857	8.03304	7.25427	8.03271	8.3147	8.13468	8.26468	7.90593	6.7226	7.61272	6.67765	7.65112	7.9596	9.0806	9.20222	8.71125	9.75015	9.55338	9.2673	9.01422	8.96281	8.90023	9.3187	8.7126	10.0053	9.2529	8.84002	8.99234
SSX2IP	cluster2	6.34572	7.18061	7.05452	5.87995	7.37964	7.03397	7.77334	6.62615	5.61883	6.24451	6.86158	6.37365	6.0881	6.55888	6.51049	6.65076	5.12639	5.64674	4.97957	5.7879	5.7339	6.54442	8.01681	8.12479	7.35032	8.31764	8.68912	7.42274	7.46393	7.76467	6.10119	7.01112	7.17113	8.30497	7.7985	7.43829	6.36842
C9orf84	cluster2	4.87332	5.62498	5.62205	2.14078	5.54226	4.77716	3.77189	1.66448	0	0	5.8846	0	3.18269	4.67864	4.44692	4.87873	2.63691	3.08236	4.5008	0	3.30597	3.0054	0	5.66306	7.12102	3.1127	4.4522	7.23045	8.02542	7.24403	6.12371	7.14761	5.72901	7.38629	6.92944	6.65134	4.06781
CDKN2C	cluster2	7.77505	7.35597	7.42735	5.93475	8.33602	6.86827	7.81449	8.33834	7.41481	7.60214	9.19938	6.52011	7.03375	7.61927	7.46761	7.17123	7.63938	6.7226	6.61073	7.29112	7.91295	7.29076	7.77683	9.26878	8.47727	8.4543	8.84743	8.90872	9.70803	9.27524	8.74641	8.90503	8.34514	9.15494	9.28193	8.82098	8.33476
BRCA1	cluster2	5.82909	6.13093	5.70791	5.60526	6.21626	6.76421	6.62205	4.97361	4.53356	4.05224	5.35332	5.35226	4.29131	5.36317	5.41346	5.48059	4.53543	3.78764	4.79338	4.57531	5.39609	5.09255	4.83188	7.37408	6.77597	4.98185	6.35685	6.83895	6.57879	6.91636	5.59246	6.33985	5.60615	5.96486	5.56986	6.38128	5.17991
CENPI	cluster2	6.02813	7.02536	6.74551	6.28891	7.31823	8.19776	7.05181	6.76222	5.40122	5.50557	6.904	5.22997	5.45319	7.07082	5.1918	6.26922	4.53543	4.25927	5.86468	6.05918	5.87725	5.46467	7.34713	8.2987	7.50946	7.13853	6.74416	7.85506	8.60711	7.75328	7.15735	7.86907	6.73023	8.15563	7.61677	6.86814	7.13062
E2F7	cluster2	5.4793	7.3818	5.68678	5.67101	6.21626	7.0227	7.18329	5.43863	3.11103	4.35685	6.73823	0	0	4.52482	5.08534	5.02104	2.29866	2.07039	3.48285	0	5.00495	4.32697	6.97934	7.58278	7.50391	5.03122	6.95117	7.80529	8.42219	7.04341	5.34802	7.29453	7.57546	7.27622	7.40224	6.27333	5.25172
PRC1	cluster2	6.31832	7.18061	6.5735	6.24641	7.30022	6.94158	5.75969	6.02459	5.11353	5.29241	6.60318	5.09635	5.09212	5.00405	5.08534	6.36124	3.94111	4.4822	5.0365	5.01837	5.82171	5.43162	7.27789	8.01826	7.76931	5.88093	6.95117	7.20965	7.2075	7.03397	4.854	7.58639	6.50764	7.66342	7.28531	6.43946	6.49249
C11orf85	cluster2	4.75542	0	0	0	0	0	0	0	0	2.69153	3.61706	1.07724	2.08066	0	0	0	0	3.67129	0	3.79181	3.45943	0	0	6.64861	7.74584	4.82375	4.56255	5.76898	7.1472	5.92813	6.67158	7.28716	0	3.95047	5.06824	6.39609	5.25172
CCNE2	cluster2	6.18824	5.47314	5.40803	5.46401	6.52654	6.84285	7.29223	5.47444	4.7939	5.17273	6.904	3.83592	4.51159	4.60407	4.88801	5.41346	4.05832	3.54473	4.79338	3.02503	3.30597	4.0054	6.57969	7.73857	8.46581	6.85499	6.62205	6.10434	8.39326	6.1179	8.27738	7.67941	7.69356	7.12753	7.47314	6.65134	5.75141
MCM4	cluster2	9.85837	10.3924	9.93154	10.5404	10.1684	10.9132	9.82185	9.51812	9.17093	8.91262	9.83029	7.44964	8.25493	9.00206	9.31014	9.16365	7.98237	8.18651	9.25415	7.53278	8.88981	9.29772	10.688	10.6882	11.6036	10.6712	10.0421	10.7255	11.3653	9.6082	10.468	10.6089	10.484	10.5659	10.4047	10.774	10.0401
MIS18A	cluster2	8.21096	8.46471	8.08561	7.92362	8.20163	8.01151	7.05181	7.68881	7.39532	6.67709	7.89276	6.09866	7.22506	7.33664	7.23831	7.2503	6.48784	7.12681	7.22795	6.08958	6.43563	7.28151	8.63633	8.8699	9.00652	8.65148	8.17996	8.82037	8.99509	8.13335	8.45121	8.55834	9.02337	8.53045	8.47853	8.8454	8.46164
RIBC2	cluster2	4.94673	4.8885	2.25399	2.46989	4.57289	0	0	2.68482	0.818932	2.50589	6.0063	0	3.95791	3.93074	4.97039	2.60407	2.91265	2.66448	0	3.63459	3.84097	3.17473	6.24413	5.71836	6.97499	5.95907	4.76129	6.55121	6.30268	4.73715	5.8824	6.07468	5.2426	5.70984	5.52199	6.83592	3.9855
CCDC150	cluster2	4.27501	3.30451	3.70708	3.86987	3.8953	6.15198	0	3.56803	1.33914	0	3.61706	0	4.03122	0	1.848	3.0197	0	2.07039	1.82782	0	3.45943	1.58976	4.75221	6.36545	5.20789	6.1035	4.56255	4.34127	5.7939	5.36492	4.6837	5.79181	5.89603	5.03606	3.74416	2.80941	3.60051
EZH2	cluster2	6.47541	8.6355	7.68166	7.15886	9.14463	9.58896	6.87639	6.51049	6.26021	6.69877	7.56308	6.58811	6.83378	6.84562	6.81826	7.80941	6.21121	5.58406	6.78725	5.86071	5.98231	7.26275	8.65832	9.41028	9.22624	8.50728	8.12252	8.8181	8.89315	8.55697	9.01248	9.42158	9.76222	8.8906	9.01433	7.67469	7.97934
POLQ	cluster2	5.8674	6.22901	6.13668	4.56682	6.4632	8.10502	5.72547	5.97545	5.17592	3.13586	6.95536	3.12928	5.25361	5.11603	4.92979	7.03265	4.95513	4.08831	5.0365	2.74631	4.5373	5.09255	6.926	7.8421	8.05978	7.75702	8.00523	7.47573	7.75422	7.00551	7.37825	7.82902	7.76719	6.74537	7.95989	6.42509	6.40054
MFHAS1	cluster2	8.53935	8.83886	8.12897	7.7894	7.78175	9.47822	7.99718	8.1635	7.79831	6.6879	7.82267	6.81775	8.15629	8.44915	7.62797	7.84806	7.6858	7.44228	7.07296	5.71149	6.90557	7.14486	8.8802	9.71313	9.73123	9.02281	8.0814	8.32526	8.02956	8.57973	9.19274	8.48293	9.32841	8.04149	8.62732	8.06043	8.30542
DEK	cluster2	11.3565	10.9204	10.2975	11.1232	11.7156	10.8479	11.3834	9.79888	10.4419	10.501	11.5176	10.4366	10.8706	10.2013	10.5324	10.9494	10.2199	9.83378	10.1387	9.9787	9.63566	9.2954	11.1579	12.1761	12.1875	12.3261	11.7668	11.3908	11.9054	12.0723	11.2152	11.7632	12.1394	11.5944	12.0906	11.2537	10.2303
RAD18	cluster2	5.72846	5.8392	4.88996	5.34802	4.94205	5.77742	3.63227	4.5735	4.27352	4.89918	6.18884	5.66732	5.78424	2.62761	4.38819	6.19121	4.36317	3.54473	4.32841	4.28983	4.04963	3.91169	7.08044	6.95617	7.39326	7.14965	6.72055	6.1631	6.49649	6.33217	5.5601	6.78921	6.45516	7.011	6.92017	6.22458	5.35332
PARP2	cluster2	8.11072	8.75896	7.01302	6.90929	8.18205	7.96538	8.15289	7.46761	8.03105	7.63641	8.12552	7.44045	7.64739	6.51869	7.42459	7.75622	7.27612	7.15947	6.38767	6.93499	7.48204	7.04974	8.8661	9.7896	9.3561	8.9321	7.58225	8.72383	8.85122	8.80064	8.55785	7.57433	8.93981	7.04297	8.83987	7.88301	7.9952
POLE2	cluster2	5.20789	6.04723	4.31107	4.0781	5.6879	5.48188	4.91265	3.2765	3.63923	4.2426	5.08491	2.93357	4.51159	3.66221	3.80839	4.19061	2.91265	2.3978	3.48285	3.02503	3.72465	3.8125	6.57969	7.02381	6.81263	5.37295	6.32589	5.45352	6.69919	5.88704	5.42223	5.00899	6.15947	5.12846	6.94767	4.69377	4.59634
HIST1H2AL	cluster2	6.69377	7.03628	7.3361	6.67285	8.22091	5.10978	6.84499	7.18478	6.09255	6.37226	7.32652	3.94392	5.76288	6.76195	5.90593	6.06566	4.76022	5.99955	6.51349	4.81404	6.77992	6.60526	8.07516	7.90322	7.78784	7.24631	6.98128	7.5763	6.21723	6.42139	7.20016	7.63945	6.28503	8.05333	7.47314	7.75709	7.90869
HIST1H3A	cluster2	9.54334	9.87869	9.97865	9.05601	11.0879	8.21762	9.99653	10.1611	9.34884	9.64369	11.1636	8.23367	9.28096	9.65378	9.91328	8.89497	9.15489	9.22323	9.88666	8.43083	9.41861	9.74855	11.4603	11.4574	10.4299	11.0426	10.4055	11.592	10.4118	10.5565	10.6115	10.9984	9.00826	11.6115	10.4405	10.5061	10.5471
ATAD5	cluster2	5.94111	6.08958	6.07339	6.06264	6.80761	6.98857	5.02901	4.20006	4.98048	4.46205	6.18884	4.4614	4.29131	5.06134	5.47086	5.749	4.16752	4.79077	3.48285	1.9486	4.04963	4.46467	6.88935	7.06717	6.80349	7.22535	6.79025	6.49522	6.97556	7.19436	6.07852	6.2817	6.0691	6.12288	6.98345	6.30506	5.56621
KNTC1	cluster2	9.17647	8.69167	9.26721	8.60028	9.32713	9.76437	8.78254	8.8197	8.24241	7.29361	9.13853	7.67737	8.09793	8.82381	8.46001	9.37469	8.11051	8.07103	8.04685	7.19604	8.09397	8.6311	10.1488	10.8844	9.73244	10.772	10.4592	10.3251	10.2837	10.6401	9.74293	10.0674	8.69384	10.0669	9.9121	10.3827	9.60069
MPHOSPH9	cluster2	6.75636	6.50462	6.55044	6.11082	6.57228	7.4822	4.57228	5.84524	6.33038	6.13689	6.65378	5.53574	6.64875	5.79207	5.90593	6.43079	5.66078	6.2426	6.64775	5.08066	6.23745	5.73308	7.3336	7.86685	7.13556	7.31723	7.65263	6.76514	7.55964	7.97062	6.84336	7.30916	6.91013	7.56224	7.1813	7.02835	7.08204
KIF15	cluster2	6.12619	7.03628	6.69391	6.44741	5.79494	7.44062	6.31288	6.38491	4.94486	5.42928	7.07146	5.53574	5.53076	6.39077	4.32697	6.28817	5.54473	4.41143	4.32841	4.39163	5.90424	5.04963	7.92011	8.09366	5.80735	7.84191	7.66505	7.41066	7.30734	8.12892	7.14649	7.6681	6.30506	7.60036	7.7985	5.73688	6.86962
PTTG1	cluster2	7.75989	9.71725	9.56157	8.50882	9.34263	9.38265	9.24072	9.12495	7.608	8.16907	9.86825	7.07628	7.5941	9.89075	8.61482	8.51739	7.73084	7.42442	8.17946	6.48414	8.09982	8.41054	9.99762	10.0251	8.74483	10.5722	10.1751	10.144	9.29877	10.0595	9.49067	10.4247	9.53228	10.0532	9.85409	9.81115	9.76964
RAD51AP1	cluster2	5.57501	7.07895	6.69391	5.67101	4.84549	7.59268	6.67652	5.20359	3.11103	4.69711	6.28817	3.45418	4.91073	4.88264	5.47086	4.72137	4.61412	4.08831	4.57954	4.88509	4.73118	4.39712	5.88289	7.24774	6.94228	7.09307	6.86765	6.90917	6.56727	7.82037	6.42341	6.51412	7.0227	6.07724	7.40224	6.58841	5.64847
HIST1H2AB	cluster2	8.77933	8.44033	8.62125	7.69773	9.32935	9.44917	8.72758	8.42752	7.61927	7.01803	8.51554	6.37365	7.23276	8.09307	7.85025	8.59137	6.64659	6.34092	7.32274	6.36422	8.00944	7.7998	8.61401	10.5362	9.19015	9.77556	8.69822	9.70373	9.20016	9.20584	9.38806	10.1305	8.08204	9.62414	9.87804	8.99115	9.59552
HIST1H2BI	cluster2	10.9647	10.3987	10.7713	9.549	11.2899	11.6856	11.4463	10.9658	10.4243	9.97284	10.6078	8.74258	9.65215	10.8058	10.3594	10.3977	9.70333	9.40457	10.3797	9.11995	10.694	10.1256	10.305	12.3377	11.5574	11.3891	11.2502	11.8321	11.0589	11.3474	11.798	12.4483	10.0458	11.6382	11.8022	11.1409	11.7448
HIST1H2AD	cluster2	8.94971	8.97805	8.78555	8.32697	10.2634	10.1496	10.6245	9.31902	8.97891	8.12143	9.50325	6.84587	7.89754	9.26765	8.62117	9.38569	8.083	7.69356	8.00461	6.96821	8.53531	8.53675	10.1055	11.0313	10.4541	10.9161	10.1838	10.4055	9.91782	10.1361	9.93559	10.8266	9.16088	10.4932	10.7461	9.85857	10.2796
HIST1H3D	cluster2	9.01304	8.8106	8.85297	8.19908	9.94147	9.67932	10.5201	8.98965	8.85106	7.64767	9.3941	6.41177	7.91695	9.18978	8.51578	8.45199	7.9674	7.34145	7.72976	6.67765	8.37073	8.05523	10.1332	10.7659	10.3781	10.8501	9.98001	10.0006	9.94244	10.0208	10.0245	10.3717	8.75305	10.3803	10.3311	9.34904	9.92087
HIST1H2BH	cluster2	9.19353	9.62651	9.28824	8.99633	9.98445	10.4227	10.819	9.54353	8.82455	8.83102	10.5134	6.8596	8.45746	8.69443	9.01126	9.03834	8.40527	7.07071	8.03991	7.12402	9.24719	8.93316	8.89878	11.6842	10.8377	11.1568	10.5381	10.9267	11.0858	10.114	10.4918	11.119	8.9991	10.7552	10.8791	10.2957	10.8695
HIST1H2AJ	cluster2	11.1076	10.6211	10.8606	9.80478	12.1885	12.3014	11.9874	11.0383	11.1381	10.0256	11.3327	8.74628	9.9867	10.7187	10.4327	10.315	9.58082	8.815	10.1805	7.40489	10.3528	10.0333	12.5832	12.9323	13.0255	13.0527	11.4715	12.5895	11.2043	11.5329	12.2846	12.6428	10.9432	12.517	12.5056	11.8051	11.9062
HIST1H2BM	cluster2	11.4351	10.8817	10.8699	9.89354	12.4784	12.4938	11.5571	11.137	10.9408	10.1574	10.7912	8.30108	9.78619	11.079	10.367	10.3502	9.20999	9.03642	10.883	7.65019	10.7547	10.3374	12.4184	13.3433	12.4611	12.678	11.0288	12.6051	10.3695	11.0022	12.487	13.1161	10.574	12.6509	12.4404	11.913	12.4114
HIST1H3I	cluster2	11.8578	11.5103	11.1438	11.1392	12.7932	9.86683	12.2906	11.8466	11.1876	11.0254	11.3775	8.57259	10.6293	11.8557	11.1747	11.5064	10.3768	10.3023	11.7326	9.77278	11.6711	11.3536	12.5853	13.4494	13.3326	13.0603	12.0345	12.7782	12.3615	12.2544	12.4805	13.0907	11.1874	12.9571	12.5811	12.377	12.7184
HIST1H3G	cluster2	10.3821	10.2593	10.1683	9.8622	11.8245	11.3538	11.3176	10.4436	9.86848	9.04622	10.214	7.58886	8.90911	10.4149	9.65546	9.24313	8.29568	8.12717	9.48436	6.81198	10.0497	9.55806	9.76681	12.1946	12.3228	12.4283	10.5491	11.4057	12.292	10.9419	11.3334	12.2408	9.22501	11.8813	11.4671	11.3035	11.2524
HIST1H3J	cluster2	10.8594	10.4576	10.9649	10.2065	11.7505	8.87774	11.4573	11.0788	10.3238	9.4321	10.9431	7.39378	9.31429	10.9917	10.1704	10.055	9.11132	9.18668	9.80281	7.5549	10.5215	10.3363	12.107	11.7819	11.9606	12.0545	11.0883	11.8842	10.3183	11.1044	12.0097	12.8483	9.97456	12.0998	11.9248	11.3035	12.0017
HIST1H4L	cluster2	8.73078	8.2097	8.08162	7.59134	8.3753	7.05615	9.24674	8.52861	7.60236	8.03403	8.86576	7.15684	7.56978	7.76388	8.36076	8.0983	7.57168	6.51932	7.5938	5.75034	8.66342	7.23419	9.27088	9.77004	9.7737	10.104	9.06706	9.67253	9.32454	8.77551	9.03628	10.2424	7.57546	9.82496	9.9374	9.49169	10.5118
GEN1	cluster2	7.15522	7.03628	7.99044	6.53838	8.61302	7.62271	8.47383	7.31841	7.53854	6.65492	7.51602	6.35438	6.90352	7.20349	7.0148	7.89803	6.2854	6.61662	6.51349	6.28725	6.70515	6.60526	8.37626	8.18512	8.67934	8.56251	8.11801	8.70915	7.82337	8.5635	8.23688	8.20648	7.42886	8.55286	8.53387	8.14593	8.28411
POLA2	cluster2	7.21587	8.26632	7.72853	8.05875	8.63833	8.16752	8.41616	7.74833	7.73762	7.68643	8.36435	7.44964	6.87406	7.63815	7.36519	7.52129	7.51104	7.27342	6.8363	7.01681	7.08162	7.69884	8.75832	9.47212	9.27961	9.12802	8.63329	9.18654	8.1536	8.99946	7.4685	8.50216	8.1442	8.91672	8.55781	8.74224	8.78957
KIFC1	cluster2	8.02009	7.63198	7.17981	7.97005	8.13704	8.59653	8.30506	7.00124	5.52607	6.96498	7.55651	6.55444	5.92529	7.19081	6.60348	7.35235	7.0814	6.15886	6.59171	5.35685	6.95815	7.07146	8.71706	8.564	8.22526	7.19348	8.32796	7.83712	8.69929	8.82807	8.60637	9.65851	8.02314	8.69303	9.05902	8.28337	8.08167
GINS2	cluster2	7.4358	8.41553	7.13412	6.85362	8.25875	8.66313	8.71459	7.75562	6.06005	6.9377	7.79474	5.27202	6.47622	7.72021	5.96717	7.95815	6.21121	5.22072	6.97419	5.25248	6.99628	5.67779	8.78852	8.81369	8.77301	8.59552	8.14486	7.99481	8.92493	7.66484	9.22675	9.48093	7.65528	8.30497	8.98373	7.9596	8.74658
MYBL2	cluster2	8.30469	9.12552	8.5359	8.74089	9.23283	9.38044	9.93068	8.73765	7.82776	6.89105	8.61456	4.3875	7.12008	8.51704	7.49562	8.50534	5.62322	5.61559	6.95942	4.73877	6.33985	6.60526	9.32683	9.99454	9.89191	9.39485	8.8957	9.8943	9.17393	9.31454	9.96068	10.515	9.59025	9.62941	9.56626	9.06698	10.0001
RAD54L	cluster2	6.42492	5.40769	6.42945	6.11082	7.59462	6.4489	7.58639	5.87234	4.62585	3.5741	6.38111	4.78503	4.16672	6.01078	2.41684	5.34305	0	2.07039	5.89603	3.93357	4.39232	4.32697	7.2636	8.01826	7.26688	6.58631	6.59634	7.22352	6.50859	7.29994	7.31161	7.85916	7.05832	7.12753	7.28531	6.58841	6.9798
LMNB1	cluster2	7.33002	7.65335	7.26012	7.45796	7.91803	7.63016	7.5183	7.3856	5.92125	6.12081	7.51602	6.65306	6.85412	6.99955	5.92647	7.2211	6.48784	5.26153	5.66221	5.01837	7.05778	6.32733	8.61963	9.15775	8.05593	7.98573	8.26407	8.05023	7.58826	7.83124	7.42408	9.08156	8.28123	8.28503	8.64699	8.14593	8.44638
TACC3	cluster2	7.73938	8.62114	8.04089	8.80455	8.2305	8.51072	8.50934	8.45902	8.14451	7.43671	8.49486	6.05137	7.78051	8.63923	7.71987	7.63619	8.53275	7.22275	7.75549	6.73674	7.81666	7.59036	9.47964	9.75353	9.37921	8.01039	8.80035	9.39973	8.94281	8.63666	8.56198	9.73363	6.88387	9.34658	9.75017	9.0105	9.8179
HIST1H2BG	cluster2	10.6473	10.6453	10.6473	10.6122	11.5039	11.1451	12.0404	11.0256	11.1074	9.92736	10.3088	9.20987	9.80975	11.0607	11.0504	11.3993	9.42246	9.88353	9.05455	8.64663	9.47826	9.89718	12.3334	12.42	11.9392	12.2928	11.7024	11.5596	12.3228	11.2176	12.13	12.3006	10.4351	12.2691	11.4616	11.2708	11.7634
HIST1H2AK	cluster2	8.3927	8.2097	8.7174	7.79675	8.91507	9.30367	9.12768	9.11933	9.08218	7.57289	9.20574	6.83188	8.16038	8.7862	8.78891	8.51337	7.82521	8.12717	7.11322	5.45385	8.37073	8.27216	9.5371	10.5687	9.38683	10.3606	9.19256	9.49697	9.66026	9.03755	9.59453	9.89385	8.04696	9.43062	9.57215	9.26101	9.27536
HIST1H4I	cluster2	8.06199	6.66747	6.90833	6.9888	9.19918	7.12081	9.66644	7.69634	8.74456	7.22757	8.95919	5.84449	7.50072	7.98658	7.81179	6.60629	7.05333	6.63227	6.77056	6.38905	7.63503	6.51317	10.449	11.0995	9.21602	10.7873	9.65814	10.0539	10.1651	9.56649	9.56005	10.4138	8.73112	9.97139	9.53496	9.50026	9.48408
MCM5	cluster2	8.69394	8.71218	8.45455	8.8443	8.99851	8.3493	7.87799	8.61106	8.44894	7.92255	9.30001	5.56986	7.54504	8.03727	7.64681	7.8159	7.63938	7.50295	7.64053	7.54388	7.53489	8.011	9.97153	10.9394	10.1933	10.2419	9.23487	9.16877	9.93353	9.03047	10.3291	10.5547	9.10518	9.62679	9.37578	9.3791	9.84869
HIST1H2AI	cluster2	5.84825	5.33878	5.35614	4.49633	6.4632	7.03397	8.12701	5.20359	6.65964	4.89918	6.5509	4.04439	4.78921	5.00405	4.05398	5.72165	4.76022	3.67129	4.65421	1.28096	3.84097	4.09255	8.0421	8.58654	8.37374	8.61173	6.83504	7.57084	7.34145	7.20271	8.27738	7.92238	6.20242	7.51167	7.52262	6.74658	6.12184
HIST1H2BJ	cluster2	6.09424	4.93546	4.88996	5.38785	7.05344	5.19219	8.82747	5.54319	6.10873	5.17273	7.26275	3.72028	4.74631	5.16912	5.35332	5.60615	3.14241	3.99458	4.23419	1.9486	3.9486	4.09255	8.97516	9.12732	8.13042	8.81445	7.81756	7.02436	8.70453	7.42727	7.69474	8.16284	8.08778	8.55005	7.82833	7.26407	6.14098
HIST1H2BL	cluster2	6.43779	4.50526	3.70708	4.17233	5.87012	6.28947	8.40544	4.87036	5.42727	3.75168	6.69056	3.30159	3.41819	4.44162	4.38819	4.54411	3.14241	2.88753	2.26903	0	4.04963	2.81147	8.0587	8.83895	8.31107	9.05875	7.48744	7.18864	7.99577	7.11645	7.66455	8.15071	6.93593	8.70307	7.66164	7.31152	6.81121
ZYG11A	cluster2	3.8846	2.56803	2.81352	2.73985	5.3799	2.33914	6.79649	1.0635	2.82985	4.78136	6.62877	2.44095	2.89918	1.20163	2.98914	2.33914	0	2.66448	0	2.74631	0	1	6.30122	7.44162	7.03056	7.83504	6.01235	6.33878	6.84875	6.22072	5.8824	6.4363	6.26491	6.50239	6.39094	5.14241	5.06437
GTSE1	cluster2	7.28827	8.34283	7.50128	7.06415	8.1919	8.51873	7.85449	8.12474	7.41481	5.81609	7.54982	4.04439	5.92529	7.83112	6.99526	6.8416	6.13278	3.99458	6.3203	5.14037	6.5598	6.67779	10.0254	10.047	8.85658	9.59976	7.74913	8.5752	9.17203	8.12008	9.59051	9.11108	8.74214	8.65213	8.72567	7.94965	8.34301
POLE	cluster2	7.96815	8.24769	7.83238	7.70556	8.57977	8.92976	7.22052	7.39489	8.08076	7.99927	8.70726	7.52097	7.76454	8.00124	8.04281	7.78306	7.33566	7.37895	7.49546	6.52951	7.96521	8.15005	9.52818	9.94306	9.40644	9.62394	8.3779	9.59076	8.62932	9.00186	9.78393	9.28949	8.82034	9.02281	8.68004	8.18898	8.14451
KIF20A	cluster2	6.7866	7.14088	6.28355	6.26791	6.74228	7.36265	7.38258	6.32751	5.11353	4.60763	6.66619	4.22574	5.58015	6.67313	5.7046	6.1297	5.58436	1.04963	5.69794	3.02503	5.14771	5.04963	8.23716	8.5411	7.88576	8.27757	6.96128	8.23931	7.43904	7.20271	7.13545	8.16284	6.11499	8.18105	7.72642	7.24783	6.46254
STAG3	cluster2	7.60407	2.30743	2.46467	4.26003	3.98823	6.54628	4.49313	5.87234	2.66676	5.64674	5.44228	3.45418	3.79909	3.50589	3.89433	1.59932	4.89288	2.88753	0	3.93357	3.45943	3.0054	10.6584	10.9754	9.97005	10.3497	8.77475	10.3848	9.4296	9.47405	9.91326	9.67273	5.5735	10.0872	8.93658	9.09666	7.33503
RRP1	cluster2	7.85829	7.82642	7.86542	7.1816	7.70839	7.98282	7.83864	7.10737	7.44045	7.0607	8.2166	6.99107	7.84273	7.73789	7.95478	7.715	7.31216	7.37895	7.04538	7.26463	8.03408	7.91827	8.87083	9.85605	8.96437	9.44999	7.5691	7.98265	8.3097	8.06124	9.06261	9.55798	9.05311	7.58954	8.12918	7.59373	7.60629
SYCP2	cluster2	7.19338	2.98368	3.70708	2.73985	2.57531	4.82934	3.10434	4.1127	3.34625	4.51223	5.57924	5	5.31361	3.93074	5.77505	5.7761	1.20789	4.61353	2.26903	3.79181	4.14323	3.46467	7.45146	8.24303	7.86845	8.34216	6.67214	7.60303	7.27249	7.51088	7.45976	8.30099	7.51688	6.88435	7.45418	6.41058	4.65076
NEIL3	cluster2	5.88606	7.20975	6.69391	5.42626	7.2635	6.30797	6.03496	6.77663	5.37504	4.2426	6.57728	3.94392	5.71946	5.49346	5.04789	5.87922	4.36317	4.54967	5.95629	6.20594	4.73118	5.91217	5.04701	8.42911	6.35913	8.02862	7.01078	6.58376	7.41363	6.57168	6.94743	8.00557	4.19771	7.28965	6.98345	6.13935	5.56621
TYMS	cluster2	9.26524	9.64796	9.21692	9.64827	9.68424	8.49049	9.07786	10.0881	8.01413	8.48374	9.88818	6.23209	8.11904	9.04516	7.3345	9.25276	7.44774	7.80793	8.59006	7.27798	9.0496	8.81596	10.0359	10.6985	9.9922	11.2805	9.22439	10.4995	10.5959	9.37712	10.2423	10.6141	8.13863	10.5891	9.72792	10.0919	9.85882
BRCA2	cluster2	6.61706	7.43212	6.979	5.34802	8.10103	7.0227	6.90713	5.7021	6.55811	5.57803	7.17891	5.87209	6.56514	5.92101	6.11873	6.08725	4.61412	4.73444	4.23419	4.28983	5.67243	5.04963	8.44104	8.21437	6.98311	8.24155	8.25177	8.72141	8.50263	7.72438	7.27202	8.65026	7.16027	7.65828	7.95989	8.09703	6.85811
HMSD	cluster2	5.57501	2.30743	5.72846	3.75382	2.79701	4.8802	4.22728	5.02281	4.7126	1.73985	5.94673	1.07724	0	3.33199	4.44692	3.82782	0	3.67129	4.1334	1.28096	2.93923	1.58976	6.05832	8.10407	6.71918	7.61941	6.85686	8.18016	7.08417	7.58991	6.4591	8.3828	5.81506	7.25588	7.1813	7.32706	5.8475
MYO3A	cluster2	6.24755	4.56682	5.76898	3.62644	5.11686	2.60407	4.01703	1.66448	4.53356	3.25852	6.88301	1.68257	2.54844	1.20163	3.61706	5.854	1.852	3.25399	4.7252	3.45812	3.30597	0	7.93817	8.30775	7.23343	8.15015	7.89875	8.5452	8.6458	8.17667	7.9289	8.97321	6.26491	8.48458	7.5043	6.97028	6.46254
KIAA1524	cluster2	6.2182	5.98117	6.51523	5.13175	6.32733	7.44062	7.17073	5.92481	5.95722	5.6241	8.07537	5.60288	6.35332	6.29884	5.49889	6.81583	5.32733	4.99774	4.7252	0	5.50621	5.0054	8.08327	8.46201	7.96116	8.04062	8.26814	8.21524	8.51163	8.11567	8.39249	8.55834	7.66299	8.06118	7.64501	7.30369	7.24089
HELLS	cluster2	7.69738	8.12045	7.48921	6.68888	7.95884	7.84298	7.78169	6.09508	6.24584	5.83592	7.49538	5.53574	6.78175	6.36842	6.82922	7.36133	5.27984	6.15886	4.91982	5.58856	5.76394	6.07146	9.02674	8.57153	8.52775	8.76095	8.88246	8.66164	8.87464	8.73264	8.97911	9.35087	8.67483	8.29168	8.84232	8.36444	7.69933
SMC4	cluster2	10.8196	11.0204	10.4483	10.4866	11.2447	11.1024	10.725	10.8251	10.4825	9.87444	11.206	9.12946	9.60803	10.3774	9.71769	10.2895	9.22894	8.46887	9.42949	8.2396	10.6134	10.316	11.9949	11.6319	11.3848	11.4513	11.6642	11.6585	11.3486	11.3908	11.9037	12.2581	11.8301	11.8791	11.3892	10.907	10.9697
HIST1H2BC	cluster2	11.7105	10.059	10.2607	9.69248	11.7135	11.6084	11.3592	10.9658	12.342	11.2966	11.6049	11.0232	11.1224	10.4393	10.2331	11.1373	9.79943	9.37936	9.42148	9.2974	10.3771	9.66181	12.1984	12.7404	12.8029	12.6131	12.4492	12.6236	12.0328	11.9296	12.369	13.263	11.2219	12.5323	12.6939	12.1439	11.6355
HIST1H2BF	cluster2	9.7739	8.50835	8.42953	8.23213	9.4508	9.70061	10.2182	8.83007	9.64988	8.234	10.0337	6.92683	8.77722	8.75626	7.77228	9.08494	6.75515	6.53605	6.57259	5.01837	8.03408	7.25333	10.6211	11.4024	10.8701	10.514	10.4645	10.7503	10.9533	9.14392	10.7202	11.3742	9.59227	11.1553	10.8122	10.3413	10.2247
TP73	cluster2	7.12391	6.39043	5.92029	5.13175	8.02625	7.38914	6.84499	7.09592	5.72683	5.04264	8.2375	3.72028	6.23458	5.36317	6.06372	7.07671	6.02126	6.28263	6.45204	6.31343	5.87725	6.48107	8.7735	9.19244	9.44197	8.28263	8.78333	8.45121	7.73897	8.24336	8.59839	9.60468	7.8166	8.85047	7.95536	8.6091	7.66676
HIST1H1D	cluster2	10.7623	10.8232	10.8582	9.36752	11.787	11.7234	11.0118	11.1775	10.7682	9.97059	10.2789	8.79025	9.96587	10.1997	10.6731	10.5568	10.0685	10.7161	10.0305	8.44269	9.8296	10.1841	12.2087	12.4874	11.3966	11.7379	11.5004	11.5174	11.6213	11.4108	11.7221	12.5653	10.6529	12.0554	11.4444	10.6993	11.458
HIST1H1E	cluster2	10.0127	10.0046	9.98403	9.76956	10.6894	10.6577	8.62026	10.0051	10.6462	9.64791	10.7612	8.48615	10.3286	10.4765	10.1962	9.83374	8.337	10.1934	9.19586	8.42484	9.12332	9.62562	11.7022	11.4108	10.569	10.4613	10.6557	10.5109	10.9069	10.9613	11.1182	12.0959	10.1921	11.2453	10.6917	10.3355	10.2314
TMEM194A	cluster2	5.17752	5.37365	4.36457	3.86987	4.57289	5.41481	3.77189	3.69488	3.23419	3.37156	4.75542	5.18706	3.95791	4.15704	2.63227	4.97499	0	2.66448	3.90689	1.9486	3.84097	3.70487	5.99073	6.29425	5.23534	5.71067	6.35685	5.40599	6.04614	5.88704	4.6837	7.0289	4.19771	6.82107	5.49729	4.74093	5.50843
ARHGEF19	cluster2	7	6.86369	7.04636	7.4297	7.88215	7.55421	8.09397	6.91289	7.35544	7.27193	7.35729	5.75862	6.58946	7.80626	7.17921	7.09824	6.60851	6.32175	6.82018	7.00079	7.02115	6.51317	8.47241	8.70113	8.06738	8.34216	7.89348	8.3633	8.35376	8.53048	8.38327	8.7767	8.68247	9.2281	7.63379	7.6686	7.21412
RPA2	cluster2	7.81973	7.21936	7.39549	7.72117	7.67384	8.23716	7.4363	7.11863	7.48422	7.60792	8.24574	7.76805	8.16847	6.87774	7.26303	7.68678	7.84172	7.15947	6.91456	7.5549	8.63949	7.52105	8.3014	9.25006	8.59507	8.58323	8.52834	8.46295	8.68612	8.71218	8.62611	9.12355	8.76029	8.80223	8.7388	8.27938	8.33887
RTKN2	cluster2	7.13175	6.45681	6.46679	6.55597	6.25418	7.41515	5.58045	6.61014	7.56788	6.77268	7.15279	5.66732	6.80284	5.65048	6.00652	5.72165	5.01436	5.26153	4.32841	3.63459	5.98231	6.92422	6.60259	8.06183	8.64926	7.48502	7.48744	8.64631	8.27487	8.39038	8.52458	8.68713	8.55102	8.48752	8.32314	7.80768	7.74994
ZNF541	cluster2	6.2182	0	2.25399	1.09761	0.993638	0	3.63227	1.0635	3.34625	3.0018	6.78437	1.07724	2.73335	0	3.61706	1.01436	0	1.04963	1.18269	0	0	1	6.09107	7.10936	6.82158	5.95907	6.55674	6.93463	7.12391	6.74281	7.62585	6.9377	7.16027	7.85587	6.35032	5.86987	4.53978
CENPK	cluster2	6.63938	6.44045	6.50319	4.34341	5.51096	4.82934	7.52826	4.5735	5.52607	4.46205	6.78437	1.07724	4.70266	3.13258	4.05398	4.54411	3.67243	4.61353	1.18269	4.65935	5.00495	4.8125	6.15421	6.2572	5.69404	6.82757	7.16752	6.57304	7.2075	7.38362	6.68678	5.87283	7.82349	7.77241	7.32769	7.45245	6.12184
FAM111B	cluster2	8.07842	8.88777	6.95292	7.2902	8.2447	7.65943	8.47897	7.65807	6.86282	6.0376	8.76875	3.30159	6.33914	6.97005	6.39626	6.92825	6.90412	4.89821	5.54905	3.93357	6.23745	6.0054	8.13904	8.47013	8.49145	8.96402	8.98516	8.91513	8.50863	8.3756	8.3361	8.68713	9.03832	8.64692	8.61596	9.06698	8.40748
PCNA	cluster2	9.72647	10.9408	9.26012	9.33998	9.45896	9.63209	9.59501	9.43677	8.42349	8.31039	9.98762	8.23898	8.84975	8.5272	8.42042	9.07411	7.74846	7.73748	8.73501	8.77442	9.15178	8.52109	9.22378	9.84674	10.016	10.2301	10.1141	9.8997	10.4921	9.79349	9.72289	10.5119	10.294	10.4903	10.6203	10.2105	9.82528
ORC6	cluster2	6.91109	8.36457	7.48317	8.07098	7.56476	7.90545	8.29347	6.49313	5.72683	6.42559	6.91444	3.94392	5.37086	7.07082	5.29094	6.87934	4.76022	4.41143	5.62527	5.01837	6.68972	6.07146	7.03078	8.45385	7.68285	7.14965	7.70169	8.18373	7.51854	7.94579	8.55374	7.80858	8.13863	7.20026	8.16466	7.77979	8.10617
AUNIP	cluster2	6.0781	7.62476	6.56194	6.20261	7.47119	7.32661	7.88576	6.2878	0	4.65306	5.81967	2.44095	5.53076	6.51869	5.63081	6.41363	0	3.54473	3.11103	4.81404	5.35755	4.0054	6.45976	1.58015	7.31234	7.57879	6.98128	7.5763	6.55566	6.54551	6.62527	6.70321	5.72901	6.87541	7.40224	5.972	5.93758
CCNB1	cluster2	8.63963	9.06832	8.0936	8.05875	8.70498	9.14183	8.94702	8.34798	7.36221	6.41244	8.27431	5.22997	6.58946	8.12691	7.44626	8.29765	6.60851	6.45055	6.3203	5.89579	8.02796	7.92422	8.0421	6.75862	8.60032	8.85929	8.06738	9.12148	8.28188	8.51033	7.94784	7.80342	8.37374	9.22287	9.34001	8.58999	8.60255
FANCI	cluster2	6.3726	7.32076	6.75556	4.98413	7.45492	7.57743	7.97556	6.38491	5.23573	4.86096	6.81801	4.78503	4.98596	5.92101	5.77505	6.08725	5.07168	4.41143	5.0365	5.35685	5.23534	4.64904	7.74638	6.46614	7.29306	6.50176	7.52207	8.47168	7.75422	7.52435	7.14649	7.52505	7.58368	7.6164	7.97327	7.01881	6.53652
KIF2C	cluster2	6.8358	7.07895	6.979	6.86777	7.27277	7.27072	7.85449	7.1299	5.17592	5.20359	6.38111	4.53232	4.87135	6.47735	5.32265	6.70791	4.45154	3.25399	5.58767	0	6.49009	4.95931	8.26608	7.33914	7.54257	7.36588	7.31678	8.13694	7.80394	7.10748	6.52795	8.27887	7.54234	7.82858	7.93269	6.9404	6.82311
CDC20	cluster2	7.24527	8.51227	7.87006	8.3918	8.62392	8.32665	9.58316	8.36234	6.49825	5.75489	7.5697	4.84197	6.26529	8.30884	5.60555	7.2406	5.23036	4.84549	5.54905	5.54504	7.30076	7.29994	8.38284	7.91516	7.96521	8.36146	8.33579	9.19712	8.20628	7.75902	8.77498	9.35264	7.73816	8.82769	8.85926	8.06043	8.55708
CCNA2	cluster2	9.24355	9.22641	8.85059	8.16526	9.06143	9.63577	10.0833	8.47675	7.83738	7.39729	8.67395	6.63706	7.56362	7.69342	6.92505	8.0983	7.14924	6.37834	7.15249	5.67158	8.50032	7.28151	9.83592	9.30547	8.92517	9.93868	9.26374	9.71603	9.32964	8.62732	8.77498	9.25967	8.83412	9.40931	9.78352	8.71894	9.23151
TTK	cluster2	7.64321	8.41967	7.83238	7.46728	8.70498	9.32894	9.73664	7.1299	6.5697	6.25927	7.78914	4.72574	6.69446	7.13873	6.59051	7.45607	3.94111	3.99458	6.01436	4.39163	6.62615	6.55995	8.54496	7.87909	7.62739	9.03488	8.60129	9.2386	8.79087	8.12008	8.76789	8.86598	7.14924	8.70058	9.03579	7.64407	8.06178
RACGAP1	cluster2	8.39601	9.43413	8.60459	8.49073	8.89718	9.32438	9.65516	7.95193	7.83257	7.57289	8.75144	5.72874	7.42811	7.71136	7.70791	7.92238	7.41507	6.93876	7.96104	6.46091	7.92618	7.56758	9.35738	8.63059	9.05515	9.53321	9.3548	9.75826	9.08226	8.23926	9.72656	9.33666	9.25094	9.42457	9.27291	8.90857	9.04396
ESCO2	cluster2	6.17293	6.73593	6.05723	5.70266	6.00988	6.15198	6.81275	5.76102	4.53356	3.83289	6.67835	2.11103	4.03122	3.93074	4.92979	5.87922	4.95513	3.40735	3.11103	0	5.05398	4.39712	0	6.01279	5.84323	6.72697	5.55888	7.03232	6.82005	6.46385	5.65535	6.84046	2.08746	7.14231	7.58804	6.48156	6.79935
SGOL1	cluster2	6.11041	5.93522	5.02945	4.93168	4.74255	6.06695	6.38024	4.1127	3.63923	3.5741	6.13648	2.11103	2.33342	3.66221	3.71589	5.54473	3.51602	2.66448	3.30889	2.74631	3.45943	4.17473	5.80632	5.27612	5.80735	6.14873	5.09085	6.49522	6.52042	5.6372	5.30961	5.89239	5.84248	6.44361	6.19121	5.53823	6.25039
BUB1	cluster2	7.59268	8.93508	8.26604	8.32697	8.34926	8.63019	8.37273	7.77004	6.86282	6.28836	7.82267	4.66448	7.11166	7.13873	6.28836	7.16098	5.12639	3.99458	5.42626	5.08066	6.54272	6.09276	9.21641	9.31452	7.90707	8.92564	8.59156	8.23247	8.96264	8.08868	8.16852	8.77933	7.54234	8.86845	8.85203	8.03232	8.64997
DLGAP5	cluster2	8.57743	10.0334	8.45455	8.87949	9.27731	9.82219	8.85534	9.15823	7.52662	7.1818	8.43471	5.97728	7.68748	8.60125	7.17053	8.40952	3.51602	5.70708	7.03144	6.59485	7.85181	7.58278	10.0401	9.89871	9.76671	9.29797	8.76325	9.05528	9.40244	8.47606	9.27006	9.02065	8.69759	9.04865	9.54697	8.35694	9.38748
WDHD1	cluster2	6.11041	7.08948	5.57713	5.08406	6.41363	7.33566	6.65864	5.64068	4.0917	4.30086	6.10056	4.89627	4.45943	5.75809	3.89433	4.97499	3.94111	3.08236	3.30889	4.39163	4.46663	4.52857	7.36063	6.97911	6.29572	6.68159	6.29407	6.68734	6.85823	5.4522	6.07852	5.91169	6.99842	6.19594	6.83466	4.83036	5.91552
KIF4A	cluster2	6.52419	8.29379	7.92481	7.89639	7.87609	7.72329	7.97556	6.7909	5.42727	5.42928	7.17033	5.27202	6.32463	7.46915	6.11873	7.2406	5.07168	5.26153	4.85798	2.40054	5.70349	5.52888	7.92914	7.8421	7.67292	7.19348	7.0493	7.49297	8.56449	7.64645	7.76765	7.6681	6.40071	7.91325	8.12918	6.98993	7.16832
PBK	cluster2	6.399	7.85125	6.41684	6.53838	6.74228	6.90533	7.18329	5.16027	3.34625	4.51223	6.60318	5.04876	3.88069	5.06134	4.84499	6.77624	4.89288	4.17632	5.66221	3.63459	5.23534	4.52857	7.15967	7.61243	5.86071	6.74174	6.41684	6.61559	8.13432	6.18725	6.82985	7.29453	5.20085	6.79325	6.69056	6.52262	6.04286
CDK1	cluster2	8.92041	10.0749	9.26191	8.57905	9.41981	9.91013	9.29696	9.19613	7.40837	7.0607	9.15618	6.60452	6.97016	8.74322	7.56993	8.74947	6.95047	6.75141	8.01173	5.30561	7.90629	7.65642	9.33027	8.5411	8.55773	8.84906	9.6782	9.60933	10.5012	9.25113	9.11663	9.90472	9.16634	9.98381	9.85409	9.14119	8.87184
CENPF	cluster2	8.22212	8.94377	8.21568	7.75188	8.66676	9.0618	8.60629	7.93281	4.58015	6.64371	7.87154	5.87209	6.29517	6.0676	6.75007	7.47265	5.17951	5.04527	6.8363	1.9486	6.64227	7.01659	8.17757	8.01826	8.38896	8.61574	8.59481	8.41849	8.85593	8.74709	8.75	8.67306	7.55067	8.75228	8.8227	8.17617	7.74994
TOP2A	cluster2	8.5364	9.97378	9.51179	8.76368	9.46504	10.5257	8.7319	8.94582	6.85325	7.27919	8.54261	6.09866	7.37295	8.04434	7.46761	8.31152	4.05832	6.51932	7.88539	5.30561	8.21762	7.20506	9.99331	9.69596	8.58451	9.91766	10.0539	9.5391	10.1479	9.3357	9.72656	10.1045	8.58399	9.72002	9.8577	9.39757	9.51183
ZWILCH	cluster2	7.69738	8.13062	7.54851	7.01436	8.10103	8.1103	7.00988	7.4042	6.23113	6.73091	7.46033	6.27408	7.18557	7.67525	6.42576	6.85425	6.21121	5.87381	7.16531	6.23343	7.399	6.66349	8.6084	7.50605	7.3378	7.98573	8.5385	8.48321	8.23194	8.12453	8.20574	8.20256	6.65464	8.31152	7.97327	7.85125	7.7807
MELK	cluster2	7.6097	8.55831	7.8132	7.63314	9.44466	9.64129	8.26997	7.37617	6.90941	6.05463	7.34199	5.81634	5.92529	8.25479	6.57758	7.84806	6.58901	5.17871	4.7252	4.95327	6.33985	6.82553	8.35623	8.4208	8.74483	8.72785	8.38167	8.6591	8.89315	7.81487	8.00326	8.85356	8.51724	8.9424	8.59589	7.97934	7.58549
XRCC2	cluster2	5.23726	8.3689	7.51916	6.79584	8.22569	9.02006	7.88576	6.51049	4.8334	6.0376	6.02569	2.93357	5.39883	6.0676	6.18903	6.8416	4.82833	3.78764	5.09128	2.74631	5.23534	4.91217	8.40901	7.06717	7.57493	8.80742	7.64631	8.52853	8.81044	8.23515	6.51096	7.59835	7.28586	7.93899	7.47314	7.84046	7.10171
TPX2	cluster2	6.75636	7.84511	7.53683	7.84743	7.2447	7.99441	8.12045	6.6575	2.9782	5.42928	6.25588	4.30889	6.52763	7.04275	5.35332	6.74927	5.32733	3.40735	5.66221	5.30561	6.72042	6.77347	7.97367	7.10936	7.17133	6.71191	8.14486	6.60511	7.70273	6.78816	6.71644	8.18284	7.08162	7.68391	7.56461	7.74564	6.90352
CDC6	cluster2	5.76951	7.48872	6.35173	6.86777	5.91815	6.76421	5.85748	6.76222	4.15462	5.20359	5.90569	3.12928	4.9486	5.68734	4.6094	5.854	4.6893	4.61353	1.18269	4.57531	5.00495	5.17513	7.34713	0	6.11686	6.98516	5.75756	6.23324	6.28873	6.08194	5.77321	6.1416	6.11499	6.06178	6.56636	6.48156	6.55075
KIF23	cluster2	5.55152	7.01436	5.72846	6.28891	5.84549	5.92955	6.08979	5.20359	4.38336	3.37156	6.0635	2.93357	3.30451	5.16912	4.38819	5.34305	2.63691	1.04963	3.30889	3.02503	3.30597	4.70543	7.06415	4.94486	6.07211	6.53621	6.21179	6.66718	6.06242	5.77873	5.59246	6.18982	6.22362	6.6343	6.98345	5.24375	5.21607
DEPDC1B	cluster2	5.34979	6.20984	5.90207	5.26529	5.96463	5.75034	5.79312	4.75862	5.45253	2.85599	6.30415	1.07724	4.74631	5.61265	4.70819	4.02059	1.20789	3.67129	0	0	4.60466	3.70487	7.67271	4.38336	4.93593	6.08044	6.44593	5.58796	6.31651	6.46385	6.23074	6.47573	6.15947	7.13494	6.88277	6.27333	5.35332
TRIM59	cluster2	7.42299	7.15086	7.17233	6.39008	7.77525	7.12081	6.74631	6.83264	6.43596	6.07146	6.18884	4.22574	6.35332	6.01078	5.72846	6.41363	5.62322	4.89821	4.97957	5.01837	5.67243	5.8382	8.60274	5.87307	7.2267	7.47622	8.35509	7.1014	5.55949	7.05279	7.52011	7.81372	6.63909	7.86034	8.10905	6.88911	7.44667
SUV39H2	cluster2	6.72533	8.1153	7.62213	6.73566	7.86381	8.43225	7.4363	7.3856	6.98094	5.9674	7.3497	5.35226	6.51507	7.54117	5.96717	7.14037	5.23036	6.28263	7.80561	6.43729	6.47216	6.44824	8.38944	3.69153	7.74584	8.3993	7.78378	7.83712	8.01279	7.64024	7.41507	7.90803	6.82985	8.15932	8.18016	8.06043	6.88105
SPAG5	cluster2	7.65971	8.39451	7.82763	6.89554	7.97602	8.376	8.45311	6.74779	7.08204	6.64371	7.81154	5.04876	5.84649	5.36317	6.22304	6.67962	4.36317	5.4138	5.92647	5.89579	6.50779	6.51317	9.27088	0	8.39202	7.8759	7.23582	7.39849	7.73897	8.03326	7.93528	8.27887	7.45582	7.98088	8.69631	8.56731	8.39562
ZNF367	cluster2	7.30925	8.22405	8.36829	7.5306	7.8515	8.12086	6.99571	7.24802	6.67059	6.07146	7.31079	6.12184	6.15522	3.50589	6.61633	5.69349	5.62322	5.97522	7.48527	6.79364	7.13955	6.86332	9.19024	2.31325	8.56045	8.5245	7.95041	7.40463	8.58736	8.08417	6.90929	8.71761	7.91707	8.36947	7.54674	8.50736	7.84612
FGD6	cluster2	8.46948	8.87264	8.32486	7.54821	8.59092	8.91465	8.7319	8.147	7.25795	7.19722	7.3875	7.06447	7.30825	8.00848	7.9648	7.56064	7.13597	6.79364	7.53559	6.75596	6.93216	7.78018	9.24208	8.44568	9.20401	9.2075	9.05295	8.39729	8.22468	9.63329	8.03903	9.34201	8.53423	9.44566	8.13714	9.287	9.43659
MND1	cluster2	6.29039	7.20016	7.43371	4.0781	6.51096	6.59261	8.12045	6.14017	5.61883	5.32085	5.68032	4.4614	5.69711	6.63604	5.49889	6.02126	4.53543	5.48414	3.48285	4.65935	5.54102	5.93593	7.01391	6.75862	7.63249	7.26697	7.65263	6.28688	7.10024	7.49729	3.6792	8.05414	5.92196	7.34846	7.93269	7.17263	7.62673
HIST1H2AH	cluster2	11.6396	11.3499	11.3218	10.6443	12.242	12.3605	11.2931	11.9879	10.9255	10.4901	11.7887	8.9982	10.3076	11.5136	11.2521	11.8764	10.1602	10.4472	10.8664	9.83499	10.9927	10.9777	11.9987	11.8923	12.9125	12.5558	11.5372	12.2002	12.7054	11.8966	12.3153	13.2535	11.0362	12.7202	12.4146	11.7167	12.2162
HIST1H2AG	cluster2	8.75909	8.03078	8.37487	8.43029	9.58534	8.84307	7.33807	8.52007	7.48422	7.91325	8.56921	6.63706	7.69877	8.12691	8.55286	7.92238	6.83983	7.22275	8.12127	7.12402	8.50032	8.34523	9.16744	8.37834	9.87684	9.15315	8.63644	8.75752	10.1324	8.81718	8.99741	10.5555	7.84411	9.54953	9.20445	8.85879	8.70231
HIST1H2AM	cluster2	8.64515	8.39874	8.66747	8.15381	9.2564	8.58894	7.7224	8.7703	7.5562	7.15056	8.54597	6.57137	6.80284	7.82286	7.98965	7.4138	6.58901	7.27342	7.61272	6.67765	7.96521	7.7998	8.50914	8.43742	9.47667	8.41325	8.74873	8.59928	9.41688	8.27156	8.95434	10.156	6.41903	9.33047	9.42379	9.287	8.88606
HIST1H3F	cluster2	9.63505	8.48075	8.8553	8.40638	9.76863	9.41737	9.1407	8.96792	8.21296	7.64767	9.94385	7.20095	8.10219	8.17941	7.45344	8.29765	5.80271	5.55152	7.72976	5.25248	8.24954	7.67073	8.7118	10.2203	10.6971	10.283	10.1849	10.4422	10.9659	10.0847	10.029	11.3958	9.07066	10.8027	10.5705	10.2848	9.5605
NDC80	cluster2	6.60585	6.59574	5.59991	5.30743	6.09592	5.60733	6.46548	6.22632	3.11103	3.25852	6.0063	4.22574	4.9486	4.88264	3.71589	5.15015	3.8125	3.08236	3.48285	4.18031	4.66959	4.86295	5.50048	3.45022	5.92908	6.81352	6.31016	6.50668	6.38336	6.61014	6.23074	7.62198	4.10936	6.67567	6.69056	6.39609	6.38457
TMPO	cluster2	6.0781	7.06846	7.07884	4.76075	5.94158	7.13124	6.31288	5.60881	5.74766	5.32085	6.43996	4.84197	5.25361	5.53419	5.75195	5.72165	4.45154	4.4822	3.90689	4.48671	5.57501	4.64904	4.15299	4.51412	7.03837	5.76977	6.88899	6.54024	7.78424	6.02614	6.56117	7.65098	4.28021	6.86654	6.80503	6.36632	6.17832
HIST1H3B	cluster2	11.9669	12.0772	12.2689	11.4935	13.4841	13.6418	11.9905	12.5552	11.4441	11.0335	12.668	9.72209	10.8141	12.117	11.5187	11.6744	10.5921	10.77	11.5796	9.45537	11.8013	11.6734	12.3466	12.8167	13.3181	13.2643	12.8545	12.8633	13.4695	12.4718	12.8284	13.3373	11.3077	12.4258	13.498	12.2954	12.9982
SPC24	cluster2	6.12619	6.53559	6.28355	5.87995	7.40523	6.57728	6.62205	6.8189	2.48027	4.11853	6.8936	4.3875	4.03122	5.79207	5.57954	5.23036	3.94111	3.54473	5.73281	0	6.33985	5.39746	2.01792	6.88521	7.56963	6.79948	5.50462	6.11936	7.63844	6.02614	5.98368	7.03771	5.28355	6.83036	6.87332	6.49538	6.25039
GMNN	cluster2	5.52795	6.5509	5.40803	6.08704	6.5572	6.84285	6.16812	5.50906	5.26454	5.8748	6.02569	4.13832	5.6744	4.44162	5.77505	5.69349	4.61412	3.8953	3.30889	5.45385	4.14323	5.62	5.63952	5.87307	6.68004	7.13853	6.40207	5.2791	7.01837	5.50748	6.18884	7.14761	5.50621	6.89312	7.1813	6.15684	5.59395
NCAPG	cluster2	6.35931	7.50446	6.85287	7.05181	7.10633	7.47403	7.14517	6.4219	5.17592	4.51223	6.73823	4.3875	4.78921	5.95163	5.15704	7.04374	5.07168	4.61353	6.12371	4.73877	5.7339	5.5598	7.30597	6.95617	7.03056	8.17218	7.50136	7.18864	7.56544	7.43446	7.06781	8.05848	5.69933	7.94322	8.02142	6.99966	6.89239
VRK1	cluster2	8.37951	9.64796	8.77317	8.23759	8.96457	10.013	9.15679	7.96451	8.33065	7.65328	8.64613	7.28531	7.63568	8.17298	7.8824	8.2836	7.59134	7.81474	7.35676	7.6907	7.44576	7.49721	7.71528	8.70801	9.71196	10.0662	9.44944	9.07259	8.68078	8.86031	9.0913	9.18433	8.52576	8.74258	9.59546	8.62176	8.91683
GBP5	cluster3	9.09606	7.88783	9.05254	7.83314	7.04264	7.86202	5.9782	9.01413	8.28188	5.94953	6.64126	5.39094	8.16445	8.11348	6.49665	6.63604	8.79682	7.10465	4.91982	6.84825	7.73627	6.87566	9.06426	9.95755	8.33329	7.84875	8.39665	8.66416	7.81852	8.53714	8.69874	7.81884	10.0354	9.18753	8.76218	8.38681	8.61283
IL4I1	cluster3	6.52419	5.15137	7.22419	6.11082	4.63169	5.10978	6.98128	6.96405	7.00686	3.75168	6.53745	3.30159	6.18745	5.82553	5.49889	5.06523	6.44526	5.82018	4.91982	2.74631	5.76394	4.70543	8.2077	7.35667	6.33414	6.35544	6.82388	6.0433	6.17253	6.68398	6.64097	6.95641	7.63967	7.05094	7.40888	6.02989	6.84662
AGBL5	cluster3	5.08321	5.30342	4.60703	3.86987	3.31034	5.15137	0	5.32589	4.98048	5.98527	4.92932	5.63546	1.774	4.35262	5.00944	5.7761	5.93168	4.94907	6.3203	5.30561	4.31397	3.70487	6.62498	7.44162	6.90038	6.12639	5.47671	2.74631	5.3345	5.68594	5.42223	6.83036	4.69711	6.1079	4.853	5.24375	5.50843
C21orf2	cluster3	5.55152	4.62527	4.0072	4.93168	5.0321	3.0197	2.59932	4.01881	4.7939	6.55075	5.41312	6.21082	5.42626	5.61265	5.57954	5.41346	4.95513	5.48414	5.73281	5.01837	5.70349	5.36282	6.38267	7.44162	6.01033	6.08044	4.66505	5.1102	5.03474	4.99095	5.6241	5.94953	4.01614	4.75649	4.1102	5.9521	4.80219
P2RY12	cluster3	4.53543	3.88947	5.50716	3.86987	4.15785	1.59932	4.22728	4.01881	4.62585	6.63241	4.92932	5	5.09212	1.20163	4.26379	5.48059	6.5694	3.67129	5.92647	5.7879	5.98231	3.70487	5.50048	7.00158	5.28836	4.29131	5.55888	5.13996	4.81967	4.8268	3.6792	6.47573	1.05658	5.12846	5.06824	5.93192	5.95931
FAM167A	cluster3	3.80839	5.40769	5.84649	0	4.74255	5.34412	1.18269	3.81147	6.42324	3.37156	4.05311	1.07724	4.60999	5.49346	6.39626	5.97545	1.20789	3.67129	4.41684	5.63052	4.79025	5.25323	5.88289	8.04018	5.82528	5.44725	7.33244	5.80632	5.99571	4.86987	0	6.73606	1.05658	5.34944	2.68257	5.93192	5.56621
LOC286367	cluster3	5.29462	4.68201	5.88387	5.70266	5.30961	6.48204	5.8885	6.00023	7.69035	7.34979	5.8632	7.34545	6.86406	6.20065	7.25484	6.74927	6.75515	7.50295	7.78077	7.00079	5.70349	6.70584	6.32876	8.68731	5.65421	8.12779	7.65885	6.32589	6.49649	6.96659	7.38759	5.74953	6.41903	6.27873	6.29444	7.61279	7.40778
CABLES2	cluster3	5.34979	5.37365	4.31107	3.16189	1.57531	5.77742	3.63227	4.20006	4.8334	3.25852	5.29057	4.78503	5.15906	3.80323	3.61706	4.10769	3.14241	3.8953	2.87971	4.65935	5.84975	4.52857	5.95559	6.97911	6.13134	1.67356	3.51728	4.65935	6.33002	5.39472	5.77321	6.31107	4.10936	5.42425	5.59305	6.04876	4.14568
NEFH	cluster3	6.23285	0	3.86493	4.34341	0	3.72137	0	3.43029	0	3.83289	6.04483	1.68257	3.7126	0	0	0	0	2.66448	3.11103	0	4.31397	0	6.18488	8.13499	7.31234	0	5.63662	7.36142	3.33342	6.26959	0	6.74685	0	7.93469	7.34154	7.24783	1.91839
RAB42	cluster3	6.71493	4.22959	5.82757	4.56682	4.30961	4.92884	3.47638	4.92267	5.47768	4.73985	3.61706	6.05137	5.62819	4.44162	3.89433	4.02059	2.91265	4.41143	5.19535	5.50016	4.14323	3.0054	5.29168	7.72506	4.79649	5.68032	4.20242	5.6094	6.42206	6.79935	4.26754	5.17792	2.41684	7.19318	4.40259	6.58841	5.59395
C19orf40	cluster3	5.05007	4.9814	4.13668	3.86987	4.30961	4.72247	3.30159	5.97545	3.54844	3.75168	4.88801	3.45418	4.29131	4.94486	2.16027	4.10769	2.29866	4.08831	5.9855	0	3.84097	3.17473	6.75302	6.39985	6.72874	4.98185	3.81352	5.6094	5.03474	4.53916	5.98368	4.73335	4.01614	5.03606	5.97705	4.87332	3.9855
FAM86HP	cluster3	5.40293	4.37434	3.21568	3.62644	5.4793	4.77716	5.13709	2.68482	2.02148	1.73985	3.3978	5.63546	0	6.14893	4.65992	5.02104	2.29866	5.26153	3.77926	0	3.84097	3.32625	6.45976	7.3213	6.02614	5.29462	4.851	5.13996	5.71315	4.24565	5.6241	5.43962	4.19771	5.87897	4.59991	5.42761	3.60051
PYCRL	cluster3	5.92291	5.30342	5.38232	5.76421	6.57228	6.08874	6.48591	3.91839	4.38336	4.82171	5.49857	4.22574	4.03122	5.68734	4.55704	5.90376	1.20789	5.22072	4.57954	5.50016	4.23113	4.8125	7.43888	7.33914	6.9991	5.88093	5.41886	5.71122	4.74039	6.0072	7.0445	4.44626	4.28021	4.35896	5.1334	4.1127	4.65076
C16orf59	cluster3	3.95791	5.33878	3.93734	4.63459	4.07553	5.41481	5.33092	4.36177	3.63923	2.85599	5.60526	0	3.52356	4.94486	4.44692	4.77558	0	2.3978	3.77926	0	3.30597	5.43162	7.73606	6.75862	7.20614	6.50176	6.46025	5.01792	6.52042	5.58676	5.5601	6.0917	7.33512	6.1079	5.16471	5.27612	5.64847
LINC00673	cluster3	4.38474	6.13093	4.81455	3.488	5.71534	3.34199	6.38024	4.97361	3.80632	3.66562	5.47054	3.59335	4.70266	3.33199	4.80116	4.41278	3.8125	4.08831	2.87971	4.57531	4.46663	4.70543	7.67271	6.43329	7.08406	6.65048	5.32805	5.73064	3.22033	6.37747	5.8824	4.33628	7.38275	5.29719	4.17393	5.27612	3.48543
LOC728554	cluster3	9.24536	10.3307	9.86312	9.03119	10.2064	10.6731	11.9328	9.61324	9.58389	9.06315	10.5031	8.83289	9.09104	9.82839	8.79458	9.65091	9.01633	7.95791	8.78581	8.37608	9.85751	9.16274	11.3824	12.2152	11.2547	11.6105	10.5969	10.7182	10.2554	11.3885	11.0438	11.5914	12.3176	10.5952	10.0075	9.95276	9.28181
THOC3	cluster3	8.93402	9.80103	9.51327	8.33718	9.56281	9.98436	10.7602	8.82661	8.67613	8.89145	9.93621	8.95699	8.50954	9.18978	8.31832	9.11431	8.24693	7.61714	7.94626	7.97074	9.26031	8.47298	10.1928	10.9409	10.4906	10.7429	9.90078	10.0334	9.31942	10.3639	9.71923	10.4155	10.9376	9.75425	9.20254	9.07157	8.81057
FBF1	cluster3	6.77663	6.86369	6.00742	6.26791	6.96463	6.77755	9.06768	6.14017	7.57372	6.35861	6.31994	5.97728	6.57728	7.27771	5.90593	7.43087	6.1058	6.15886	5.33807	6.26059	6.72042	6.38042	8.78355	9.74354	9.66887	8.2571	7.30095	8.55888	7.25115	7.59634	7.87713	7.96457	8.58399	7.76765	7.13432	7.12019	7.3015
LOC100287042	cluster3	5.90472	5.30342	5.64386	5.852	6.80761	6.7909	7.85449	5.95047	6.49825	6.89105	6.38111	5.5008	5.84649	5.5741	5.90593	6.04352	7.13597	6.13709	5.62527	5.01837	5.27724	5.8632	8.06695	8.4208	8.69418	7.90905	6.22863	7.35517	6.39643	7.20271	6.36824	8.11785	8.01106	7.12008	6.45598	7.17263	7.79279
SLC52A1	cluster3	3.64155	5.11061	4.69377	2.14078	6.09592	5.06652	5.37573	4.1127	4.87135	4.05224	4.05311	0	0	2.28983	2.63227	5.15015	4.26828	2.07039	3.11103	2.40054	1.68706	2.0036	5.72547	7.15026	7.28003	6.4843	3.40327	6.81173	6.12639	5.06652	5.42223	5.87283	5.84248	6.41954	3.74416	3.49697	4.42021
IL12RB2	cluster3	6.06156	4.7366	4.07296	4.17233	3.68818	2.82782	6.14241	5.81788	1.33914	3.25852	5.00944	4.59991	3.79909	4.94486	4.38819	4.60585	4.16752	3.54473	4.79338	3.02503	4.31397	5.29057	2.48027	8.78149	9.10219	6.85499	4.26903	6.77452	4.0781	5.20711	6.65635	4.08746	7.63967	5.49538	6.71205	4.87332	3.60051
SPTBN5	cluster3	5.55152	4.7366	5.09466	5.03518	4.74255	5.51412	6.00697	3.81147	5.66306	6.74147	6.28817	5.46532	5.39883	5.88996	5.63081	5.06523	5.86864	5.04527	5.58767	4.65935	6.05658	4.32697	7.58368	8.72165	7.94883	7.46736	3.81352	5.52231	4.01167	5.90785	5.95907	4.7761	7.88435	6.1815	4.23419	5.14241	3.70708
CNIH2	cluster3	7.31624	7.17083	5.62205	5.30743	7.03177	7	7.52826	6.71822	5.08151	6.58631	6.67835	5.92552	5.53076	7.07082	5.88484	5.87922	6.35614	6.48527	6.82018	6.02791	1.07724	4.39712	3.34483	8.9062	8.42198	5.71067	7.29297	7.19574	7.25833	7.70086	8.54547	6.25172	7.51688	8.19889	7.32769	6.24108	5.02414
APOL1	cluster3	8.18468	8.6462	9.44157	8.56613	6.63125	6.48204	5.79312	8.34314	5.29315	5.57803	7.50922	6.71507	7.23276	7.07082	6.77321	6.66519	7.67666	7.42442	7.16531	8.00321	7.53489	6.79973	6.53294	10.3066	8.56312	7.48502	7.45919	9.45063	7.81365	7.53768	8.54959	9.23115	9.59025	7.74839	7.90497	6.3512	6.55075
GSDMB	cluster3	5.23726	6.50462	2.81352	0	7.36238	3.0197	0	5.89893	4.7939	0	5.12143	4.30889	5.1914	4.44162	0	5.34305	4.76022	3.99458	0	6.31343	5.05398	3.17473	0	8.96475	6.67002	6.0332	4.80684	8.78581	7.48848	6.69585	7.13545	8.17088	8.20906	4.0798	5.49729	5.53823	2.4957
DQX1	cluster3	0	3.68257	5.24565	0	6.36247	5.82985	3.10434	5.57622	1.71809	4.46205	4.6094	2.11103	4.03122	5.5741	4.6094	3.92695	3.8125	1.04963	3.90689	4.57531	4.14323	4.46467	0	7.77827	5.92908	6.58631	2.82579	6.50668	4.1416	4.68986	6.84336	0	7.67835	5.24336	4.9644	5.21062	4.93923
LRRC56	cluster3	6.15765	4.37434	3.52982	5.08406	6.30943	5.77742	1.18269	5.67158	4.48543	6.82324	6.78437	7.00349	5.22265	4.15704	5.81992	6.17113	5.99209	5.82018	6.40939	3.25852	5.79312	5.81275	6.55643	8.84521	6.61927	6.58631	6.32589	7.67023	5.85175	5.88704	7.99112	6.10852	7.91707	6.78372	6.50605	6.39609	5.91552
SFMBT1	cluster3	7.16289	6.65349	5.78869	6.3505	7.65978	6.30797	4.32121	6.61014	6.27445	6.41244	7.28697	6.73023	6.26529	6.82922	6.36632	6.36124	6.46663	6.64775	3.30889	6.55152	6.43563	6.13463	6.90785	8.94743	6.87455	7.66676	7.85056	7.59768	8.07484	7.31551	8.6648	7.71829	8.99297	7.87375	7.21179	7.00932	7.97401
ZNF92	cluster3	6.27631	6.19061	5.53076	5.79416	6.54195	6.4489	5.85748	5.24565	6.55811	5.40293	5.68032	5.81634	5.45319	5.5741	5.77505	6.06566	6.2363	5.79286	5.66221	3.63459	5.76394	5.13463	6.69042	8.02929	7.14995	6.85499	7.58225	6.43713	6.82972	6.82133	6.80232	6.39575	7.72342	6.83946	6.92017	6.68776	6.79935
C17orf53	cluster3	2.98003	4.06953	5.62205	5.30743	6.07489	5.88044	5.41886	3.43029	3.80632	0	2.41414	3.12928	3.62176	5.06134	3.3978	4.82833	2.91265	2.88753	5.24451	5.19731	4.84699	5.09255	4.75221	6.95617	4.51475	6.50176	4.66505	5.08023	6.06242	5.23993	5.30961	6.4363	4.69711	4.19771	4.1102	5.91145	4.98231
EME1	cluster3	3.80839	4.06953	5.45845	5.60526	4.94205	5.23189	7.7224	4.1127	3.63923	4.65306	5.41312	4.53232	5.15906	2.90304	3.27352	4.72137	3.8125	2.3978	4.41684	3.02503	1.68706	2.81147	6.24413	7.73857	6.10203	4.29131	5.01525	6.63648	7.19269	3.78973	4.74255	6.94708	4.50398	5.72955	5.16471	5.73688	4.48091
MARS2	cluster3	6.92932	7.32966	7.17981	6.81057	7.88215	7.68818	8.89809	6.71822	7.10622	6.28836	7.15279	5.84449	6.25001	6.69139	6.81826	6.59126	6.6837	6.64775	4.32841	5.63052	6.82311	6.66349	7.60644	9.6032	7.24022	8.65932	7.22747	8.30911	7.88007	7.74759	8.18992	8.18681	7.92997	7.74349	7.16581	7.58729	7.65356
PLK4	cluster3	5.23726	5.68173	6.36492	5.34802	5.87012	6.4489	7.47784	5.81788	4.8334	4.30086	5.38336	2.70929	3.30451	4.60407	4.65992	4.66448	4.16752	5.22072	3.48285	3.63459	5.90424	5.0054	7.15967	8.37834	6.95059	7.35623	5.73417	7.07103	7.07617	6.44989	6.40531	7.56217	6.38198	6.94486	7.03551	6.5624	6.17832
PLK1	cluster3	7.28114	8.22882	8.11728	8.53555	7.83283	8.16239	8.41616	6.74779	6.7849	6.27389	7.26275	5.81634	6.15522	8.13355	5.32265	6.86691	4.82833	4.54967	5.50938	4.18031	6.62615	6.48107	8.35623	9.76346	8.37985	8.75	7.20203	8.44236	8.29241	7.32328	7.50311	8.59163	8.44725	7.97258	8.30911	7.70466	7.52136
PIF1	cluster3	4.94673	5.26679	2.96162	3.9782	4.57289	3.48027	6.46548	3.2765	0	3.0018	5.12143	2.11103	0	3.66221	1.4489	2.60407	3.34199	2.66448	4.91982	0	4.04963	4.64904	5.45121	7.22882	5.87823	5.12433	4.61471	4.81352	5.25096	3.69822	5.30961	4.81762	1.05658	5.72955	4.6893	5.89093	3.22497
TLCD1	cluster3	5.92291	6.52027	6.31125	3.488	7.19682	6.57728	7.20828	6.22632	4.7939	6.63241	6.51033	3.59335	5.31361	5.75809	5.7046	5.37851	4.6893	5.37712	3.90689	4.39163	5.23534	5.64904	2.82985	8.21437	6.95873	6.86851	5.16269	5.97934	7.2149	6.17033	6.92208	6.76818	4.91982	6.1079	5.90424	7.38741	6.73796
FCHO1	cluster3	5.4793	1.57046	4.46663	4.93168	5.23534	4.41414	1.81967	3.43029	4.53356	3.98277	4.44692	3.59335	4.16672	2.28983	2.82171	2.33914	4.45154	5.4138	4.91982	1.28096	4.04963	4.70543	1.33914	7.99599	5.36422	5.82629	5.12722	4.69933	4.42156	5.13832	5.68566	7.47403	0	6.12288	4.92837	6.38128	6.56499
KCNH4	cluster3	1.72247	2.79077	2.81352	3.488	0	4.77716	4.78607	4.63807	5.0148	4.73985	3.97636	2.70929	4.60999	4.67864	2.16027	0	5.17951	4.99774	1.18269	0	0	3.32625	6.75302	8.04018	6.02614	6.00876	1.45418	4.34127	3.43829	4.10936	3.90304	7.0289	0	3.27501	5.2555	4.31252	6.55075
PTGES	cluster3	7.53434	7.64623	7.94702	8.90704	8.91211	4.66562	7.42568	8.35755	6.30268	6.99175	6.53745	6.71507	6.42291	8.56224	6.7148	6.04352	6.85611	6.60095	7.46467	7.41701	7.85181	6.60526	9.51017	10.9188	7.45253	8.80038	7.58879	8.17303	8.73559	7.36124	5.2292	9.71864	5.78686	7.95588	8.10093	9.51893	8.46919
ADAM8	cluster3	5.80941	4.50526	5.86542	6.48462	5.6314	5.48188	6.31288	6.49313	5.86567	5.6011	6.0635	6.50255	6.42291	6.14893	5.22535	5.02104	7.65814	5.97522	3.30889	3.79181	5.05398	5.91217	7.12846	8.63778	5.36422	7.13853	6.31016	5.7498	7.00135	6.84298	5.80142	6.97487	6.49041	6.93628	5.34056	7.32706	7.54311
SIGLEC5	cluster3	4.09339	4.37434	5.48317	5.30743	3.8953	5.44857	6.52607	6.54442	5.14527	3.75168	4.6094	6.0751	5.12598	4.04876	4.12681	3.47897	7.62037	4.41143	1.18269	4.57531	3.30597	4.17473	5.50048	8.70801	5.52763	5.82629	5.44791	4.91934	5.48832	4.73715	6.03188	6.26679	7.2033	5.12846	6.3087	5.9521	7.52865
CTRL	cluster3	5.17752	3.88947	4.25475	4.69877	4.23573	5.27016	1.81967	4.01881	6.27445	4.60763	5.12143	6.25323	4.91073	4.67864	4.92979	3.0197	5.54473	5.22072	1.82782	2.40054	5.19219	4.52857	5.04701	8.72843	5.57107	5.90737	6.37208	7.23045	4.36947	6.31687	6.18884	5.14568	4.19771	4.93782	5.36807	6.41058	6.59305
PTTG2	cluster3	5.57501	4.30378	4.99594	6.01279	6.94158	5.6372	5.58045	5.43863	7.80819	6.45154	6.31994	5.81634	6.2034	5.68734	4.19692	5.26903	7.55175	6.15886	6.01436	3.25852	6.72042	7.13463	6.24413	9.17273	6.3837	7.4494	6.37208	7.10884	6.77096	6.0635	6.77426	7.33083	6.40071	6.06178	5.76739	7.26407	8.05175
SLA2	cluster3	6.65048	4.44095	5.70791	6.68888	6.90629	4.8802	7.22052	5.92481	7.09824	5.34873	4.65935	3.30159	3.95791	3.33199	4.97039	4.66448	7.30022	6.35966	2.60644	5.50016	5.1014	4.32697	6.69042	8.85761	6.48929	6.46663	6.40207	6.57304	4.74039	6.77689	7.24165	7.29453	5.11312	7.38629	5.59305	6.95047	8.0568
ALG1L	cluster3	3.8846	5.30342	6.39111	1.09761	5.89433	5.82985	5.41886	5.84524	1.33914	2.85599	5.29057	4.4614	0.854075	3.80323	1.848	6.87934	0	2.07039	3.63807	3.45812	3.59813	2.0036	4.27202	8.30775	7.74584	1.0635	6.65978	6.49522	6.61265	5.56071	5.59246	6.83036	6.88387	5.03606	6.43029	3.7939	3.48543
CLDN16	cluster3	4.75542	5.40769	5.70791	4.98413	7.05344	3.82883	7.74806	5.24565	3.45022	4.73985	4.44692	4.89627	5.22265	6.09529	4.38819	5.37851	3.94111	4.17632	3.11103	4.48671	3.30597	4.70543	7.60644	9.65388	7.9693	6.74174	8.23515	6.50668	7.85667	5.06652	7.5941	7.874	7.83725	5.00405	5.56986	7.04723	5.98048
RMI2	cluster3	7.62659	8.70881	7.67631	6.88179	9.26108	8.41519	6.9521	7.23764	6.69209	6.47703	8.21242	5.35226	5.4793	7.81461	6.49665	7.91025	7.32391	5.79286	6.57259	4.73877	7.13955	7.65642	8.5331	10.964	9.07036	8.8728	8.47638	8.5452	9.95459	7.70086	8.54959	9.6868	8.34997	8.9059	9.16214	8.80999	8.45018
KLHL35	cluster3	5.08321	1.57046	3.52982	2.96532	4.74255	5.34412	4.851	4.81558	3.80632	4.65306	6.67835	4.4614	3.04789	5.49346	3.71589	4.9279	4.61412	4.08831	1.18269	3.63459	4.90159	5.73308	3.88166	8.49418	7.68285	6.25569	4.39369	6.20555	5.99571	5.75622	6.92208	8.122	5.11312	5.09845	5.99481	4.18269	3.60051
IDO1	cluster3	6.27631	6.28485	5.27389	6.37034	4.94205	5.23189	6.46548	8.40459	5.59634	4.30086	7.0899	5.87209	6.2804	6.01078	5.15704	4.97499	6.60851	4.25927	0	4.28983	6.12701	5.93593	7.81641	10.6133	7.69272	7.06975	6.91001	9.58541	7.88929	6.99582	8.40629	9.09851	7.73816	8.05333	6.72274	7.08417	7.24089
SLFN13	cluster3	7.01714	6.83895	6.94404	6.48462	7.2635	5.57713	5.23726	6.40344	6.06005	7.0691	8.15654	7.16802	7.00686	6.14893	6.7148	7.63619	7.31216	6.34092	4.57954	6.84825	6.67398	5.8632	5.54844	10.126	8.40706	8.01647	7.14109	8.7287	5.58256	8.02851	8.45566	8.58864	7.48236	8.26819	8.57845	8.18473	7.60629
GEMIN8P4	cluster3	3.95791	3.15218	1.32769	2.14078	5.6879	4.34341	5.33092	1.0635	3.80632	4.56071	3.51096	3.12928	2.89918	4.15704	2.16027	0	2.63691	3.25399	3.77926	0	3.9486	3.8125	6.30122	7.9847	4.93593	7.03408	0	5.2521	4.89482	3.78973	6.71644	4.21723	5.5735	4.63575	4.04439	3.60288	2.4957
LOC93622	cluster3	7.09993	6.28485	6.12102	7.31098	7.05344	7.4065	6.77992	6.68818	7.64155	7.38388	6.42543	6.18903	6.67186	7.04275	6.17193	7.20134	4.45154	6.76567	7.13955	7.26463	6.59335	6.69181	6.81301	9.54299	7.89433	8.98598	7.39352	7.67023	7.80884	6.93664	8.64169	7.1638	8.23002	7.17881	7.52873	7.25597	7.35975
EDARADD	cluster3	4.0268	3.44228	5.48317	0	2.79701	4.26978	0	4.5735	0	3.90977	3.27352	2.11103	0	0	2.63227	3.34199	0	3.40735	0	3.63459	2.93923	2.0036	5.29168	7.80413	2.57046	6.94732	6.38716	5.56651	3.62644	4.37016	4.26754	6.05745	6.55842	5.15826	4.17393	6.06738	5.06437
TMEM180	cluster3	5.66477	5.68173	5.15704	6.03804	5.6314	5.82985	5.6907	5.92481	5.64126	6.21471	6.04483	5.22997	4.60999	5.21994	4.65992	3.34199	3.8125	4.54967	5.19535	6.26059	4.79025	5.62	6.60259	8.60136	5.20789	7.02203	6.84599	6.1631	5.19219	5.30378	6.49394	6.75756	6.71548	5.76845	6.69056	6.10371	5.38578
FAM182A	cluster3	2.02148	0	2.0072	0	7.03177	0	0	3.2765	0	3.5741	3.61706	0	0	4.60407	3.61706	3.60526	2.29866	3.67129	3.90689	3.02503	2.93923	3.0054	2.01792	9.69596	7.09149	3.1127	5.19731	5.19731	6.12639	0	4.79961	0	8.7494	0.785006	4.29278	0	3.70708
KYNU	cluster3	4.0268	6.15097	6.05723	3.75382	3.44758	3.19061	3.10434	3.81147	2.82985	2.04264	5.44228	4.13832	5.58015	5.21994	3.27352	4.41278	4.26828	2.66448	1.18269	1.28096	2.7137	2.58976	2.01792	8.53337	4.79649	2.09761	4.20242	5.2791	5.19219	4.17871	6.03188	5.59096	7.33512	3.95047	5.56986	4.64501	5.89312
KRTAP5-7	cluster3	3.80839	4.62527	6.25531	4.69877	8.68773	6.36247	7.48808	2.91073	6.70266	3.37156	7.50231	6.33468	6.0881	4.75007	5.15704	7.07671	4.82833	4.54967	4.65421	5.14037	5.43363	4.91217	5.59485	9.8025	6.3466	5.93334	5.23113	7.43463	5.53605	6.26959	7.24165	7.67377	8.05875	4.54905	8.00843	4.87332	5.7761
HIST3H3	cluster3	4.53543	3.78973	2.65076	2.96532	4.89482	5.27016	4.57228	3.43029	4.66959	5.91265	4.92932	4.04439	5.02237	3.50589	3.51096	4.19061	5.17951	3.40735	4.57954	4.39163	2.7137	3.8125	6.48446	8.45385	3.848	5.44725	5.16269	4.53107	5.67073	4.59096	2.67129	5.79181	5.06738	4.13996	4.77347	2.62059	4.2891
LOC100133957	cluster3	4.27501	2.98368	4.19692	4.87676	1.98914	5.15137	4.49313	2.09085	4.43496	6.05463	4.55704	3.45418	4.40531	2.28983	4.97039	5.51286	5.50367	4.25927	3.48285	0	4.31397	3.58976	6.81301	8.02929	4.83289	4.93121	3.90014	5.40599	5.87061	4.03562	4.0027	5.91169	4.81301	4.50398	4.55275	4.03914	5.17991
FAM110A	cluster3	5.42895	5.02591	5.30195	5.98732	4.74255	4.02148	6.03496	6.1177	6.77492	5.45516	6.08215	6.3147	5.31361	5.36317	5.25852	5.41346	5.62322	5.44956	4.7252	3.93357	5.1014	4.70543	6.57969	8.88816	5.0009	5.85375	5.89045	6.49522	6.44725	5.58676	6.20984	6.75756	6.0691	5.76845	5.80787	6.49538	6.25039
OR5B21	cluster3	4.75542	0	4.36457	5.13175	4.94205	4.8802	6.92232	5.97545	5.32085	5.10936	1.848	5.72874	2.08066	4.25852	4.12681	3.18903	5.01436	4.99774	4.85798	0	4.31397	3.8125	6.96185	8.95899	4.32481	4.29131	3.62293	5.42995	0	3.25701	6.49394	5.61471	4.81301	3.47508	5.0343	5.80503	7.07221
KRTAP5-10	cluster3	3.1127	1.57046	3.43296	4.63459	6.97602	5.48188	0	2.91073	4.98048	3.37156	3.89433	1.68257	3.88069	0	1.4489	4.10769	0	2.66448	0	3.63459	5.60822	2.0036	6.81301	9.03746	4.04527	5.29462	5.19731	5.91265	4.93121	3.69822	7.33101	6.36807	5.50621	0	5.42122	3.88069	2.90497
PRG1	cluster3	4.62761	3.98185	5.48317	4.87676	6.43029	5.72301	6.56529	2.91073	4.94486	4.86096	5.38336	1.68257	3.95791	4.44162	4.65992	4.3427	1.852	1.64616	5.46826	4.48671	2.44361	1.58976	6.57969	8.4208	5.73281	5.61736	5.12722	4.12267	5.25096	5.82324	5.52669	5.46597	4.63517	3.88166	3.12928	1.83592	0
KRTAP5-9	cluster3	3.72683	1.9855	3.09424	0	5.84549	3.19061	5.08406	1.66448	5.68454	4.86096	6.08215	3.72028	3.79909	3.50589	3.27352	5.34305	3.8125	3.25399	0	3.93357	4.9542	3.91169	1.33914	8.27114	6.04155	6.0332	5.12722	5.54473	2.25701	3.69822	5.2292	6.31107	6.0217	3.47508	4.55275	3.12433	3.22497
LOC440461	cluster3	4.58195	4.22959	4.41684	5.53636	5.84549	4.66562	3.63227	4.50653	5.17592	5.93121	5.47054	4.94907	4.29131	5.5741	6.17193	4.3427	4.61412	3.99458	3.11103	5.35685	5.67243	5.7057	5.68313	9.13753	7.35032	3.43829	5.32805	6.63648	4.78031	5.33485	4.09677	6.26679	4.43296	4.71754	5.47249	4.69377	5.8475
TAS2R39	cluster3	2.66903	5.15137	4.41684	2.46989	5.44692	5.48188	6.11624	4.01881	3.54844	5.00809	5.65564	2.70929	4.34908	4.44162	4.75542	5.06523	3.67243	4.08831	4.41684	3.02503	5.23534	3.17473	0	8.4124	5.80735	6.46663	2.1635	4.18031	4.89482	6.58451	5.65535	5.24031	4.97085	5.60644	5.52199	4.54288	4.70266
CXCL10	cluster3	9.81737	8.59928	9.27074	10.1165	5.11686	8.13658	10.2151	9.7341	7.21412	4.9364	10.062	5	8.926	8.76487	6.23955	6.9521	10.831	5.82018	9.1642	8.89181	6.64227	8.86648	11.5541	12.724	9.605	10.4342	9.40752	10.9086	10.0999	10.8817	11.2353	10.8368	9.3668	11.1475	11.0278	10.0885	8.75589
ODF3B	cluster3	9.46587	7.84511	8.50032	9.15127	9.37959	7.75074	10.0001	9.1746	8.25328	8.21519	8.01865	8.58511	8.83706	9.34443	8.07098	8.26945	10.4007	7.95169	8.70891	8.72175	8.50032	8.42744	11.7297	12.2864	10.5528	10.2288	8.62059	10.4236	9.971	10.3231	11.2139	10.1448	10.7802	9.97139	10.0151	8.93664	7.76845
AKAP5	cluster3	6.5598	4.78869	4.99594	4.63459	2.31034	5.10978	4.71809	5.11603	5.37504	5.57803	5.79727	5.42861	4.98596	3.50589	4.75542	4.19061	5.50367	3.8953	3.30889	4.81404	2.7137	3.0054	7.66185	8.14517	6.3087	6.69683	6.94099	5.9465	5.97842	6.70777	6.34944	5.63807	7.41979	6.06178	5.72574	5.99164	6.12184
TCP11	cluster3	5.95884	0	2.81352	1.09761	0.993638	0	3.63227	0	0	2.29278	5.04745	3.30159	2.54844	2.90304	2.98914	1.01436	1.852	1.64616	2.26903	0	0	2.58976	6.64717	7.9387	5.71342	6.17073	5.58526	5.30524	6.31651	5.77873	5.59246	5.59096	6.0217	5.00405	5.66107	5.64097	4.14568
PARP14	cluster3	10.9564	9.42587	9.8759	10.7365	9.59829	10.1064	10.5226	9.92355	9.60529	9.5523	9.62861	8.69711	9.94238	9.87093	9.01369	9.45826	11.1288	9.18933	9.77582	9.73461	9.76474	9.89565	10.9137	12.7112	10.6132	11.1519	11.3172	11.4465	10.8214	11.6304	11.3962	11.6367	11.8206	11.2964	11.5674	11.3474	10.3592
SH3GL1P1	cluster3	6.95617	4.50526	5.38232	6.11082	5.54226	6.59261	0	5.84524	6.17133	5.69098	5.57924	6.09866	6.05355	5.06134	6.02591	6.2502	6.82324	5.51822	5.29205	6.36422	6.45401	6.55995	6.85175	8.91812	6.3087	6.31633	6.05072	6.60511	6.91361	7.83124	7.38759	6.83036	5.39917	6.66548	6.16027	6.7807	6.52199
ZNF683	cluster3	7.25248	3.98185	4.65076	3.488	2.57531	2.82782	0	1.0635	5.84674	3.66562	3.97636	2.11103	4.65707	2.62761	4.6094	4.48027	5.58436	3.78764	3.63807	4.48671	4.04963	4.25323	5.95559	8.71486	5.75168	0	6.12453	5.69125	4.56682	7.10748	7.23141	5.49185	6.84361	7.14975	3.25096	4.69377	5.06437
LOC349196	cluster3	8.76669	6.4888	7.4953	7.40096	7.64551	7.38033	9.95848	7.14098	9.80458	9.72035	9.20362	9.12946	8.59339	8.27905	8.01402	7.77637	8.77119	7.49442	8.47094	9.16373	7.85873	7.88191	10.743	11.4451	7.96116	9.47458	9.29006	8.63339	10.8238	8.64595	10.1097	9.03392	9.75138	7.93899	7.71582	8.63427	8.13504
USP17L2	cluster3	5.82909	4.44095	4.25475	1.70929	4.68818	3.48027	5.08406	2.41954	6.86282	6.78293	5.8846	5.56986	6.26529	5.26941	5.22535	5.57561	6.5694	6.0468	5.69794	4.06264	6.41701	5.49697	7.03078	8.8009	5.71342	5.93334	6.87836	6.1631	8.08289	4.78241	7.10203	6.2211	5.20085	5.6279	4.6893	6.52262	5.87061
TRIM45	cluster3	5.50367	3.98185	3.78869	4.93168	3.57289	5.30779	5.58045	4.43563	6.37086	6.16852	5.8846	4.89627	6.0881	4.81813	5.35332	6.65076	4.36317	6.18031	5.95629	5.7879	5.76394	5.29057	4.66846	7.90322	6.10203	4.64674	5.78057	5.9465	5.90737	6.34749	6.87012	5.72792	5.66903	5.27053	5.36807	4.87332	3.36177
CXCL11	cluster3	7.01714	6.11041	5.50716	5.87995	2.31034	4.26978	7.84662	7.65807	5.20594	4.1819	5.15704	4.30889	5.92529	3.33199	2.63227	2.33914	8.6685	2.88753	4.65421	5.86071	5.1014	5.32733	8.57992	9.39759	5.59216	5.21218	6.06953	6.68734	5.55949	7.24403	6.80232	6.57592	3.27352	7.44741	8.27342	5.80503	4.8495
DDX60	cluster3	8.37621	7.15086	8.72513	8.11889	7.78175	6.59261	9.8279	8.06743	8.10899	7.18953	7.52286	7.17911	7.76454	7.87154	7.40259	7.4138	9.45769	7.66349	7.81378	8.79312	8.09982	8.01659	8.81324	10.8904	8.45133	9.36883	8.53173	8.89582	9.0036	8.73843	9.91488	9.32411	9.35491	8.69052	9.58094	8.3682	8.30118
MX1	cluster3	9.11009	9.16078	10.0856	9.74305	10.2784	9.64129	11.7661	9.68162	8.24603	8.234	8.08465	9.14083	9.06083	8.89227	8.08486	9.06867	11.5401	8.40672	9.20523	10.0906	8.97192	9.80305	10.5465	12.6888	11.2295	9.03488	9.2576	10.3994	9.72233	9.34523	10.3754	11.5565	10.7072	9.76628	11.1874	8.62176	9.39744
LOC100128292	cluster3	3.95791	3.78973	4.56194	2.96532	1.98914	3.19061	7.28049	2.09085	2.82985	4.65306	2.63227	4.94907	3.41819	5.00405	5.12143	3.0197	0	3.08236	3.63807	3.79181	3.84097	1	7.20516	7.19002	3.98277	3.43829	4.56255	4.65935	5.73363	5.6372	5.09972	6.23649	7.26566	3.04089	2.03562	4.31252	4.06781
HS6ST1	cluster3	8.55704	8.20491	7.774	7.50383	8.00411	7.83017	9.01569	8.1191	8.2241	8.0846	8.22916	7.60541	8.03716	9.05221	7.64681	7.78306	8.01184	7.40642	8.22925	8.38228	7.61883	8.52109	10.4139	10.1715	8.17687	8.52023	8.44791	8.55067	9.14914	8.89703	9.89222	9.35264	10.5387	8.73281	7.85275	7.79103	7.47703
SCO2	cluster3	6.75636	6.76235	6.52701	5.82324	7.38819	5.95327	8.17837	7.24802	6.59276	6.58631	6.23936	6.25323	6.83378	7.17792	6.52419	6.43079	7.81686	5.87381	6.3203	6.43729	5.23534	7.10339	9.41659	9.12218	7.89002	7.85562	6.63474	7.05572	8.10685	7.39832	7.9289	7.09793	9.00217	7.34846	7.10213	6.79194	5.21607
ACTR3BP2	cluster3	4.21723	4.22959	4.0072	4.17233	4.44758	4.26978	6.31288	3.91839	4.94486	3.37156	4.12681	3.12928	3.95791	4.25852	4.97039	3.34199	4.76022	2.88753	5.83289	6.31343	4.5373	4.0054	6.43446	8.02929	4.32481	6.60259	4.50843	3.93263	5.36107	4.8268	6.07852	5.24031	7.0227	3.04089	4.59991	4.24945	3.89821
DEFT1P2	cluster3	4.83491	3.68257	2.46467	3.9782	5.0751	2.33914	8.33365	3.56803	5.47768	5.17273	4.6094	5.14241	4.87135	4.67864	3.1375	5.48059	4.95513	2.66448	4.41684	5.01837	3.72465	2.81147	7.43888	8.68731	5.12309	6.86851	5.50462	5.1102	6.24622	5.82324	6.95989	5.83289	7.47354	4.79442	4.6893	4.03914	3.07382
CSDAP1	cluster3	4.87332	4.37434	2.96162	5.38785	5.30961	3.19061	9.24674	4.92267	6.99831	5.64674	5.22535	5.53574	4.87135	5.16912	4.26379	6.44758	6.13278	3.08236	5.50938	5.86071	5.23534	3.70487	8.31533	9.66805	5.99435	7.61941	5.44791	4.73823	6.53232	6.25342	7.66455	5.54226	7.2555	4.83188	4.59991	4.1127	3.48543
OR5J2	cluster3	5.72846	4.15218	3.43296	4.63459	4.3799	3.48027	9.08124	4.01881	6.28873	5.29241	4.80064	6.76009	5.6744	3.80323	2.98914	5.82858	4.53543	3.25399	4.85798	5.08066	4.84699	3.17473	8.57992	9.58464	5.69404	7.80716	5.86913	5.56651	6.142	6.13566	7.57796	6.02237	7.59178	5.12846	5.44692	4.83036	3.22497
PHKG2	cluster3	7.37721	7.19042	6.86233	7.55697	7.76865	6.86827	9.64605	6.96405	7.42122	7.44964	7.17891	7.25427	6.94193	7.5611	6.62892	7.86071	6.88826	6.02326	5.95629	5.99594	5.7339	5.98254	9.19024	10.2653	8.05978	8.83876	7.75495	8.01486	7.93463	8.11567	9.1901	8.24883	9.36918	7.74349	7.59962	7.45951	7.39985
FOXD4L6	cluster3	4.0268	2.98368	3.62176	4.49633	4.63169	4.41414	6.33575	0	4.0917	2.50589	4.38819	3.12928	4.23036	5.40803	3.1375	4.19061	5.12639	2.88753	1.18269	3.25852	4.39232	4.0054	6.48446	7.8421	4.32481	5.37295	3.98185	4.69933	4.20163	4.24565	6.62527	3.29278	5.84248	4.0798	4.64501	5.53823	3.36177
OR2T27	cluster3	2.48285	0.990447	2.25399	5.26529	2.79701	4.26978	6.48591	0	4.21568	0	1.848	0	3.52356	3.13258	2.41684	4.26828	4.26828	3.25399	5.58767	4.28983	4.31397	1	7.12846	8.74187	3.53356	6.05702	4.76129	1.94486	0	1.83592	4.95745	0	6.24432	3.16189	2.68257	4.64501	2.23573
REXO1L2P	cluster3	7.39043	6.3386	7.74893	8.05257	7.78823	7.20271	10.1683	6.71822	8.79507	7.65328	6.91444	8.49506	7.16138	8.41121	6.22304	7.56834	8.1375	5.61559	8.59481	9.10507	7.41794	6.09276	10.8626	12.0241	8.14129	9.92578	7.74913	7.46997	7.91666	8.5635	9.2974	8.09693	9.56362	6.25172	6.85412	6.17413	7.43896
OR5D14	cluster3	4.58195	0.990447	2.25399	4.42156	4.23573	2.82782	7.10591	4.5735	5.23573	4.97269	4.05311	5.87209	5.15906	2.28983	2.98914	4.77558	3.51602	3.08236	4.02414	4.65935	3.72465	3.46467	7.38716	8.68731	5.36422	6.37452	5.12722	5.33092	5.3875	5.66192	6.60955	5.98641	7.12701	4.50398	4.77347	3.26003	2.71589
ZNF224	cluster3	8.19599	6.88789	7.12639	8.73322	8.78496	7.71631	10.4303	7.34758	8.8653	8.8061	8.20819	8.38944	7.85792	7.97177	7.34225	8.06587	8.01909	7.34145	7.33414	7.27798	7.5435	7.18527	10.8685	11.686	8.61853	10.1643	8.55198	9.04363	9.03933	9.5534	9.93242	9.16636	9.6845	8.9924	8.46593	8.70715	8.65328
DUX4L4	cluster3	4.38474	2.79077	4.8525	5.852	4.63169	3.48027	7.31533	4.63807	5.59634	4.82171	4.05311	5.39094	4.10014	6.25058	4.12681	4.97499	5.69766	3.54473	5.62527	6.59485	6.00764	2.58976	8.27324	8.96475	4.1635	6.69683	5.32805	6.40088	6.39643	6.34749	7.0445	8.11369	6.81609	5.51822	4.45418	5.91145	4.70266
TERC	cluster3	9.52699	10.9949	10.3317	9.48872	9.83276	10.6413	11.9468	10.1251	9.41494	9.3535	9.73958	8.90129	8.94974	9.35872	9.14542	9.87799	9.61725	7.98851	9.68059	8.90479	8.86251	9.12174	12.2129	12.9628	10.285	11.6365	9.20962	9.94949	11.6077	10.3816	11.366	12.2226	11.3527	10.5864	10.5219	10.0115	9.66968
SAPCD2	cluster3	7.22323	7.01436	7.4019	6.20261	6.80761	6.77755	8.40544	5.11603	5.42727	6.70957	6.17153	6.84587	5.15906	6.43463	6.30433	6.2502	5.83592	4.25927	5.38301	4.81404	5.47021	6.02768	8.68531	8.98752	7.48132	7.47622	5.53201	6.80245	6.91361	5.66192	8.64559	8.62417	7.82349	6.55888	6.63546	6.24108	5.93758
FANCE	cluster3	7.90965	8.50835	8.15593	8.52669	10.1697	8.84624	9.84786	7.80549	8.45208	7.92719	8.70124	7.81141	6.9514	9.13432	7.56993	7.47265	7.20134	6.70791	7.76394	7.27798	7.45492	7.76693	10.1174	11.1318	9.68008	10.104	9.17744	9.1122	9.38295	9.3357	10.4625	10.1253	10.2251	9.49131	9.48279	8.59958	8.70231
ST20	cluster3	6.04505	5.70901	5.45845	6.03804	7.2635	6.36247	7.66952	6.91289	7.16882	6.72028	6.10056	6.37365	6.30998	6.45615	5.65592	5.95187	7.32391	5.48414	4.91982	5.82477	5.90424	5.7057	8.47241	9.12218	6.75729	7.98573	7.0398	6.78398	7.19269	7.29994	8.08539	7.874	8.64778	6.67567	6.71205	7.04723	6.84662
TNFAIP8L1	cluster3	5.1469	4.9814	4.60703	3.9782	5.84549	4.1914	5.18785	4.5735	5.26454	2.50589	4.50271	4.84197	5.02237	4.60407	3.80839	4.41278	4.45154	4.08831	4.23419	0	4.23113	3.91169	6.57969	7.02381	5.41278	4.12019	5.01525	4.23573	5.06781	4.86987	6.00809	6.15785	6.54164	4.35896	5.42122	4.03914	5.28651
DARS2	cluster3	6.70432	6.35614	6.47913	6.53838	7.08534	6.36247	8.75322	6.34678	6.35755	4.82171	6.66619	4.3875	6.54024	6.09529	5.65592	6.41363	5.32733	5.73606	5.38301	5.96324	5.95675	5.81275	8.07516	8.8699	7.32517	8.00428	7.32463	7.68531	6.66732	6.77689	7.89026	6.2817	7.96798	6.46744	7.4605	6.74658	6.83491
SNORA39	cluster3	5.26641	4.30378	4.81455	3.62644	5.0321	6.65206	7.90111	5.11603	6.75462	6.0881	5.25852	2.44095	6.21917	4.25852	4.97039	4.9279	5.93168	3.54473	4.65421	3.45812	5.00495	3.46467	7.29205	8.31678	5.09339	8.03463	5.68622	6.83895	6.4843	6.36247	7.10203	6.10852	6.04571	6.49089	7.10213	6.46777	4.89482
TUBA1B	cluster3	11.7571	11.9903	11.5376	11.861	11.5089	12.1474	13.0815	12.0701	11.6761	11.0815	11.634	9.58116	11.061	11.6408	11.0785	11.0714	11.6135	10.6856	11.2273	11.0575	11.2005	11.4206	12.9872	13.3253	11.8183	13.073	12.4379	12.715	12.535	11.5703	12.3189	11.6025	11.6799	12.2809	12.3406	11.7086	11.8428
SNORA36C	cluster3	7.77505	6.40735	7.15714	6.9888	6.54195	8.22742	8.5874	7.3572	7.78836	6.74147	7.80038	6.0751	7.6818	7.40446	7.00506	6.5292	7.62037	6.46809	5.80038	5.14037	6.65821	7.10339	8.49089	9.20706	7.55344	8.99526	8.81436	8.17303	7.76931	8.28748	8.03903	7.2268	8.1442	8.38513	7.93723	8.5575	7.21412
SH2D2A	cluster3	7.69209	6.3733	6.12102	6.01279	5.82043	7.13124	7.97556	7.23764	6.38422	5.20359	5.47054	5	6.26529	6.86171	4.97039	5.57561	6.2363	5.97522	4.23419	6.02791	5.35755	4.39712	7.69411	8.38694	5.78895	7.52842	6.93074	6.36387	6.8953	7.83668	7.62585	6.05745	7.12701	6.52529	6.26566	6.8031	6.47768
C8G	cluster3	4.27501	2.56803	4.31107	3.33342	4.30961	1.01436	0	3.10434	3.80632	0	3.1375	4.72574	0	3.13258	0.900722	2.60407	0	3.25399	5.42626	0	1.07724	1.58976	8.9171	8.28035	1.64155	8.34216	6.19476	5.91265	9.13173	7.79279	0	8.9002	5.20085	8.30825	3.56682	7.85125	5.44857
EXOC3L4	cluster3	3.45286	2.98368	5.76898	2.96532	5.19692	3.82883	0	4.28318	4.62585	4.11853	4.84499	4.4614	3.41819	2.90304	2.82171	3.47897	4.89288	3.99458	2.60644	3.25852	4.60466	3.91169	8.12335	7.62695	4.1635	5.48285	5.55888	6.48382	8.24641	6.53216	4.95745	7.78784	0	6.58075	5.22574	6.69975	6.56499
KEL	cluster3	5.40293	4.68201	3.32912	4.87676	5.94158	4.34341	6.00697	2.91073	7.53263	5.17273	5.84172	5.09635	0.854075	3.66221	4.75542	5.30634	2.63691	3.78764	2.26903	5.08066	4.23113	4.52857	9.45789	8.49418	5.41278	6.93452	8.1581	7.48148	9.3057	8.17667	6.51096	7.40761	4.75596	8.40374	5.54597	8.89564	8.33476
LOC389641	cluster3	6.399	6.59574	7.23141	5.67101	6.92991	6.32643	5.9191	6.45796	6.97223	6.22978	6.52388	5	6.10518	5.92101	6.53761	5.7761	5.90038	5.97522	5.86468	4.57531	5.98231	5.36282	8.86137	8.37834	7.28651	8.05257	6.91001	6.85686	8.05441	7.39832	6.29131	7.95994	4.63517	7.24907	6.6241	7.68075	8.31388
KCNA2	cluster3	3.72683	3.56682	5.78869	1.09761	5.6314	3.82883	0	5.36457	5.80787	4.51223	5.25852	3.30159	3.30451	3.66221	3.3978	4.60585	5.54473	4.25927	5.95629	4.81404	5.47021	5.67779	7.5131	6.29425	5.33949	6.19259	6.97131	5.22497	7.79902	5.58676	4.0027	6.31107	4.43296	4.35896	4.81352	6.9404	5.824
ACBD7	cluster3	0	3.30451	3.70708	0	4.74255	3.19061	1.18269	0	0	2.50589	5.32229	4.30889	3.95791	1.20163	3.51096	3.72028	4.05832	3.25399	2.26903	2.74631	3.13422	2.32481	5.72547	6.18031	1.93357	3.57652	5.41886	4.06178	5.75409	6.33217	4.09677	4.15381	0	6.19594	4.77347	5.972	4.48091
RAD9B	cluster3	2.83188	2.98368	2.81352	0	0	3.34199	4.41007	0	4.62585	0.831391	4.32697	0	3.88069	0	3.3978	4.10769	2.91265	4.61353	3.30889	2.74631	0	3.58976	6.05832	6.86071	3.44228	4.82375	5.75756	5.58796	5.99571	6.02614	3.41414	4.81762	5.39917	4.97131	4.89093	6.01078	4.89482
SLC9A7	cluster3	6.81634	7.04701	7.28817	7.44857	6.84536	8.85259	6.14241	7.23764	6.00944	6.65492	6.41092	4.66448	7.2635	6.39077	6.91468	7.43087	7.35878	6.53605	6.20065	6.91803	6.52529	6.60526	7.88325	9.6032	6.52293	7.86239	7.78947	7.05572	8.51464	8.00949	8.35513	8.48937	8.36427	8.26144	6.73322	8.12391	8.75899
UBD	cluster3	9.60559	7.61758	9.66702	9.9259	8.52258	8.38042	9.54454	10.3567	8.16385	6.0881	8.29435	7.34545	8.77988	8.87246	6.93522	6.66519	9.00537	9.52652	6.82018	10.5357	8.21223	7.9002	10.0275	11.9383	8.13766	11.5195	11.3309	8.94886	11.7168	10.5978	10.2639	11.8348	8.55516	11.2367	9.31741	11.5935	11.567
TMEM161B	cluster3	5.76951	5.65363	6.13668	6.44741	6.17732	6.54628	4.78607	6.00023	6.33038	6.39917	6.11853	5.63546	5.94416	6.97005	5.68061	5.37851	5.07168	5.70708	4.57954	6.20594	6.14975	6.44824	6.926	8.08311	6.80349	7.26697	6.27798	6.07403	7.18517	6.63517	5.65535	7.10633	7.16027	6.34447	7.3137	7.63786	6.9798
CYP2D6	cluster3	5.42895	6.85137	5.68678	5.53636	6.27277	6.81711	5.18785	6.43996	3.80632	6.28836	6.10056	6.14466	4.29131	6.82922	5.75195	6.08725	5.76845	5.67723	4.65421	4.06264	3.45943	3.0054	8.31533	7.69773	5.65421	6.86851	5.80323	7.00843	7.38776	5.86617	7.56171	7.94128	6.24432	6.74537	6.22149	7.18963	6.00158
DTX2P1-UPK3BP1-PMS2P11	cluster3	9.70548	9.58819	7.48921	9.4424	10.2233	10.9669	8.80313	8.87083	10.0572	11.1459	10.7791	10.4481	10.1556	9.64913	9.55094	9.26472	10.1219	9.57577	9.68059	9.16729	9.85924	10.2896	12.1829	12.211	10.9688	11.0714	10.8077	10.4838	11.3147	10.0255	10.9961	11.9844	9.22501	11.379	10.6575	11.1447	10.3459
CR1L	cluster3	4.0268	2.56803	1.70487	1.70929	5.0751	2.01792	6.06264	4.36177	3.80632	2.29278	2.63227	0	2.08066	3.33199	0	0	3.34199	2.66448	2.87971	3.93357	2.93923	0	7.54882	6.90929	4.68257	6.37452	4.56255	5.13996	5.96093	7.01502	1.04963	7.33798	1.05658	5.24336	3.12928	4.95559	5.02414
CDC42EP4	cluster3	8.5364	9.18053	8.31465	8.62538	9.24232	7.73016	8.19091	8.76311	8.12882	8.97874	9.24129	9.16606	8.6024	8.19864	8.54284	8.25512	8.97203	8.57361	8.89011	9.14565	8.31646	8.96538	11.0776	11.0864	9.80474	10.8398	9.18611	9.08972	9.43906	10.4774	9.36238	10.1781	9.88641	10.7266	8.39797	9.85591	8.70231
CDK18	cluster3	8.97407	7.60296	7.80832	8.77495	9.61664	8.1573	9.16	8.0439	8.49245	10.0523	8.96921	9.16327	8.36505	9.34443	8.5462	8.34345	8.55792	8.22304	8.91695	9.38933	8.33145	8.57524	10.8363	11.3853	9.66386	10.7216	9.30602	10.0442	9.73518	10.256	9.47334	10.9978	9.91748	10.2932	8.65256	9.58165	9.00543
BAI2	cluster3	4.71425	2.79077	4.60703	5.57107	3.98823	5.75034	1.18269	5.36457	5.34837	4.1819	4.65935	4.78503	4.40531	5.36317	4.50335	4.9279	4.16752	3.99458	4.32841	2.74631	4.5373	5.81275	7.45146	7.28503	4.8679	6.97269	5.99277	3.79181	6.54411	5.88704	0	6.94708	5.36177	6.85761	2.28392	6.20789	4.06781
RNF165	cluster3	4.87332	4.7366	5.18706	4.0781	6.95315	5.72301	5.85748	6.56117	4.8334	5.9674	5.04745	6.66874	4.40531	6.29884	6.94544	6.32517	5.01436	5.51822	7.34554	6.28725	5.1014	7.20506	9.5041	8.32571	1.64155	8.82839	7.42307	6.68734	8.22468	7.31551	7.14649	8.68713	2.08746	8.60199	5.63865	7.76852	7.05213
INGX	cluster3	5.1469	3.68257	4.19692	3.488	4.3799	3.82883	4.71809	2.68482	5.76792	5.29241	2.98914	3.94392	4.16672	4.67864	3.97636	2.82579	3.8125	3.99458	4.79338	3.79181	3.59813	4.0054	6.69042	6.73186	4.37434	6.75636	3.98185	5.52231	5.67073	2.80529	4.09677	6.12516	4.69711	4.71754	4.6893	3.7939	4.8495
RBM38	cluster3	6.87394	5.15137	5.24565	6.65678	5.79494	5.77742	6.60333	5.89893	7.89875	6.22978	6.22265	5.84449	6.15522	6.45615	5.88484	5.80245	5.37365	6.30232	6.82018	6.23343	4.60466	5.7057	8.0337	8.46201	7.26688	7.94152	7.0398	6.4489	6.78084	7.26828	7.21062	8.10114	7.22439	7.02713	6.70141	6.98014	7.64688
MOB3B	cluster3	6.48784	6.24793	6.41684	5.82324	4.98778	4.77716	6.98128	6.56117	6.75462	7.71349	5.94673	6.91361	5.71946	7.77248	7.00506	7.13	5.58436	6.35966	7.87762	6.93499	6.89215	6.99401	8.59137	8.44568	6.89178	9.19143	7.74913	6.66718	7.50661	7.58346	6.4591	7.34509	7.24517	7.21442	6.50605	7.71651	7.23199
METRN	cluster3	4.67129	3.56682	2.81352	5.22226	3.98823	3.34199	5.65478	3.2765	4.48543	5.94953	5.47054	4.89627	4.83086	4.52482	2.98914	4.54411	3.67243	1.64616	3.63807	3.02503	3.59813	2.32481	6.87061	6.3302	5.0009	6.82757	3.98185	4.48607	5.46369	5.10308	5.65535	5.79181	5.97269	5.44824	4.64501	6.01078	4.89482
ZFP112	cluster3	5.55152	5.59604	5.30195	6.08704	5.54226	4.82934	5.50208	5.20359	5.70598	6.60955	6.66619	5.46532	5.39883	6.20065	6.04505	6.48075	5.83592	4.94907	5.14405	6.65735	6.41701	5.36282	8.11541	8.13499	5.52763	7.84191	6.0881	5.49985	6.88618	6.58451	6.88325	6.2211	6.897	6.88435	5.47249	6.36632	5.53761
GGT7	cluster3	5.05007	4.22959	2.65076	4.76075	1.98914	4.48156	4.01703	4.5735	5.82731	6.18408	5.38336	5.63546	5.6744	5.06134	4.50335	4.60585	5.54473	5.61559	5.19535	3.93357	3.9486	5.17513	6.71163	6.75862	5.38888	5.64904	6.10643	4.91934	5.48832	5.88704	6.20984	6.42291	5.5404	4.97131	3.82477	5.14241	4.48091
ZNF709	cluster3	4.71425	3.15218	3.32912	4.26003	4.51159	3.60644	2.59932	4.28318	4.53356	6.15279	4.26303	4.94907	4.29131	4.25852	4.32697	5.19101	4.36317	3.99458	3.48285	5.14037	4.31397	3.32625	6.43446	6.49825	5.31397	4.98185	5.26416	4.53107	5.19219	5.30378	6.10119	5.20945	6.57486	4.71754	4.77347	4.18269	5.25172
LOC100289511	cluster3	6.0781	3.88947	5.18706	5.87995	5.79494	5.02237	0	4.1127	5.50208	5.55428	5.72819	4.89627	5.80529	5.61265	4.84499	5.44725	6.35614	4.61353	4.5008	4.06264	5.43363	5.0054	7.60644	7.3213	3.61824	6.25569	6.80155	6.57304	6.06242	6.46385	6.42341	6.40939	5.63778	7.0974	5.16471	6.43946	6.08279
MEGF6	cluster3	7.64875	4.50526	4.56194	5.57107	6.5572	5.82985	0	5.06996	5.57319	7.23506	6.43996	6.02702	5.65163	6.32247	6.04505	5.48059	7.01011	5.04527	7.43313	5.35685	5.50621	6.13463	8.28031	8.60874	6.6295	5.37295	7.44485	7.50438	7.28651	7.84204	7.45976	7.30186	6.9486	6.97005	5.61618	6.83592	5.70072
SUV420H2	cluster3	6.30451	4.93546	5.02945	4.69877	3.68818	6.02259	1.81967	5.16027	4.27352	6.27389	5.75168	5.42861	4.83086	5.06134	5.3837	4.87873	5.69766	5.30122	6.17532	3.63459	4.04963	4.86295	7.956	7.80413	5.38888	5.71067	5.16269	5.67129	5.43863	6.92647	5.14405	6.48864	7.38275	5.99797	5.61618	4.95559	5.47865
SYNPO	cluster3	5.05007	2.30743	4.69377	2.73985	2.31034	2.60407	0	4.28318	4.53356	4.41075	4.38819	4.59991	4.83086	5.31723	3.80839	4.02059	5.17951	5.04527	6.40939	3.93357	4.46663	5.17513	7.52505	7.73857	0.769856	5.82629	2.63691	5.19731	4.69877	4.73715	2.07724	6.26679	5.72901	6.44361	4.04439	4.91504	3.9855
LOC100192204	cluster3	5.45418	2.30743	2.96162	4.87676	4.51159	4.77716	5.61794	4.01881	5.0148	4.86096	4.50271	5	3.7126	4.75007	4.38819	5.48059	2.91265	3.25399	4.5008	1.9486	4.46663	3.70487	6.12309	6.78477	4.64212	4.82375	5.58526	5.71122	5.3875	5.20711	6.0555	4.93546	5.39917	5.99797	4.34837	6.32067	5.67497
LOC100240735	cluster3	5.82909	0	4.56194	3.33342	3.31034	5.60733	6.03496	5.50906	2.48027	4.65306	5.29057	0	4.23036	4.15704	4.26379	5.44725	3.34199	5.61559	0	3.02503	4.23113	5.21451	6.60259	7.3213	6.51175	6.19259	5.93216	6.10434	4.61235	5.92813	5.6241	5.27053	0	6.04614	3.97453	7.03782	5.824
LTA	cluster3	4.33128	1.9855	5.64386	4.81967	4.94205	4.34341	5.65478	5.20359	6.74443	2.50589	4.26303	3.12928	3.95791	4.44162	3.89433	0	4.26828	5.8999	2.60644	3.02503	3.9486	2.32481	6.77334	6.73186	4.55827	5.48285	6.0881	5.22497	5.51254	4.17871	6.0555	5.32912	1.05658	5.49538	6.22149	6.54921	7.21412
KBTBD8	cluster3	6.01123	4.68201	5.27389	5.67101	5.96463	5.41481	6.28983	5.78973	6.59276	5.20359	5.38336	4.13832	4.78921	5.26941	4.38819	4.19061	4.16752	5.84725	4.23419	5.08066	2.7137	4.17473	8.17757	7.89124	5.36422	5.21218	7.58879	5.65105	5.96093	5.61206	7.00888	7.67377	6.57486	4.71754	6.96567	7.61279	7.96872
DCLRE1C	cluster3	7.13175	7.16088	7.34279	7.11228	7.51869	8.06178	8.98718	7.39489	7.95315	7.15846	7.77775	7.34545	6.96081	7.17792	7.30314	7.14037	7.47978	6.96371	7.2879	7.16762	7.75862	7.03881	9.4453	9.6215	8.68678	7.73498	8.74288	8.67934	7.95233	8.18938	8.46883	8.49578	7.78149	8.34399	8.29494	8.94418	9.34696
RHOF	cluster3	8.69125	6.73593	7.51325	8.67832	8.51084	7.24194	8.9284	8.09635	9.08624	7.07746	7.75482	5.95163	7.01592	7.27771	7.28725	6.76288	7.06738	7.25333	5.69794	5.96324	6.94521	7.39772	9.68356	9.97758	9.41242	7.74234	8.49045	8.46295	7.633	8.01424	9.1333	9.28764	7.34474	8.38828	8.39797	9.24477	9.77118
LAT	cluster3	8.50331	6.3386	7.03804	7.53947	8.00411	7.68818	7.84662	7.22728	9.08828	7.32193	7.62139	7.00349	7.24051	7.31334	6.89373	6.96394	7.32391	7.55298	6.09698	6.23343	6.14975	6.62	9.5489	9.83738	8.54963	8.52877	8.63329	8.70176	8.05853	8.47606	9.53312	9.17837	8.24041	8.80687	7.78842	8.57709	9.29678
ORAI2	cluster3	8.10271	6.0036	7.26012	8.2267	8.45492	6.86827	8.63873	7.74833	8.27836	7.34287	8.51893	7.65378	8.15218	7.25342	7.43187	7.20134	8.52254	6.87467	6.59171	6.26059	7.44576	6.88801	9.53413	9.96617	8.31107	9.00759	8.49045	8.65653	8.59585	8.83349	9.67442	9.74578	8.69759	8.49909	7.52873	9.17582	9.55873
JAK3	cluster3	8.75399	6.76235	8.15593	9.4424	8.53803	7.64487	9.10465	8.82318	10.3324	6.64371	8.32197	7.86716	8.38262	7.81461	7.3345	6.80271	8.95696	8.21791	6.01436	6.33896	7.10507	7.41473	10.7748	11.1177	8.83671	9.32771	9.81694	9.03777	9.27608	9.07007	10.2073	10.3453	7.86437	9.41083	8.73095	9.87843	11.1347
P2RY8	cluster3	7.13965	3.15218	7.21684	7.49474	8.02076	5.69488	8.66598	6.68818	8.62958	5.9674	8.2375	5.7879	6.63706	6.779	6.61633	6.43079	7.72192	7.01223	6.17532	4.57531	5.7339	5.5598	9.09276	10.0551	7.85094	8.45878	8.64587	8.29609	7.97424	8.09323	8.65714	9.2369	7.98043	7.56773	7.99095	8.74224	10.0998
S1PR4	cluster3	5.26641	3.78973	4.69377	7.01436	7.38819	5.77742	7.23276	6.09508	7.66342	5.00809	5.60526	6.05137	6.73877	6.76195	5.35332	3.60526	7.0247	5.73606	5.38301	2.74631	4.73118	5.93593	8.47857	9.20222	6.55566	4.93121	7.22747	7.5435	5.43863	6.89579	7.79584	8.43709	7.05832	6.29223	5.56986	6.66349	8.5392
IL2RB	cluster3	8.30469	5.88801	7.38896	7.72894	7.40523	6.49841	6.60333	7.98942	8.47395	5.45516	6.88301	5.04876	6.47622	7.28965	6.70293	6.02126	7.84172	6.86146	4.79338	6.26059	6.12701	6.51317	9.50714	8.50997	7.7786	7.91558	8.18428	8.73836	8.36702	8.04264	9.02145	8.48615	6.50764	8.75712	7.6111	8.46246	8.98709
ZAP70	cluster3	7.21587	3.15218	4.88996	6.60718	6.39678	4.92884	3.47638	5.732	7.59664	4.41075	5.72819	6.12184	5.76288	5.40803	5.32265	4.77558	6.30943	6.98812	4.57954	4.18031	5.64068	5.04963	8.4025	8.00714	7.00708	5.88093	6.67214	6.96798	6.42206	7.09845	7.97275	7.6681	3.10266	7.55666	6.17572	8.19741	7.85773
RUNX3	cluster3	8.79432	7.44857	7.9514	8.13643	8.18696	7.68103	8.99078	8.38595	8.83908	7.51877	8.45265	7.02824	7.36588	7.94163	7.68384	6.99865	7.93699	8.04794	6.01436	7.27798	7.08162	7.27212	10.5122	9.39759	8.3583	8.26224	8.73995	8.49185	8.55873	8.44099	9.59653	9.80503	8.47828	8.92104	7.87191	9.51047	9.247
FAM159A	cluster3	4.75542	1.57046	2.0072	4.98413	4.23573	2.33914	1.18269	4.5735	6.18646	2.85599	3.80735	1.68257	4.16672	2.90304	4.19692	2.01792	5.46172	3.78764	0	2.74631	4.46663	3.58976	6.87061	6.93286	4.8679	0	5.61117	6.0433	4.78031	2.97085	4.34554	5.46597	0	4.0798	2.848	5.93192	5.8475
TTC24	cluster3	2.83188	0	2.0072	3.488	3.57289	0	2.26303	3.69488	0	3.5741	1.848	1.07724	3.18269	0	1.848	0	5.46172	2.88753	0	4.28983	2.93923	1.58976	6.5089	7.28503	2.57046	0	5.91145	3.63459	4.1416	2.61589	1.04963	3.8679	0	5.18706	2.03562	6.10371	6.02237
SAP25	cluster3	6.9913	4.62527	5.62205	7.17023	6.63125	6.5146	6.9521	6.40344	7.37547	6.51428	7.03375	6.37365	6.10518	6.82922	6.32012	5.7761	7.26397	7.56932	4.7252	3.79181	6.10392	6.32733	8.7118	8.69425	6.66007	6.84134	7.22747	6.88325	6.55566	7.09845	8.05077	7.59238	7.03463	7.24907	7.80851	7.58729	7.81673
SIGLEC10	cluster3	5.97659	5.19061	6.15198	7.41058	6.78175	5.72301	7.00988	7.4042	7.60236	5.66903	5.44228	5.04876	5.58015	6.57849	5.81992	6.02126	6.6837	5.44956	5.29205	6.46091	5.90424	4.76022	9.46101	9.10148	6.81263	7.39421	7.17622	6.50668	6.90448	7.36877	8.17926	8.14665	6.20242	7.28965	7.09392	6.95047	8.57474
SIGLEC11	cluster3	6.142	5.11061	6.29737	7.01436	6.74228	5.95327	7.17073	7.50255	7.478	5.55428	5.63081	5.27202	5.80529	6.7271	5.72846	6.15056	6.85611	5.70708	5.80038	6.14893	6.19417	5.13463	9.4326	8.90023	6.74779	7.37539	7.17622	6.40088	6.6886	7.21936	8.20574	8.03227	5.32301	7.18597	7.1813	6.8031	8.1633
PVRIG	cluster3	9.42148	7.44857	7.76898	8.86199	9.80106	8.84307	10.1523	7.85368	9.94876	9.23907	9.8137	8.50827	8.37213	8.273	8.27859	7.65084	9.20679	7.95791	9.05799	7.1819	8.00315	9.24617	11.6262	11.9325	10.3425	9.55434	8.62377	10.1174	9.89508	9.91609	10.9869	10.8273	9.49374	10.2164	9.04002	9.90579	10.1654
TREX1	cluster3	7.20095	6.95826	6.44195	7.3213	7.43029	7.16229	7.23276	6.47573	7.97957	8.62428	7.09908	7.21179	6.64875	7.02846	6.84021	7.63619	8.2407	6.84812	6.51349	6.79364	6.85112	6.63474	9.56643	9.68206	7.86406	8.62377	7.68349	8.49185	6.9493	8.16807	9.28256	8.69272	7.14924	8.36313	8.03425	7.33476	8.62644
MT1H	cluster3	6.70432	5.2292	6.37799	5.26529	5.6879	6.62264	7.07906	4.69988	6.07639	2.04264	1.4489	3.30159	4.40531	5.06134	4.50335	4.41278	1.852	2.07039	5.86468	3.79181	4.9542	4.59036	8.4219	8.86378	5.43663	6.19259	3.40327	0	4.74039	0	7.18953	4.08746	0	0.785006	5.42122	0	3.9855
REXO1L1	cluster3	5.1469	0.990447	4.19692	4.87676	4.79494	3.60644	6.42341	2.91073	6.42324	4.89918	5.44228	4.66448	4.40531	4.60407	3.71589	4.97499	5.90038	2.3978	4.32841	5.7879	5.1014	4.25323	7.87387	7.97332	5.03254	5.41041	5.29646	5.16872	4.61235	5.98778	7.13545	5.00899	6.22362	4.63575	4.23419	5.45582	5.21607
TMEM229B	cluster3	6.69377	6.28485	6.46679	7.4297	6.68776	6.28947	6.56529	6.92588	7.3419	6.85275	5.47054	6.18903	6.50224	5.45121	6.41109	6.94028	7.0814	6.32175	6.06996	6.83023	6.59335	6.86332	9.13648	9.7766	7.00708	7.12732	7.35562	7.94134	7.10024	6.02614	7.78882	8.17088	5.2426	6.6343	7.72642	7.33476	7.84027
ZNF200	cluster3	6.73579	5.78842	5.99027	6.90929	6.21626	5.85549	6.03496	6.59395	4.98048	6.74147	5.68032	5.14241	6.07103	6.51869	5.96717	6.37886	5.86864	5.26153	5.9855	5.45385	6.41701	6.21471	9.24208	9.39335	5.87823	1.67356	6.29407	6.83895	6.63474	5.17313	6.87012	4.89724	7.21393	5.9814	7.16581	7.00932	6.96913
ZNF252P-AS1	cluster3	4.38474	3.68257	4.81455	4.69877	3.68818	5.69488	5.08406	3.2765	4.32912	5.81609	4.65935	4.3875	4.45943	5.00405	5.79753	5.99842	6.18547	5.17871	4.1334	2.40054	4.66959	4.64904	7.24926	8.07248	5.18031	5.64904	6.21179	5.16872	5.51254	5.92813	6.23074	5.07895	0	4.83188	6.25115	6.42509	5.25172
LAG3	cluster3	7.05907	4.56682	6.7148	6.82502	6.17732	5.88044	4.01703	7.63459	7.05745	5.17273	6.64126	6.05137	5.58015	5.5741	4.80116	5.37851	7.21412	5.87381	4.02414	4.48671	5.05398	5.98254	8.17757	8.36973	6.21587	7.82807	7.51515	6.33878	6.02945	7.77037	6.29131	6.83036	0	6.97831	5.99481	7.01881	7.89191
ZBP1	cluster3	8.37287	5.98117	8.46074	7.53947	8.30925	7.07799	7.11904	7.69634	7.74792	6.73091	7.7137	5.69822	7.20144	7.02846	7.893	8.13525	8.1442	7.55298	5.76686	7.49905	7.9969	6.9479	9.23479	9.36319	8.29815	8.97662	8.32405	8.59664	8.32679	8.64595	8.76434	8.20648	6.63909	8.32459	8.64976	8.68324	8.67638
CYP4Z1	cluster3	0	0.990447	4.77558	4.26003	3.57289	3.19061	0	4.01881	2.48027	5.23381	5.60526	4.89627	4.23036	0	4.88801	4.97499	5.07168	5.55152	5.76686	1.28096	3.84097	4.09255	0	5.92125	3.77505	0	5.55888	5.33092	5.69209	0	6.93487	6.82018	6.40071	6.46744	4.23419	3.12433	4.59634
ANKRD65	cluster3	4.71425	3.78973	5.18706	5.53636	4.30961	2.82782	4.64731	4.36177	3.95606	5.48059	5.04745	2.44095	4.56133	5.31723	4.05398	5.97545	0	4.17632	1.18269	5.71149	6.00764	3.70487	2.48027	0	5.75168	5.93334	6.44593	4.77663	6.24622	7.06199	7.7389	7.03771	0	4.40939	6.44328	5.03298	4.75328
GFI1	cluster3	6.79662	5.26679	5.64386	7.02691	6.67384	6.21237	0	5.54319	7.22891	5.53013	5.8846	6.05137	5.76288	5.9814	5.72846	6.17113	7.18854	5.82018	4.02414	4.65935	6.68972	5.93593	5.84499	6.75862	6.90881	7.43129	6.60925	7.41667	6.4843	6.83213	8.08539	8.32998	6.11499	7.18597	5.74685	7.8242	6.46254
RUFY4	cluster3	6.2182	3.44228	4.51475	2.46989	0	4.41414	0	0	0	0	5.47054	0	3.04789	5.49346	2.82171	2.82579	5.99209	3.54473	0	0	2.93923	4.86295	0	6.01279	6.33414	5.64904	5.29646	5.73064	3.53481	4.48478	7.21062	6.76818	1.05658	5.15826	6.09635	5.73688	4.75328
DUOX2	cluster3	9.78895	9.87112	9.99046	5.08406	9.84836	8.68464	9.2617	9.5706	8.40735	9.72168	9.03028	7.86716	9.81364	9.5628	9.57082	9.06045	7.18854	6.55244	8.57569	5.45385	11.5502	10.4327	10.0211	10.6601	12.5801	6.74174	8.12701	11.4969	9.81006	8.97513	12.4049	9.07516	12.6889	9.27598	10.7178	8.22251	7.82267
GIPC2	cluster3	5.52795	3.56682	4.69377	3.86987	6.98732	3.34199	0	5.4019	5.08151	5.42928	5.38336	6.00225	5.76288	3.50589	5.1918	3.92695	4.53543	4.84549	5.92647	4.48671	3.84097	5.21451	0	5.11977	7.75529	2.91839	5.61117	5.92955	4.47184	4.03562	8.05658	3.8679	7.43796	4.8679	7.32769	3.96162	3.70708
HOXA5	cluster3	4.79597	6.3386	4.56194	1.70929	7.37964	4.26978	0	4.87036	2.9782	4.05224	3.27352	3.12928	3.30451	3.33199	4.65992	5.34305	4.26828	5.33949	2.87971	0	3.9486	4.59036	6.5089	5.48253	7.17832	5.25399	5.68622	6.1914	6.01257	6.54551	8.38789	4.44626	8.29122	7.57319	5.63865	4.03914	3.48543
MESP2	cluster3	5.76951	2.79077	5.45845	0	6.30943	2.60407	0	4.28318	3.95606	5.55428	6.56407	0	2.73335	3.66221	3.80839	4.97499	0	2.88753	5.19535	0	3.84097	3.32625	1.33914	0	7.24688	0	3.62293	5.38128	5.13134	5.56071	8.24198	5.49185	7.48236	6.51381	5.06824	2.80941	2.4957
MUC1	cluster3	6.38595	7.69516	7.04636	6.76607	6.11666	6.62264	5.54164	6.38491	6.69209	7.08576	7.00484	6.9528	7.37295	5.72301	7.03397	7.53714	5.41819	6.22207	2.26903	7.67059	8.14017	6.48107	7.23467	7.00158	6.455	6.44857	5.71039	9.00806	7.25833	6.86431	9.94819	6.8802	9.29641	7.23525	7.69439	6.04876	6.06307
FOXJ1	cluster3	6.35931	4.44095	5.66562	2.46989	2.79701	1.01436	4.41007	4.43563	2.48027	4.51223	0	4.04439	6.40939	0	1.848	1.59932	0	4.4822	1.18269	0	1.68706	2.81147	0	2.31325	9.68996	3.43829	6.12453	4.06178	6.61265	4.73715	9.90521	4.89724	6.0217	5.32373	6.46875	1.44361	4.14568
MANEAL	cluster3	6.09424	5.2292	3.93734	3.86987	5.15745	5.27016	5.18785	5.64068	5.32085	4.86096	5.75168	4.22574	4.91073	3.50589	5.60555	5.69349	5.69766	4.54967	4.97957	5.96324	5.64068	5.25323	7.03078	0	7.29948	4.76713	5.68622	6.55121	6.53232	5.77873	8.1024	6.76818	6.49041	4.25399	5.82782	5.68986	4.8495
C7orf13	cluster3	8.31859	7.1205	8.70705	7.07628	9.53031	9.02851	8.59216	8.09064	8.81967	8.47743	8.76012	8.30108	7.56362	6.93993	8.96694	8.21135	8.43275	8.31782	6.77056	7.83295	7.66697	7.76029	9.56354	9.84364	9.64874	11.3474	9.87024	10.163	9.56691	9.61609	10.8298	9.91552	9.30879	9.15312	9.04426	8.72772	9.27319
NPW	cluster3	3.80839	0.990447	2.0072	0	5.3799	3.82883	6.42341	5.47444	0	0	3.61706	1.68257	2.73335	0	4.44692	2.82579	0	0	4.57954	3.63459	0	2.32481	5.23419	0	6.56651	8.48543	3.14241	3.7148	4.93121	0.891886	7.27202	5.93074	4.43296	1.29278	5.74685	3.88069	0
CELSR3	cluster3	5.34979	4.68201	3.21568	4.76075	6.15745	4.41414	5.94907	4.81558	3.95606	5.37608	6.70266	3.30159	2.73335	5.82553	4.38819	4.3427	4.05832	2.88753	4.1334	3.63459	2.44361	2.81147	6.27296	6.39985	5.77056	7.9025	4.93546	6.17732	6.26059	5.10308	8.46446	6.61176	6.97373	6.88435	6.36405	4.54288	4.70266
PCDHB9	cluster3	7.69209	7.53551	7.46483	7.17023	8.37964	7.45746	9.04366	7.80549	8.41705	8.12541	8.1165	8.34101	7.92178	8.38905	8.13021	8.34793	7.73965	7.30296	6.70169	7.83295	7.02115	6.79973	8.97516	9.86223	8.35209	10.0589	8.26407	8.56708	8.02956	8.38301	10.4292	8.03227	9.15267	8.71304	7.93723	7.28799	7.76235
DONSON	cluster3	6.5598	6.80116	6.86233	6.79584	7.08534	7.20271	7.50827	6.16229	6.90014	6.9005	7.26275	5.56986	7.64155	5.95163	6.11873	6.2502	5.50367	5.44956	6.68398	5.30561	6.45401	5.7057	7.60644	7.33914	8.1874	8.13899	6.59634	8.48035	8.20999	7.16882	8.95123	6.96567	8.17697	7.55666	7.55865	6.46777	7.81083
CCNF	cluster3	5.1469	5.11061	3.86493	5.26529	6.03188	6.19259	6.28983	4.75862	3.23419	3.5741	5.22535	3.30159	4.03122	4.44162	4.55704	4.77558	3.51602	3.25399	1.18269	3.93357	3.9486	4.91217	6.24413	0	6.46646	7.14965	6.24527	6.33878	7.01837	5.84474	7.4945	6.51412	5.50621	6.46744	6.14445	6.32067	6.44725
NUP210	cluster3	10.5155	10.3106	9.59431	10.0282	10.5293	10.2838	9.51737	10.6083	10.6428	9.11476	10.1637	8.79386	9.13109	8.90791	9.3962	9.6084	9.53333	9.84721	8.69125	8.71194	9.5377	9.2954	11.2992	11.0449	11.4353	11.5933	10.7263	11.0835	10.9412	9.9847	12.427	11.0091	9.57391	11.0041	10.5279	10.9477	11.7833
ESPN	cluster3	7.51033	6.6953	5.74873	5.57107	7.92985	7.21257	5.85748	7.19554	5.82731	7.49402	6.38111	5.63546	6.67186	5.85798	5.94696	6.9521	4.89288	3.25399	7.00304	4.18031	5.60822	6.74685	6.97934	8.65213	7.78326	8.75365	8.5752	8.59395	8.58736	7.78725	9.19537	8.55834	8.16068	8.82998	7.73173	7.27202	6.73796
RNF32	cluster3	4.15623	3.88947	5.40803	3.86987	6.70169	5.34412	4.57228	3.81147	5.20594	6.02037	6.87234	4.22574	4.56133	0	4.19692	4.19061	0	5.73606	0	3.79181	4.23113	3.58976	6.55643	6.90929	6.35913	7.03408	7.67737	6.75569	6.6014	6.74281	7.67969	6.83036	5.32301	6.67567	6.46875	5.75995	4.59634
RHBDL1	cluster3	4.58195	3.98185	3.78869	3.33342	5.60229	5.41481	4.78607	2.91073	5.37504	4.97269	6.71466	5.35226	3.41819	3.13258	4.80116	5.15015	3.67243	3.08236	4.5008	4.39163	4.14323	3.0054	6.27296	4.74578	5.50526	6.72697	6.12453	6.52904	7.38776	5.4522	8.03315	6.65821	6.70044	7.36755	5.2555	5.39849	3.07382
HIST1H2BK	cluster3	10.4034	11.0597	9.92708	10.6827	11.4589	8.6953	11.1913	10.224	8.08076	9.05047	10.0898	8.12918	8.5598	9.35301	9.0329	8.81596	9.17133	8.51167	9.0785	8.70207	9.20435	8.76025	6.43446	10.2418	11.778	11.0154	9.31985	11.0164	11.7191	9.02575	11.3037	9.37019	9.04426	9.74455	9.48279	8.66509	8.76208
XRCC3	cluster3	7.3572	9.79142	7.99469	7.91007	8.41354	8.23232	7.97556	8.1191	6.46123	6.96498	8.59529	5.95163	6.82349	8.48607	6.59051	8.46033	7.73084	7.14873	7.79734	6.48414	6.59335	7.26275	8.56834	8.47013	9.44927	8.79685	8.55865	8.75992	9.72103	7.29205	9.93874	8.84605	8.85453	8.82308	9.1602	8.08343	8.39163
TNFRSF18	cluster3	5.52795	6.11041	5.88387	4.26003	6.52654	6.34465	6.26622	6.56117	5.20594	5.37608	5.75168	3.30159	4.40531	4.44162	5.72846	5.7761	3.34199	4.337	5.0365	4.18031	5.1014	5.52888	5.39985	3.89821	5.77056	6.75636	5.50462	6.21936	7.26538	5.33485	7.97275	4.59694	5.5735	4.13996	3.97453	5.86987	5.38578
RFWD3	cluster3	7.88655	7.91163	7.54272	7.50383	8.60936	8.1103	7.20828	7.1631	6.17133	6.35861	7.30296	5.92552	6.2034	8.29103	6.86183	7.10884	6.95047	6.88765	6.29719	5.89579	6.54272	6.9479	7.59507	7.20955	6.90038	5.37295	8.11348	8.02674	8.57024	7.22766	8.89048	8.80019	8.53002	7.81474	7.86716	7.72819	7.91427
SAC3D1	cluster3	5.45418	5.88801	5.12639	6.44741	7.17722	6.48204	6.71191	5.97545	5.54998	4.9364	4.75542	3.59335	5.42626	6.63604	5.65592	5.10852	5.50367	3.99458	5.69794	4.28983	4.9542	5.46467	6.69042	6.61971	6.21587	6.82757	5.78057	5.86047	6.75074	6.40684	7.20016	6.86047	6.45516	6.50239	5.28429	5.75995	5.824
BEND3	cluster3	5.45418	3.56682	3.86493	4.56682	5.87012	5.27016	4.78607	3.69488	4.58015	4.65306	5.1914	3.83592	3.7126	5.00405	4.32697	3.72028	3.8125	3.08236	3.30889	2.74631	4.31397	4.17473	6.55643	0	5.36422	5.68032	3.81352	5.2521	5.51254	5.10308	7.03276	5.70598	6.30506	5.60644	5.22574	4.43229	4.65076
DYRK2	cluster3	6.30451	5.26679	4.41684	6.06264	6.43029	5.19219	4.71809	5.16027	6.76474	5.7339	5.08491	5.35226	5.62819	5.5741	5.63081	4.26828	5.54473	5.22072	5.95629	3.45812	5.1014	5.09255	7.36063	5.20006	6.58782	7.19348	5.35896	6.76514	7.10811	6.50526	7.29195	6.74685	7.11582	5.70984	6.02945	6.6011	5.75141
XYLB	cluster3	6.399	6.11041	4.77558	4.63459	5.30961	5.60733	4.41007	5.36457	6.30268	6.60955	6.49649	5.95163	5.98162	5.53419	6.33575	5.99842	5.93168	5.44956	3.77926	4.06264	4.90159	5.0054	7.69411	5.82349	7.59089	6.50176	6.44593	6.73647	7.00135	5.58676	7.5941	5.8125	7.12701	6.15259	6.77466	5.73688	5.38578
CXCR2P1	cluster3	5.50367	4.68201	4.99594	5.60526	5.15745	4.10936	4.91265	4.1127	5.80787	2.85599	4.55704	3.83592	4.65707	6.0676	2.82171	5.92813	7.31216	3.8953	6.22535	4.39163	4.60466	4.25323	8.05045	7.45796	6.04155	7.03408	6.63474	7.09381	6.63474	5.77873	7.8166	8.37239	6.24432	6.83946	7.98658	6.15684	6.25039
LOC150776	cluster3	7.53434	7.27557	6.10538	7.34163	7.73552	7.87455	6.79649	7.34758	8.13668	7.68096	7.33423	6.6844	7.82228	7.01413	7.00506	7.50526	6.87234	6.80748	7.01725	6.14893	6.64227	7.31823	8.95312	8.65213	8.02503	8.11077	7.58879	8.61511	8.1536	7.63408	9.49498	9.08369	8.80993	8.26144	7.49809	8.11499	7.17762
MXD3	cluster3	5.94111	5.37365	5.24565	5.98732	6.5572	6.41498	6.21801	5.36457	6.92754	5.53013	6.33539	5.72874	5.98162	5.53419	5.44228	6.41363	5.99209	4.84549	5.24451	3.63459	6.45401	5.21451	8.35623	7.10936	7.48132	5.51759	5.16269	7.22352	7.13165	7.36124	7.89676	8.25262	7.38275	7.80077	6.95664	6.75809	7.11145
MECOM	cluster3	5.32265	5.73606	4.41684	2.73985	3.68818	3.48027	5.33092	4.20006	5.80787	4.05224	4.6094	3.94392	5.34234	1.84398	2.98914	4.19061	4.61412	4.99774	3.48285	4.28983	4.9542	4.46467	6.60259	0	5.75168	4.29131	5.05355	5.92955	4.56682	5.68594	6.34944	6.9377	6.68538	6.29223	4.77347	5.10685	3.36177
CXADRP2	cluster3	2.98003	4.37434	3.93734	4.76075	3.57289	3.9279	6.38024	3.10434	4.27352	5.45516	3.71589	3.94392	4.45943	0	2.98914	0	5.17951	3.40735	4.1334	5.50016	5.1014	4.0054	7.19012	7.10936	3.98277	4.87873	4.80684	2.74631	4.42156	6.04505	7.41507	5.63807	4.91982	3.88166	3.12928	4.18269	5.10392
LOC339240	cluster3	3.45286	3.88947	1.32769	4.42156	2.79701	0	6.46548	4.75862	3.45022	5.69098	2.82171	0	4.03122	0	1.4489	0	5.17951	0	3.90689	4.88509	4.5373	3.0054	7.23467	6.93286	2.17951	0	5.29646	5.08023	5.7939	6.09993	6.67158	5.54226	5.63778	3.65191	4.17393	1.83592	4.8495
MIRLET7BHG	cluster3	5.57501	4.83946	2.65076	6.83946	5.23534	5.30779	5.33092	5.47444	5.61883	6.47703	4.50271	6.05137	5.6744	6.34554	5.15704	5.60615	5.73335	5.30122	5.95629	3.63459	5.39609	6.09276	8.5331	7.24774	5.82528	7.67447	4.851	6.98425	6.67807	7.59634	7.99718	7.48696	6.77386	6.36999	6.01212	6.30506	4.93923
MEX3D	cluster3	5.05007	4.7366	3.09424	5.17752	3.68818	3.60644	5.13709	2.09085	5.0148	2.29278	5.47054	2.11103	3.30451	3.80323	3.71589	3.72028	4.26828	3.08236	4.57954	0	4.14323	3.46467	6.53294	5.66306	5.23534	5.29462	2.99277	4.69933	5.96093	5.6372	6.18884	5.00899	5.84248	4.83188	5	3.70155	3.22497
LOC100170939	cluster3	7.97252	5.65363	6.26941	6.46614	6.58736	6.84285	7.7137	6.38491	7.31452	6.47703	7.53644	5.63546	7.04264	6.65478	6.49665	6.23074	5.90038	5.8999	6.24963	6.7174	6.45401	6.11374	8.75832	9.13245	7.67793	8.07612	6.97131	7.52685	7.49458	8.82263	8.97911	8.2374	7.84411	7.90454	7.36886	7.88301	5.17991
ZNF519	cluster3	4.91025	4.78869	4.13668	4.26003	4.94205	5.23189	6.77992	4.36177	5.70598	6.02037	6.04483	5.31288	4.98596	5.00405	4.80116	5.34305	5.12639	4.17632	4.91982	4.28983	5.7339	5.7057	7.08044	7.33914	5.52763	7.04614	5.9528	6.29994	6.74066	6.88533	7.39678	5.87283	7.09307	6.07724	5.63865	5.10685	5.59395
NUP62CL	cluster3	5.84825	6.20984	5.64386	5.22226	5.23534	5.44857	6.76315	6.56117	5.20594	5.50557	5.98687	2.70929	5.02237	6.45615	5.49889	6.39643	5.23036	5.70708	4.5008	6.17772	6.33985	5.29057	8.09138	6.39985	5.65421	6.94732	5.86913	6.4489	7.30049	7.17732	8.59036	6.38198	5.94767	6.67567	6.28021	7.075	4.8495
FOXD2	cluster3	6.2032	4.7366	5.78869	6.13443	6.13709	6.59261	6.76315	5.95047	5.23573	4.41075	5.55275	4.3875	4.40531	4.52482	5.12143	5.72165	5.27984	4.79077	5.46826	0	5.67243	5.39746	6.90785	7.65571	6.90038	5.29462	6.57001	6.40088	6.61265	6.31687	7.99718	5.83289	7.49105	6.40735	6.01212	6.41058	6.67384
FOXD3	cluster3	4.27501	4.44095	4.25475	4.81967	6.43029	5.72301	3.10434	4.63807	3.80632	6.5627	5.7046	6.43029	3.95791	5.88996	5.00944	5.60615	6.85611	6.53605	7.45418	5.35685	0	5.67779	6.94404	8.2987	5.26191	7.04614	6.41684	6.62615	6.18765	7.38362	9.29985	5.72792	7.42886	6.51381	5.52199	6.3512	4.14568
FOXD2-AS1	cluster3	6.96509	7.7224	7.61662	7.45796	8.4951	8.32665	6.96682	7.49386	7.66888	5.23381	7.35729	5	6.35332	7.54117	6.69084	7.2113	6.1058	6.75141	8.15391	5.67158	6.17213	6.71959	8.84232	8.94161	7.9814	7.02203	6.94099	7.61883	9.09228	7.16882	9.94033	7.59835	7.83725	7.61102	7.48567	6.82502	7.26716
ZNF623	cluster3	6.88325	6.08958	6.5735	6.90929	7.16722	7.46573	7.4363	6.26772	7.43404	6.75195	6.66619	7.22255	7.01592	7.12536	7.42459	7.02137	5.90038	6.69307	6.64775	6.52951	5.93074	5.32733	7.60644	8.28035	7.31234	7.36588	8.28434	7.46997	8.45055	7.46271	9.43582	6.76818	7.52544	7.49442	7.67814	7.38741	7.08204
ICAM4	cluster3	6.12619	3.15218	4.0072	6.39008	4.07553	3.34199	6.00697	4.81558	3.80632	5.32085	5.04745	2.11103	2.73335	5.31723	4.97039	2.33914	5.62322	3.99458	3.48285	2.40054	2.7137	4.25323	4.27202	8.59395	4.64212	7.40361	7.18488	4.12267	7.5769	6.70777	8.46883	5.79181	7.14924	5.27053	8.52176	6.41058	7.09191
OR7E37P	cluster3	4.15623	3.56682	4.31107	4.17233	5.44692	3.19061	6.76315	4.92267	6.18646	5.17273	1.848	4.72574	5.37086	5.65048	3.71589	5.95187	4.53543	4.54967	3.63807	4.81404	4.84699	3.17473	2.01792	7.3213	5.33949	6.44857	6.62205	3.9991	6.47216	7.12526	7.89676	6.84046	6.70044	6.04614	6.33664	3.12433	4.59634
PPP1R3D	cluster3	7.30232	5.40769	5.45845	5.82324	5.34518	6.19259	5.94907	5.28614	5.90304	5.26341	6.02569	5.04876	6.35332	6.53885	6.81826	5.66505	6.35614	5.55152	7.4224	5.35685	5.82171	5.81275	6.69042	8.27114	7.28651	6.88203	6.26172	6.65707	6.34359	7.90002	8.16852	7.35922	8.18775	6.33163	7.06921	6.67567	5.56621
NEURL1B	cluster3	7.67059	6.68145	6.6295	7.47646	8.4385	7.28021	6.62205	7.07286	8.24963	6.73091	7.10821	8.34594	8.08082	7.26557	7.0148	6.97556	7.97487	6.97602	7.7211	6.91803	7.43654	7.40625	8.88487	9.72334	7.66796	8.3127	7.97556	7.87713	8.32679	8.74133	9.48852	9.2369	8.95881	7.011	6.80503	7.73403	6.99027
PKN3	cluster3	5.62059	5.02591	3.70708	5.34802	6.19692	5.41481	5.46107	4.5735	6.76474	5.83592	4.96993	6.53745	6.9514	3.66221	5.57954	5.749	5.32733	4.61353	6.04243	4.39163	5.1014	4.8125	6.57969	8.08311	6.56651	6.35544	5.23113	5.38128	7.13945	6.22072	7.13545	6.65821	7.38275	4.79442	5.49729	5.36877	4.35614
ZADH2	cluster3	8.20349	7.43212	6.79533	8.09513	8.25408	7.49857	7.60526	7.94556	8.5524	8.56018	8.59205	8.25998	7.7699	7.5611	7.52309	7.40514	7.93699	7.39729	8.67338	7.53278	7.84486	7.99407	8.49697	9.71313	8.64418	9.53959	7.97057	8.9551	9.07213	8.9922	9.97768	9.45814	8.88792	7.84229	7.96884	8.07425	7.89191
XRN1	cluster3	8.02857	6.85137	7.26012	6.73566	7.36238	7.75756	5.37573	6.47573	7.67969	7.87067	7.69572	7.85343	8.1316	7.15188	7.36519	8.04941	6.6837	7.3319	6.85225	6.52951	7.26997	6.69181	8.15456	8.90023	8.67189	7.93505	8.52834	7.58165	8.59585	8.70629	8.95434	8.29733	8.41553	7.94322	8.42425	8.24717	6.91468
CLGN	cluster3	1.72247	5.19061	3.09424	1.70929	3.15866	3.34199	3.47638	3.43029	3.95606	4.73985	7.22149	1.68257	4.16672	0	3.1375	4.02059	1.852	5.44956	1.18269	4.06264	1.07724	3.91169	0	6.7046	3.00899	1.67356	6.94099	6.24679	6.37016	6.23726	5.09972	4.93546	4.01614	5.94813	5.61618	5.66562	0
E2F8	cluster3	5.82909	6.65349	5.95582	4.49633	4.94205	5.51412	7.13217	5.28614	3.72574	4.82171	6.08215	0	5.12598	4.94486	5.3837	5.23036	3.14241	4.41143	5.80038	0	4.60466	5.49697	7.52505	6.73186	7.13556	5.41041	6.60925	6.94298	5.55949	6.39232	5.18745	6.29646	6.78803	5.93097	7.83813	5.24375	5.824
FGFR3	cluster3	4.91025	5.06867	4.51475	1.09761	4.44758	4.60703	4.41007	2.91073	3.45022	4.73985	5.81967	3.94392	4.03122	5.49346	5.29094	5.66505	3.94111	3.54473	5.14405	3.02503	4.84699	5.17513	6.15421	5.92125	6.32139	3.28392	6.16007	6.41312	5.25096	5.90785	5.52669	5.49185	5.89603	6.09255	6.54257	4.1127	3.60051
PADI3	cluster3	7.73938	3.78973	4.56194	0	7.54195	4.72247	3.47638	2.68482	5.42727	3.5741	6.51033	1.07724	3.18269	3.66221	6.42576	4.72137	0	3.08236	0	0	4.9542	5.8632	6.24413	7.66981	6.3087	1.67356	7.89348	9.78184	5.51254	6.17033	4.26754	7.04647	0	5.21529	9.17961	3.60288	2.23573
GPC2	cluster3	4.94673	2.98368	3.21568	2.14078	4.23573	4.77716	2.87381	1.66448	4.7126	0.831391	4.12681	1.07724	3.18269	2.28983	3.27352	2.33914	2.63691	1.64616	3.11103	0	2.44361	4.52857	6.38267	0	5.97842	6.39352	5.63662	6.64688	5.0009	5.30378	5.18745	4.6893	6.04571	6.23802	5.1334	3.49697	2.71589
KCNS1	cluster3	4.33128	0	1.70487	1.70929	0	2.01792	3.63227	2.09085	0	2.04264	4.38819	0	0	0	3.3978	3.72028	1.852	1.64616	0	0	2.44361	0	7.23467	1.58015	7.8062	7.12732	4.50843	7.72479	4.89482	6.70777	5.77321	5.49185	6.20242	5.44824	3.36457	4.64501	3.70708
TDRD9	cluster3	6.98265	2.98368	2.25399	2.96532	0	2.33914	0	5.11603	3.54844	4.11853	0	5.04876	5.25361	1.20163	2.98914	0	2.91265	0	5.54905	5.40599	0	4.76022	7.87387	7.22882	7.42911	7.77149	7.59529	9.30198	3.94298	6.92647	0	0.847997	0	8.15932	6.20633	3.12433	3.60051
TCEB3C	cluster3	5.70764	6.20984	5.92029	4.81967	5.57259	5.44857	5.85748	4.1127	5.93946	6.69877	5.94673	6.46695	6.54024	3.66221	6.46875	5.19101	5.07168	4.73444	5.14405	4.95327	6.05658	4.59036	8.09138	6.83592	7.50391	7.88258	5.91145	9.14167	8.1877	5.13832	6.93487	8.09693	7.24517	6.78372	7.03551	5.51128	5.35332
ACTG1P4	cluster3	3.80839	3.98185	3.09424	5.03518	3.44758	3.82883	1.18269	4.1127	5.70598	4.86096	4.6094	4.3875	4.91073	7.02846	3.27352	4.54411	3.67243	4.79077	5.9855	6.23343	4.66959	5.17513	4.75221	7.17033	5.54936	5.71067	5.12722	7.00045	5.55949	5.68594	6.51096	3.03562	0	4.0798	4.64501	5.17672	4.98231
PER3	cluster3	7.72901	6.72247	6.8716	5.26529	7.58721	7.22246	7.06555	7.44973	8.29948	9.18599	8.68919	8.22839	6.44989	8.91567	7.19633	7.715	6.93522	8.18125	9.37799	8.82072	7.51751	8.37169	8.82299	9.60687	8.16631	8.43166	9.09257	9.87908	8.90911	8.93534	8.57422	7.15573	9.41802	8.88399	9.43513	8.18898	4.89482
MEI1	cluster3	5.32265	0	4.60703	0	2.57531	2.33914	0	4.20006	0	2.50589	6.80684	0	0.854075	2.28983	3.3978	4.19061	4.05832	2.07039	0	5.40599	4.73118	3.70487	7.47646	8.16526	7.71713	4.44427	6.54334	8.24949	6.6886	6.65978	7.88374	2.32193	6.60733	6.67567	7.47946	6.02989	5.06437
SLC51A	cluster3	1.33914	3.98185	0.810566	0	0	5.10978	1.18269	4.75862	0	0	6.64126	2.70929	2.54844	1.84398	1.4489	3.60526	1.852	2.07039	0	4.06264	0	2.0036	0	7.39129	4.32481	0	5.75756	7.32975	6.82005	4.99095	5.8824	4.15381	6.67016	5.34944	4.81352	4.03914	4.21878
KLHDC7B	cluster3	6.95617	4.7366	6.95292	4.63459	6.89421	5.48188	8.77004	8.99887	5.14527	4.60763	4.6094	4.4614	5.42626	6.25058	4.97039	2.82579	7.74846	5.17871	0	4.48671	2.44361	5.04963	10.9057	11.7754	5.15178	11.2588	7.66505	11.1785	9.04759	9.56811	8.17926	9.3944	5.43596	10.2058	9.25838	7.12019	7.46189
YBX2	cluster3	7.36387	6.47298	5.18706	3.16189	8.56472	8.03408	5.94907	5.32589	5.32085	7.77637	8.02348	6.58811	5.60437	3.93074	6.69084	7.07671	5.46172	5.92529	5.54905	3.79181	6.73552	7.20506	7.956	10.0388	8.96029	9.34964	7.58225	10.2544	9.30225	8.76421	7.83023	8.44373	7.06996	8.64692	8.5901	8.17617	5.72629
HIST3H2BB	cluster3	6.92932	7.06846	6.75556	5.96116	7.50303	7.29893	8.31079	7.71143	6.52246	5.77558	6.02569	4.72574	6.18745	4.88264	6.65406	6.92825	6.6837	6.66306	6.3203	5.71149	6.57667	6.55995	8.47241	7.35667	6.22959	6.63474	8.30433	7.60303	7.4763	6.53216	7.58609	8.34425	5.69933	6.78372	7.75776	7.17263	7.09191
DPM3	cluster3	4.71425	5.8392	4.46663	4.42156	5.6314	5.75034	7.14517	4.69988	5.42727	4.82171	5.38336	3.94392	4.03122	5.40803	4.88801	5.48059	4.89288	4.61353	4.5008	4.18031	1.07724	5.0054	8.48474	0	4.83289	7.47622	4.50843	5.33092	4.01167	5.90785	7.35006	3.7866	7.26566	4.8679	2.49825	3.96162	3.48543
CCR8	cluster3	6.2182	3.44228	5.45845	5.22226	3.8953	5.19219	7.93882	5.84524	4.94486	3.0018	2.98914	3.83592	3.62176	4.88264	3.97636	2.33914	4.61412	3.25399	0	1.28096	4.9542	5.49697	7.91097	0	5.38888	4.93121	5.47671	4.88509	4.74039	6.22072	6.4591	6.66959	5.36177	6.07724	6.04636	6.02989	3.89821
FAM178B	cluster3	4.27501	0	0	6.83946	4.51159	3.0197	7.68734	5.11603	3.11103	0	1.848	0	2.54844	0	0	0	4.36317	1.04963	1.18269	0	1.07724	1	8.48474	6.83592	0	1.0635	6.10643	6.36387	1.32769	4.48478	0	0.847997	0	6.12288	6.04636	0	4.06781
OR11H12	cluster3	4.91025	4.7366	0.810566	5.87995	5.44692	4.10936	8.43212	4.97361	4.32912	5.32085	3.89433	3.59335	4.23036	5.16912	0.900722	4.60585	2.91265	3.40735	5.80038	5.7879	5.00495	3.58976	8.27324	8.23352	3.61824	6.65048	5.19731	5.13996	5.64933	5.68594	5.8824	5.1127	5.20085	3.04089	4.89093	2.80941	5.10392
USP5	cluster3	10.1257	10.3955	10.3249	10.6535	10.9752	11.0782	12.8189	9.64295	10.528	10.3246	10.1058	9.32391	9.58849	11.4767	9.40914	9.92846	9.77385	9.31311	10.3377	9.58708	9.63365	9.76361	13.1402	12.624	10.9648	11.4032	9.96878	10.8473	10.5124	11.2217	11.4303	10.9444	11.6015	10.4013	10.3337	10.2839	10.0413
POLR2J2	cluster3	7.22323	7.47281	7.00461	5.22226	7.54959	8.90554	10.0544	8.23807	8.69223	8.12143	6.85087	7.94702	7.06889	6.57849	7.56331	6.904	6.77241	6.64775	8.09466	6.67765	7.60244	5.91217	10.358	9.35447	8.02896	7.80716	8.56198	8.68685	7.16249	8.86031	8.86081	8.6271	7.76719	9.28438	8.36444	7.10234	9.15846
CDCA4	cluster3	4.27501	7.14088	5.12639	5.13175	5.4138	4.97636	4.12598	5.64068	2.02148	3.25852	5.44228	5.14241	4.51159	5.61265	4.6094	4.02059	3.94111	3.40735	5.24451	3.63459	3.72465	5.29057	7.2636	6.61971	6.50064	2.69153	3.98185	3.25701	6.37016	5.42391	5.42223	6.80993	6.63909	5.34944	5.76739	4.64501	4.75328
DBF4B	cluster3	5.70764	6.76235	5.64386	6.62395	6.09592	6.85562	5.08406	6.09508	5.57319	5.40293	5.52607	6.25323	4.78921	4.60407	5.00944	5.69349	4.26828	4.94907	4.57954	5.01837	5.54102	5.0054	7.69411	0	6.43162	4.44427	4.26903	6.1631	7.30734	7.02459	5.5601	6.98402	6.50764	5.78738	6.02945	6.15684	5.93758
ZNF695	cluster3	4.83491	1.57046	2.65076	6.01279	4.23573	7.26115	0	6.04832	2.82985	4.69711	4.84499	2.11103	3.88069	3.13258	3.71589	3.18903	1.20789	3.08236	4.79338	0	4.84699	3.8125	8.92166	6.18031	6.04155	3.57652	4.05918	3.25701	7.88466	7.20271	5.7447	3.29278	7.94275	6.71589	7.16581	5.21062	5.70072
COL7A1	cluster3	10.1018	10.2846	10.635	9.74687	10.0958	11.0362	10.5953	10.0127	8.89573	10.0126	11.1587	8.72	9.77693	11.7609	9.78162	10.5539	9.42246	8.03039	8.92074	8.59429	9.43723	9.80953	12.0588	10.824	11.419	11.5841	10.7137	11.2205	11.833	12.1304	11.8647	10.5563	11.7291	11.8298	10.6089	8.89045	8.66981
GLMN	cluster3	6.52419	6.39043	6.42945	6.22477	6.63125	6.53045	5.75969	5.32589	6.51049	6.74147	7.08076	6.84587	7.07756	7.20349	5.84197	7.06577	4.89288	6.43279	5.58767	5.45385	6.00764	5.52888	8.66917	6.2572	6.67002	7.88258	7.62739	6.70722	7.69223	7.67087	7.76055	6.57592	7.59991	7.21442	7.49193	6.7807	6.02237
CCNI2	cluster3	3.1127	0	3.70708	4.49633	3.98823	2.60407	4.32121	3.10434	2.02148	3.66562	4.19692	2.11103	4.87135	5.72301	1.4489	2.60407	0	1.04963	0	3.63459	2.44361	3.46467	7.14415	0	5.45976	5.12433	4.26903	5.86047	5.62732	6.15299	3.26153	4.89724	5.89603	6.3572	4.34837	5.03298	4.8495
KIF24	cluster3	5.23726	4.7366	5.21684	4.87676	6.27277	5.85549	4.64731	4.43563	4.0917	4.82171	6.83996	3.83592	5.09212	5.85798	3.71589	5.10852	4.36317	3.40735	2.87971	2.40054	4.23113	3.58976	8.13119	6.78477	6.85711	6.37452	6.44593	6.66718	6.23189	6.85362	3.09085	5.98641	5.47151	6.98652	6.84449	6.5359	5.93758
MTBP	cluster3	7.33682	6.20984	6.33825	6.73566	6.78175	8.19776	6.33575	5.24565	5.54998	5.79597	7.84461	6.88692	6.21917	6.09529	5.77505	5.37851	4.6893	4.89821	5.66221	5.40599	5.05398	5.25323	9.13648	5.41684	8.30784	6.66605	7.73152	6.84787	8.07884	7.49049	6.80232	6.40939	6.65464	7.60036	7.04396	7.26407	5.72629
DDX11-AS1	cluster3	5.32265	5.06867	4.25475	5.50048	5.0321	6.53045	6.40207	3.10434	4.38336	4.78136	5.77479	5.46532	4.03122	4.44162	5.04789	5.19101	4.89288	4.17632	4.02414	5.99594	3.84097	3.58976	8.47857	3.69153	6.89178	7.37539	6.95117	7.30396	7.69752	8.08417	6.14568	6.80993	2.41684	6.70598	6.51838	6.71163	6.28522
MTRNR2L2	cluster3	5.1152	4.56682	4.77558	4.34341	5.89433	6.56178	4.57228	4.97361	6.34394	5.07639	6.02569	4.59991	3.95791	5.40803	5.57954	4.77558	4.95513	4.94907	3.63807	3.93357	3.59813	3.58976	8.45992	6.43329	8.05213	8.11077	6.88899	7.44062	6.26059	8.26758	8.23175	6.92825	4.81301	6.6858	7.29241	6.86814	6.36842
C19orf57	cluster3	5.34979	3.68257	2.25399	1.09761	4.30961	0	0	3.10434	4.90881	6.02037	5.75168	3.30159	4.16672	3.50589	4.26379	3.0197	4.6893	4.25927	4.02414	4.28983	3.72465	5.32733	7.82617	5.87307	7.59089	4.82375	5.35896	6.2737	6.96694	6.73118	5.85574	6.36807	3.69265	6.93628	5.63865	5.93192	1.51602
MUTYH	cluster3	5.40293	4.06953	4.41684	4.42156	4.84549	4.41414	3.77189	4.28318	4.75382	5.32085	4.55704	4.94907	4.03122	3.13258	5.41346	4.54411	4.05832	4.54967	5.09128	4.73877	4.04963	4.25323	6.97934	5.03518	6.07211	4.76713	5.50462	5.76898	5.7939	6.1179	5.6241	5.91169	5.63778	5.03606	5.36807	5.24375	5.02414
NTN3	cluster3	3.80839	0	1.70487	2.46989	2.98914	4.54535	1.18269	2.09085	5.0148	4.86096	4.92932	4.3875	3.7126	0	3.71589	4.02059	1.852	3.40735	5.19535	3.02503	2.7137	1.58976	6.71163	0	6.13134	5.88093	2.41954	5.19731	6.81031	6.17033	5.45779	6.68089	3.91648	6.58075	4.55275	5.86987	3.36177
MAP3K13	cluster3	5.82909	5.53574	6.02414	5.08406	5.82043	4.66562	0	6.64184	5.50208	7.30779	7.12619	5.75862	6.2804	6.27501	6.48285	7.10884	2.91265	6.51932	3.77926	7.27798	6.41701	5.64904	8.43471	6.21917	7.12102	6.08044	7.13217	7.10884	5.60496	7.21936	6.95989	5.49185	7.78149	6.93628	6.73322	6.96047	5.21607
DNAH17	cluster3	5.34979	4.68201	9.06072	4.63459	6.23534	2.01792	5.50208	6.4219	0	0	3.1375	0	2.33342	7.90316	2.82171	5.30634	0	2.3978	3.48285	0	4.04963	4.46467	9.41981	0	4.04527	0	2.82579	0	0	4.30889	6.25115	5.04439	0	5.18706	6.98345	4.64501	3.9855
SOHLH1	cluster3	6.27631	6.15097	9.70139	0	5.6314	5.82985	5.94907	5.81788	0	0	0	0	2.73335	0	0	0	0	0	0	0	2.44361	0	10.3274	8.70801	0	7.19348	2.63691	0	0	4.42828	0	5.66107	0	3.56682	0	0	3.48543
KCNJ2-AS1	cluster3	4.27501	4.37434	5.57713	3.62644	5.96463	4.41414	4.851	5.97545	6.33038	5.17273	5.8846	6.41177	5.71946	4.81813	5.84197	5.97545	5.54473	5.99955	4.85798	5.89579	6.14975	5.5598	8.22988	6.97911	5.82528	6.37452	5.89045	5.58796	6.44725	7.70681	5.5601	4.59694	6.70044	4.0798	6.6241	2.97453	5.25172
KLRAP1	cluster3	5.42895	2.98368	4.56194	4.26003	4.89482	6.02259	0	3.56803	5.26454	6.07146	5.60526	6.46695	5.25361	5.06134	4.55704	5.60615	4.26828	4.73444	4.7252	5.01837	5.23534	4.59036	8.10743	6.49825	5.61324	5.51759	5.8475	5.96301	6.06242	6.33217	6.64097	4.7761	4.01614	5.15826	5.19574	5.66562	4.59634
LOC100128071	cluster3	5.29462	4.68201	4.0072	3.33342	6.43029	5.02237	4.41007	3.56803	5.84674	6.22978	6.18884	6.21082	5.62819	6.17493	5.29094	5.06523	5.07168	4.73444	6.29719	4.18031	4.5373	4.64904	8.3427	6.39985	5.8953	3.57652	5.23113	7.09381	6.63474	6.13566	6.98459	6.36807	6.30506	5.27053	5.36807	5.66562	5.67497
EBF4	cluster3	7.07553	6.82655	5.48317	5.53636	6.11666	6.34465	4.57228	7.00124	7.05745	6.6879	6.69056	8.20149	7.05148	5.53419	6.99526	5.72165	6.87234	6.20124	5.95629	7.62958	6.05658	5.88801	9.54301	8.26181	7.09149	6.1035	5.9528	7.14568	7.28651	8.12453	7.28207	7.80858	7.05832	7.69905	5.22574	7.30369	6.84662
NGFR	cluster3	7.21587	5.50494	5.40803	7.17023	5.71534	5.06652	4.49313	7.68881	7.17652	7.75047	7.25456	7.35526	7.12008	6.41295	7.11749	6.32517	6.73755	5.87381	6.14975	7.72028	6.35949	7.26275	10.8194	7.58278	4.79649	5.98413	5.89045	5.63023	5.97842	6.70777	1.65535	8.6271	5.66903	7.48277	6.02945	7.67469	6.15967
CYP24A1	cluster3	5.62059	5.91193	7.36282	7.2151	6.09592	3.82883	6.48591	7.1299	5.64126	3.37156	6.62877	4.3875	4.60999	5.31723	6.28836	5.15015	5.27984	3.40735	6.68398	1.9486	6.76527	4.91217	11.8214	10.8272	6.26959	7.64328	7.26875	6.52904	6.85823	7.874	6.12371	8.59462	5.2426	6.65507	6.41735	9.06466	7.66021
SLC35G5	cluster3	3.64155	5.33878	3.09424	5.34802	3.68818	5.15137	0	5.43863	3.45022	2.50589	5.32229	4.84197	4.29131	1.20163	2.98914	3.34199	5.41819	4.79077	4.57954	5.35685	4.14323	4.39712	8.4025	7.10936	5.23534	4.20867	5.47671	5.92955	4.81967	4.73715	0	3.8679	0	4.79442	5.74685	6.06738	5.95931
SIGLEC16	cluster3	6.42492	6.3733	5.43363	9.2379	8.2113	6.28947	8.60159	4.97361	7.22891	6.52654	7.09908	7.36501	7.03375	7.87154	6.46875	7.06577	7.33566	5.33949	5.76686	6.57334	5.7339	5.21451	12.0385	10.2884	6.56651	9.26758	7.02048	7.56544	7.02669	7.8687	9.35056	7.18775	7.69356	8.40374	5.49729	7.32706	6.86962
POLR2J3	cluster3	7.99435	7.28475	7.98618	6.65678	8.27733	7.12081	8.19091	8.12474	8.25687	8.25626	8.26214	8.01653	7.76454	8.273	7.54334	6.97556	8.20926	7.78712	7.71239	7.79636	7.61883	7.58278	10.0443	9.31452	8.20819	6.81352	8.00034	9.50408	7.90304	9.14392	8.98829	9.55491	8.07623	9.34179	8.48792	8.30702	8.69909
REC8	cluster3	6.91109	6.19061	4.77558	6.7046	6.23534	5.88044	6.03496	6.32751	5.92125	6.97396	6.49649	7.86034	7.04264	6.84562	6.15441	6.51317	7.39283	6.51932	6.61073	6.41346	5.70349	6.99401	9.22009	7.80413	7.44675	6.94732	6.69655	8.34758	7.73897	7.57705	7.56986	8.3654	7.182	8.33758	7.44783	7.46655	7.04199
HLA-DQB2	cluster3	5.05007	5.11061	6.31125	3.62644	5.11686	4.82934	4.57228	5.54319	5.97499	6.22978	5.22535	2.11103	4.40531	6.25058	6.08236	2.33914	4.6893	3.78764	7.97573	4.48671	4.5373	7.65642	9.38399	0	6.17433	6.69683	5.47671	6.60511	7.70798	6.43563	7.29195	6.73606	5.63778	7.77241	4.50462	8.20163	7.76845
RORB	cluster3	5.08321	4.9814	5.93805	5.22226	4.68818	1.59932	0	6.09508	6.12453	4.97269	3.51096	3.72028	4.56133	4.75007	4.84499	6.02126	5.37365	5.95047	5.9855	5.01837	6.94521	4.64904	9.44213	0	2.17951	6.78529	7.18488	5.13996	7.93905	7.96075	0	5.74953	6.04571	7.47111	4.6893	8.82098	5.47865
IL27RA	cluster3	6.04505	4.06953	7.30889	7.07628	5.87012	4.60703	3.63227	7.19554	5.97499	5.7339	5.15704	5.04876	5.09212	5.40803	3.61706	5.06523	5.37365	5.92529	4.65421	3.93357	5.31796	5.5598	8.81324	5.54504	4.55827	6.25569	5.99277	4.53107	7.26538	5.82324	6.52795	7.49977	4.57107	5.9814	5.42122	7.1981	7.88625
SHISA2	cluster3	6.06156	4.56682	7.74893	5.34802	3.57289	4.48156	6.35826	4.20006	5.97499	5.40293	4.55704	5.14241	6.38163	4.44162	4.88801	4.3427	2.91265	5.44956	6.29719	0	3.84097	3.8125	9.17889	6.29425	5.20789	7.43129	4.13258	3.14568	7.20006	7.00551	3.55336	8.31556	6.20242	7.45927	5.10098	6.67567	5.824
CROCCP2	cluster3	5.82909	4.78869	5.24565	5.13175	7.38819	7.06717	0	3.81147	7.09011	5.48059	6.93499	4.94907	7.24821	6.43463	6.7385	5.95187	6.33289	5.84725	6.22535	5.71149	6.25852	6.27202	8.0587	7.90322	6.3837	6.44857	7.54913	8.32526	7.633	7.02459	6.82985	7.69063	5.20085	6.85761	6.35032	6.92017	6.41633
FOXD4	cluster3	3.54967	4.22959	5.24565	2.73985	5.57259	5.23189	6.11624	5.06996	5.61883	3.47638	6.18884	5.66732	4.34908	5.00405	4.70819	5.19101	5.46172	5.37712	6.20065	3.79181	6.25852	5.8382	7.78679	7.3213	4.68257	6.56986	6.96128	6.94298	6.142	5.98778	7.09075	4.89724	1.05658	6.3185	4.45418	5.8268	4.65076
SLC10A5	cluster3	3.54967	5.65363	4.69377	4.26003	5.44692	6.15198	4.91265	4.28318	5.52607	5.69098	5.04745	5.87209	5.96301	5.31723	5.52607	4.82833	3.34199	5.51822	3.48285	4.73877	4.66959	3.70487	8.07516	7.8421	6.29572	6.81352	6.54334	7.45245	6.66732	4.17871	6.4591	4.15381	3.91648	5.49538	5.2555	5.33842	4.65076
LOC339535	cluster3	6.142	4.15218	4.60703	2.73985	7.51088	6.80413	0	2.41954	3.63923	3.66562	6.15421	3.45418	2.33342	2.28983	4.19692	4.66448	5.96209	3.78764	3.11103	5.7879	5.00495	3.46467	8.55082	5.66306	4.1635	6.29646	6.77887	7.78673	7.76931	6.23726	7.3213	1.37851	6.41903	6.224	5.80787	6.8031	6.00158
TOP1P1	cluster3	3.72683	3.98185	5.53076	3.62644	5.6314	5.51412	5.9191	3.2765	4.62585	5.91265	5.72819	3.83592	5.12598	3.66221	4.97039	5.749	4.82833	4.79077	4.79338	4.28983	5.31796	4.39712	6.75302	6.14017	4.79649	5.12433	6.77887	6.72683	6.88618	4.30889	6.33038	4.49825	6.40071	5.21529	5.80787	5.24375	4.89482
LYPD6	cluster3	4.27501	5.44062	5.88387	0	2.98914	7.1417	6.00697	3.69488	5.11353	4.78136	5.22535	4.3875	2.54844	2.62761	3.80839	4.19061	5.50367	4.08831	3.90689	4.57531	3.45943	4.70543	7.77683	7.00158	0	3.28392	6.26172	6.2737	6.45976	5.02945	0	5.30012	0	6.51381	5.94111	6.8031	4.53978
PTPRZ1	cluster3	3.80839	4.8885	5.18706	0	0	7.21257	5.02901	4.43563	4.0917	1.73985	5.38336	1.07724	3.52356	0	4.19692	2.82579	0	3.40735	4.23419	0	5.14771	4.76022	6.69042	0	3.13093	4.12019	2.41954	6.2737	4.74039	0.891886	5.0063	5.17792	4.69711	6.44361	6.06329	3.60288	2.90497
ABCC4	cluster3	5.29462	6.11041	6.19712	3.488	4.44758	6.97694	4.57228	5.81788	4.87135	3.90977	4.80064	4.13832	6.2804	5.16912	4.50335	5.06523	3.67243	4.25927	4.32841	3.45812	4.84699	5.04963	6.40871	5.54504	4.75969	6.86851	6.94099	4.65935	5.99571	6.08194	4.34554	5.51728	2.68257	6.77426	5.49729	6.5624	6.35226
ARNTL2	cluster3	8.17323	9.75729	10.274	8.47241	8.66324	8.98	9.62077	8.61508	8.17916	7.16621	9.12964	7.20095	8.93077	9.89075	8.36076	8.4224	6.82324	6.97602	7.8219	6.507	7.93275	8.06064	10.1055	9.56965	8.05593	10.478	9.44764	9.66747	8.93834	10.2741	7.9289	9.80374	8.49574	10.0708	8.66913	9.23453	8.54998
MMP12	cluster3	4.67129	8.18547	8.43267	5.57107	6.21626	8.12614	7.41507	8.57864	5.86567	3.0018	4.65935	3.45418	6.83378	7.97177	4.92979	6.46434	2.91265	5.37712	4.79338	3.02503	3.9486	4.0054	8.82785	8.38694	6.41971	8.50291	7.54913	6.56224	6.93156	6.25342	5.7447	7.92713	5.20085	7.42936	5.36807	8.08343	6.67384
NPPC	cluster3	5.6427	5.81404	10.0736	6.20261	7.32715	7.44907	4.97223	6.09508	6.92754	7.36352	5.52607	6.96567	4.70266	5.75809	6.02591	6.46434	7.67666	6.56879	6.20065	6.11956	7.36054	7.64198	8.4219	1.58015	5.75168	8.41325	8.24346	4.73823	6.92255	9.33378	4.62176	8.91223	6.60733	9.17854	5.10098	7.83504	8.30966
COL19A1	cluster3	5.08321	2.98368	6.1823	6.72028	7.30022	7.31741	7.00988	5.20359	7.57947	3.47638	6.23936	5.81634	7.97831	5.53419	4.75542	4.9279	7.23926	6.18031	4.1334	0	5.31796	6.87566	7.14415	4.0781	6.3837	9.92252	8.9901	6.65707	8.45677	8.4195	3.55336	8.60058	4.10936	7.02713	7.27808	8.88521	9.60929
AACSP1	cluster3	2.27202	0.990447	0.810566	0	0	0	2.59932	2.91073	0	0	3.80735	0	3.62176	3.13258	2.63227	3.72028	1.852	1.64616	0	0	0	0	4.66846	4.23879	2.38681	8.11077	4.76129	5.76898	4.0781	5.82324	3.55336	7.45442	5.43596	3.65191	1.73118	6.42509	5.35332
DNAH11	cluster3	5.42895	3.78973	5.09466	3.86987	4.57289	4.1914	0	4.69988	3.23419	0	3.71589	0	6.21917	4.94486	3.97636	4.66448	4.82833	5.48414	5.54905	0	5.31796	5.43162	8.25172	0	4.6011	9.29797	7.11416	6.43713	6.82972	7.79837	7.11322	8.06711	0	4.63575	2.28392	7.23141	6.02237
BCL2	cluster3	7.52834	6.22901	7.20955	7.52176	8.2447	7.63016	5.23726	7.62673	8.83181	8.43904	7.79474	7.59716	7.03375	6.43463	8.16982	6.66519	8.45976	7.65585	7.09993	7.26463	7.48204	7.23419	8.82299	9.14262	7.69766	10.529	8.66146	7.99481	8.83697	8.04264	8.43342	9.69796	6.1811	7.56224	7.72117	9.39021	9.26885
MGAT3	cluster3	3.1127	1.57046	4.13668	6.40939	5.6879	6.98857	5.33092	5.02281	6.09255	4.56071	4.96993	6.33468	5.4793	3.50589	4.32697	5.37851	4.89288	5.04527	5.33807	5.14037	4.9542	5.64904	6.73254	7.24774	5.09339	8.54152	5.99277	5.87799	5.60496	5.61206	6.14568	7.2113	6.22362	5.54071	6.14445	7.39481	7.33503
ABCA3	cluster3	5.74927	3.56682	5.32912	4.81967	6.23534	6.48204	0	6.43996	7.27947	6.46434	6.70266	6.8596	5.53076	4.60407	6.60348	6.60629	5.96209	6.97602	7.35676	7.56575	6.14975	6.48107	8.44104	4.94486	5.33949	10.1126	7.89348	6.31306	8.95163	8.34935	6.47671	8.59163	8.17158	8.63648	4.81352	8.81823	7.94175
IL17REL	cluster3	1.72247	0.990447	5.88387	4.69877	5.11686	2.33914	3.30159	1.0635	0	3.25852	2.41414	1.68257	0	0	3.51096	2.60407	0	4.79077	0	1.28096	2.11437	0	7.46401	7.4082	2.57046	8.75365	6.95117	1.28096	8.26425	6.37747	0	7.51246	0	6.88435	0	8.01809	6.50732
LAMA3	cluster3	7.08375	7.18061	9.80837	7.83314	9.19918	7.9357	8.90572	8.09064	7.81801	8.4096	8.43829	9.24714	8.14812	7.65685	8.33002	8.22607	8.98322	7.86845	8.48635	7.96249	8.37073	9.12951	8.60274	9.66098	8.52775	10.9468	9.71751	7.41667	10.2256	10.0326	7.22101	9.97522	9.6401	9.24194	7.47314	9.65258	9.43079
LRRIQ1	cluster3	1.72247	3.30451	1.32769	1.09761	0	1.01436	0	2.09085	4.15462	3.37156	5.72819	3.12928	4.70266	5.36317	3.27352	4.54411	0	4.25927	3.77926	3.45812	0	3.17473	6.09107	0	0	7.85562	5.61117	4.34127	6.4348	6.0635	6.03188	2.07039	0	4.0798	0	3.96162	0
GLB1L2	cluster3	5.50367	5.98117	3.52982	4.0781	4.63169	5.51412	0	4.63807	5.82731	6.70957	5.38336	5.04876	4.9486	5.21994	5.25852	6.34323	6.18547	6.15886	5.83289	6.20594	5.1014	5.49697	0	0	5.65421	8.59552	4.4522	0	2.96532	2.14405	5.6241	0	0	3.65191	4.6893	3.96162	3.9855
FXYD2	cluster3	4.53543	3.78973	3.52982	5.17752	3.44758	3.34199	4.57228	4.5735	5.52607	8.64411	6.85087	7.74591	4.45943	3.13258	9.11416	8.40523	4.6893	5.79286	2.26903	3.93357	7.38948	4.32697	8.44104	7.9387	4.68257	10.5711	5.29646	4.43962	6.15725	6.57168	4.34554	7.13945	4.50398	4.19771	2.03562	7.40948	4.8495
IL17RB	cluster3	5.45418	4.06953	1.70487	4.87676	4.74255	4.34341	1.81967	5.57622	3.88264	5.9674	6.73823	6.27408	5.12598	2.28983	5.81992	4.54411	3.94111	5.82018	0	5.50016	5.39609	3.91169	5.95559	8.20467	6.22959	10.2993	6.46025	7.04789	8.67278	5.80116	7.86388	7.84417	7.41979	5.12846	7.83813	6.3512	5.70072
INSM1	cluster3	3.1127	2.79077	4.73498	4.26003	4.30961	3.34199	4.41007	1.0635	0	2.50589	2.63227	5.53574	3.41819	3.13258	3.97636	1.01436	3.51602	3.99458	0	3.25852	1.68706	5.09255	5.72547	6.3302	3.848	10.4019	7.07746	5.73064	4.47184	5.96809	3.90304	4.93546	4.97085	4.59335	5.22574	5.91145	7.24973
SOX14	cluster3	3.72683	0	1.32769	3.33342	4.30961	4.8802	0	3.56803	4.0917	4.41075	4.26303	4.04439	3.04789	0	2.98914	5.54473	0	3.08236	3.48285	2.40054	2.7137	2.81147	7.30597	6.49825	3.98277	12.583	9.68431	3.14568	7.82814	9.37712	5.34802	9.03612	0	7.50597	3.46858	9.53403	8.94968
TNFRSF11A	cluster3	5.84825	5.56621	5.82757	5.852	4.57289	5.15137	5.82553	4.63807	6.37086	6.43863	5.60526	6.53745	6.92291	6.59798	6.96555	6.3067	6.30943	6.76567	4.97957	7.22391	6.39815	5.7866	4.38198	8.70801	6.14588	9.84235	6.63474	6.14853	5.94345	5.61206	5.98368	6.91874	1.05658	4.67694	6.16027	6.5359	7.04199
SYNPO2	cluster3	9.00017	8.25233	8.37487	7.81141	8.4951	7.19269	6.74631	8.49426	8.70283	9.11881	8.83048	10.4697	8.98005	7.28965	9.16297	9.09835	9.93255	9.1814	9.5022	9.68041	9.01282	9.05251	10.1681	6.73186	7.71713	11.7489	10.5847	7.96625	9.69886	9.77951	6.93487	10.0717	7.19269	9.37043	7.29241	9.79313	9.42689
ASCL4	cluster3	4.48671	0.990447	4.36457	2.46989	6.60214	4.82934	4.71809	4.01881	3.23419	2.04264	2.63227	2.11103	3.95791	4.04876	3.3978	4.82833	1.852	2.07039	4.57954	3.79181	0	2.81147	0	0	2.17951	9.49001	9.09487	5.63023	8.09893	4.53916	6.36824	4.49825	0	3.16189	3.25096	9.1694	6.41633
ERO1LB	cluster3	7.23064	7.00338	7.03804	6.85362	6.72887	7.1102	7.4363	7.25824	7.27947	6.82324	7.87154	7.49458	7.09466	6.93993	7.22168	7.94034	7.06738	7.59343	6.24963	7.07906	6.93216	6.11374	8.08327	7.26651	6.46646	9.61994	9.43863	7.49865	8.66206	8.23926	7.55344	8.0927	8.1442	7.78666	7.07746	8.12836	7.77459
ZCWPW1	cluster3	5.80941	1.9855	4.88996	3.75382	2.57531	5.82985	4.12598	4.92267	3.63923	6.34483	6.04483	6.16692	5.25361	2.28983	5.77505	5.90376	4.45154	6.09276	3.77926	5.30561	5.05398	5.7866	0	0	6.37138	7.82114	7.05875	5.71122	6.85823	6.55857	5.80142	6.8802	4.19771	5.29719	6.17572	6.02989	6.60674
KIAA1549L	cluster3	5.62059	6.04723	4.60703	4.81967	6.30943	2.82782	5.61794	3.2765	3.23419	4.41075	1.848	4.13832	5.58015	3.80323	3.27352	4.10769	3.67243	2.66448	0	2.40054	2.44361	3.32625	4.02414	0	0	7.65112	6.19476	5.2791	6.47216	7.47662	0	6.10852	6.59111	7.19318	2.03562	4.64501	5.72629
PPP4R4	cluster3	2.83188	5.30342	4.88996	3.9782	0	2.60407	0	0	2.48027	3.37156	3.61706	2.44095	3.18269	6.36842	1.4489	0	3.51602	3.25399	0	0	4.23113	2.32481	0	0	0	7.53691	5.32805	5.1102	5.25096	6.08194	3.55336	6.26679	6.78803	3.80941	0	4.48864	3.48543
KATNAL2	cluster3	5.01659	5.98117	4.0072	3.75382	5.27314	5.92955	3.30159	4.43563	3.11103	6.31687	5.38336	5.69822	4.98596	4.04876	5.75195	5.54473	5.17951	5.48414	3.48285	4.88509	6.08044	5.09255	5.80632	0	6.3466	7.56217	5.35896	6.76514	7.75422	4.78241	6.16732	6.58796	5.0197	5.84298	6.04636	5.59036	5.62147
FOXRED2	cluster3	7.37721	6.72247	6.08958	5.17752	6.4793	6.41498	5.85748	7.03749	6.85325	6.88154	7.0621	6.23209	5.65163	5.9814	7.0148	6.36124	5.17951	5.99955	7.27612	6.88362	5.19219	6.19515	7.3336	8.00714	8.24217	9.1968	7.41574	8.3633	8.81044	7.17732	7.45976	7.62198	7.73084	8.2512	7.93269	7.65026	6.83491
SMC1B	cluster3	6.18824	1.57046	1.70487	0	0	0	0	0	0	0	5.47054	1.07724	0	0	3.27352	0	0	0	0	0	0	0	5.11228	4.94486	6.70943	8.36146	5.78057	6.33878	8.65935	7.22766	7.24165	7.05517	6.28503	5.39951	6.98345	7.45245	1.51602
MST1R	cluster3	6.5944	6.6953	7.32256	7.47646	7.30022	5.72301	4.71809	6.32751	6.23113	7.89918	7.5697	6.6844	6.26529	6.84562	6.11873	6.44758	5.96209	6.34092	6.71918	6.59485	7.7734	6.92422	8.01681	7.24774	7.93646	8.75729	7.53566	8.62297	8.51464	8.28351	8.27738	8.52427	4.35896	8.61003	7.95088	7.63786	7.47703
FOXQ1	cluster3	8.09466	9.54691	7.84191	7.14731	9.72368	7.8107	8.9284	8.7739	8.96133	9.54328	8.44911	8.53865	8.7341	8.00848	9.60335	9.30465	7.91373	8.81157	7.4224	9.29412	8.80274	7.39772	9.07245	9.80571	9.16201	11.3594	10.7241	11.0411	10.1236	10.5574	8.54959	10.3203	9.81352	10.6012	8.86406	10.2769	9.54982
L3MBTL4	cluster3	7.42936	7.08948	6.96162	6.40939	6.74228	6.90533	7.80639	6.6575	7.64703	7.76607	8.71918	7.50343	6.68313	6.99955	7.35755	7.40514	7.97487	6.75141	6.86814	7.5549	7.21704	6.88801	7.57213	8.58654	7.81973	9.96102	8.73108	9.16697	8.69929	8.22694	7.07927	8.04106	6.897	9.20706	7.2268	8.61861	8.20926
RNF212	cluster3	7.49817	5.06867	4.60703	3.16189	3.98823	3.9279	8.95073	5.732	5.50208	4.78136	7.2709	2.44095	5.22265	3.66221	5.35332	7.08746	5.37365	4.89821	6.36545	5.86071	4.9542	5.81275	0	9.8248	2.57046	10.626	7.34021	9.101	8.83697	8.84966	3.09085	8.45364	8.49141	9.82381	7.08576	7.45951	5.67497
RBBP8	cluster3	8.85991	9.33179	9.08696	7.84743	8.28193	9.51875	10.1935	7.9956	8.2055	9.23348	10.1702	7.85343	8.68965	8.68082	8.9569	8.94933	8.2407	8.06528	7.86981	8.2328	8.98145	8.26749	10.363	9.84674	9.23134	11.131	10.174	11.0025	10.2545	9.67918	9.47986	9.73091	9.05899	10.7272	9.95102	9.31836	8.95507
ANO9	cluster3	4.62761	5.30342	4.51475	4.93168	5.0751	5.48188	3.77189	5.02281	5.32085	5.40293	5.08491	4.22574	5.02237	4.15704	4.50335	4.41278	2.63691	5.09128	5.29205	5.08066	5.60822	3.0054	4.75221	7.30323	5.59216	7.89585	4.05918	5.97934	6.02945	5.36492	6.5935	5.93074	4.35896	4.71754	4.853	6.06738	5.75141
PRELID2	cluster3	5.55152	4.44095	4.65076	4.26003	4.74255	5.66647	3.30159	5.95047	5.7879	5.10936	5.8846	5.69822	5.42626	4.15704	4.80116	4.77558	5.27984	4.337	3.11103	4.28983	3.9486	4.8125	4.90737	7.04571	6.01033	7.40361	5.8475	6.14853	5.2791	6.02614	5.65535	6.2817	6.41903	6.09255	4.77347	5.89093	4.06781
LOC375196	cluster3	5.42895	3.56682	4.07296	1.09761	2.57531	4.48156	5.13709	3.69488	4.90881	4.41075	6.91444	5	5.6744	3.50589	3.61706	3.60526	0	4.25927	2.26903	4.65935	0	4.25323	4.75221	7.22882	6.95059	7.91558	6.22863	7.0634	6.96694	6.44989	7.20016	5.27053	5.47151	5.86096	6.58976	4.83036	3.07382
GRAMD4	cluster3	4.62761	5.78842	4.51475	5.26529	4.84549	4.77716	1.18269	4.36177	3.54844	4.30086	5.77479	5.04876	5.86641	3.33199	5.44228	4.60585	4.95513	4.61353	4.7252	4.39163	3.13422	4.91217	4.02414	7.4082	5.59216	6.81352	5.71039	6.08937	4.93121	5.92813	6.84336	6.2211	5.69933	5.27053	4.34837	6.13935	4.35614
SLFN12L	cluster3	5.74927	4.78869	4.36457	5.30743	5.11686	5.60733	5.6907	5.67158	4.7126	0	5.52607	3.72028	4.23036	4.35262	4.26379	4.60585	5.80271	5.4138	2.60644	3.02503	4.60466	5.39746	5.39985	7.39129	5.38888	6.84134	6.16007	6.08937	4.56682	5.96809	6.31089	6.0917	4.81301	5.34944	4.50462	6.52262	5.87061
SLC17A9	cluster3	5.05007	3.15218	4.31107	5.38785	3.15866	3.9279	2.87381	5.16027	3.45022	6.28836	5.60526	6.21082	5.39883	4.81813	5.22535	5.57561	5.41819	4.73444	1.18269	4.39163	5.05398	4.25323	5.23419	6.73186	5.43663	6.4843	4.851	5.6094	4.65592	6.1179	5.93404	6.10852	5.43596	4.97131	4.34837	5.8268	6.40054
IFITM4P	cluster3	5.23726	5.02591	4.46663	5.13175	4.98778	2.33914	2.26303	3.69488	5.29315	5.89385	4.05311	3.30159	3.04789	4.04876	4.05398	5.87922	4.6893	3.67129	3.11103	4.88509	4.60466	3.58976	6.66903	0	4.04527	6.19259	6.01235	5.2521	5.09972	5.33485	6.80232	5.96809	3.91648	5.70984	5.10098	4.78607	6.33575
FAM26F	cluster3	6.93829	4.83946	5.76898	6.44741	5.44692	5.48188	6.19318	7.00124	5.70598	4.97269	5.75168	4.04439	5.69711	4.81813	4.38819	4.26828	6.2363	5.13586	2.87971	4.28983	4.46663	5.13463	7.69411	3.69153	6.13134	7.58699	7.54241	7.0634	4.1416	5.33485	7.15735	5.93074	4.75596	6.15259	6.04636	6.8031	5.95931
FASLG	cluster3	6.57137	4.37434	5.64386	5.87995	0	4.72247	4.12598	5.32589	4.02503	3.13586	3.27352	0	4.91073	5.61265	3.61706	5.06523	5.27984	4.79077	0	3.02503	4.5373	4.17473	6.90785	0	4.96901	6.55305	5.19731	6.10434	4.20163	6.37747	6.82985	5.43962	0	6.03012	4.92837	5.53823	5.06437
ZNF488	cluster3	2.48285	4.06953	4.96162	5.13175	2.98914	4.41414	3.90014	4.50653	0	3.25852	4.80064	3.12928	0	1.20163	3.61706	3.82782	0	2.88753	5.54905	0	2.11437	3.17473	6.02503	0	2.17951	5.74039	5.80323	5.42995	4.56682	5.77873	6.4591	5.51728	0	5.89651	4.23419	5.59036	3.89821
CENPA	cluster3	4.71425	6.44045	5.59991	5.98732	6.39678	5.72301	5.72547	6.40344	4.8334	4.35685	4.05311	3.83592	3.95791	4.88264	4.32697	4.54411	0	2.66448	4.79338	0	4.46663	4.32697	6.87061	5.41684	5.8953	6.55305	4.93546	4.65935	5.73363	4.68986	5.6241	5.98641	3.5656	5.749	5.44692	5.27612	5.25172
HOXC9	cluster3	2.98003	6.11041	3.86493	6.89554	3.68818	6.19259	0	5.81788	4.0917	0	0	0	3.79909	3.80323	4.65992	0	0	1.04963	0	0	0	4.25323	7.36063	5.87307	0	7.50255	3.72137	5.69125	5.25096	0	6.70169	6.07468	0	6.27873	1.73118	5.14241	5.56621
C4orf46	cluster3	6.60585	5.78842	6.02414	5.67101	4.57289	5.72301	7.13217	5.11603	6.44874	5.57803	6.23936	5.63546	5.62819	3.66221	5.49889	4.77558	5.27984	5.30122	5.14405	5.01837	5.57501	5.29057	8.39601	5.87307	6.3466	8.72414	6.97131	4.95327	6.85823	6.44989	6.68678	6.46271	6.77386	7.45927	6.75409	7.01881	6.52199
HAGHL	cluster3	6.06156	4.37434	5.24565	5.87995	7.09592	6.77755	3.47638	5.84524	6.33038	5.14119	6.31994	5.18706	6.26529	5.16912	5.1918	5.72165	6.05007	4.08831	5.95629	4.88509	6.17213	4.09255	8.83267	5.77189	5.8953	9.06463	6.84599	5.92955	7.40718	6.59738	7.00888	7.55605	6.82985	8.30163	6.58976	6.9404	7.38396
CHTF18	cluster3	6.11041	5.73606	5.59991	5.852	6.19692	6.8301	7.22052	5.732	4.43496	6.76235	6.60318	5.75862	5.58015	5.79207	5.15704	6.06566	5.66078	5.58406	5.89603	5.71149	4.39232	5.8382	8.7735	7.15026	6.63981	8.37104	4.851	6.69725	7.36807	7.18587	7.42408	7.74005	5.99752	7.48864	6.46875	6.33593	5.87061
HOXB13	cluster3	0	1.9855	3.43296	0	3.68818	3.82883	6.26622	0	0	0	0	0	0	0	0	0	0	0	0	0	0	0	8.20021	6.43329	0	7.77149	3.72137	4.43962	6.27482	3.95884	0	5.6837	5.06738	5.87897	0	5.91145	3.89821
CRB2	cluster3	2.02148	0.990447	4.51475	3.16189	1.57531	2.60407	0	4.1127	4.27352	0	3.27352	0	0	0	0.900722	2.82579	4.36317	3.25399	0	0	0	2.32481	8.38944	0	2.73118	7.93505	5.71039	4.23573	6.39643	6.47784	0	5.98641	0	6.38249	1.3505	7.29591	5.70072
MAMDC4	cluster3	5.82909	4.15218	4.46663	5.93475	3.8953	3.72137	2.26303	4.36177	4.87135	5.48059	5.55275	5.60288	4.98596	3.50589	5.1918	5.23036	5.73335	5.37712	5.54905	3.79181	4.84699	4.70543	8.22988	6.29425	6.33414	7.84191	5.38922	5.8953	6.6565	6.89579	5.09972	7.44783	7.01056	7.6737	5.28429	6.5624	5.32048
TRAF2	cluster3	6.50001	5.88801	6.90833	7.72894	5.89433	5.95327	5.82553	6.24717	7.12216	7.09402	6.66619	5.69822	6.63706	5.65048	6.28836	6.15056	5.76845	5.37712	5.86468	4.18031	5.57501	6.23419	10.2021	8.23352	7.17133	9.18331	7.32463	8.12959	8.61828	8.65209	7.10203	8.75282	7.70106	9.52284	7.38896	9.28105	7.9308
ZNF613	cluster3	5.50367	3.30451	4.77558	4.0781	5.79494	5.19219	4.12598	5.20359	7.05745	6.24451	6.23936	5.84449	5.50526	5.21994	6.04505	5.72165	6.58901	4.54967	4.65421	5.30561	5.23534	4.86295	7.956	5.11977	6.11686	7.16078	5.97292	5.76898	6.79077	6.33217	6.42341	6.53916	5.75836	5.86096	5.82782	6.33593	6.31904
PAQR4	cluster3	6.71493	7.28475	5.55428	8.00236	6.98732	5.92955	8.3837	6.40344	7.10622	6.51428	7.3497	5.66732	6.12205	6.79597	6.64155	6.57592	6.77241	5.37712	6.7366	6.14893	5.95675	6.54442	8.5567	6.75862	7.85972	9.15038	7.01078	7.85947	8.00006	7.23582	8.44679	8.55528	8.16611	7.96006	7.12629	7.73403	7.35975
FANCD2	cluster3	8.0743	7.85125	7.85137	6.89554	7.91803	8.91465	8.60629	8.08486	8.64893	7.65885	8.32197	6.60452	7.02481	7.19081	6.84021	8.0983	7.75716	7.10465	7.24012	6.41346	7.33101	6.67779	9.80424	8.49418	8.96642	9.90126	9.31	9.73547	9.31773	9.49301	9.34583	9.52546	8.53423	9.53555	8.83254	9.57031	9.49895
TTF2	cluster3	7.17822	7.44037	7.50128	7.50383	6.97602	8.10502	8.36168	6.56117	6.54628	7.52482	7.43888	6.83188	6.74967	6.65478	7.17053	7.37016	5.37365	6.67807	6.12371	6.65735	7.00876	7.28151	9.22747	8.09366	8.36759	9.06463	8.03425	8.55888	8.15745	8.10224	8.31678	8.61831	7.22439	8.34399	8.14507	8.31479	8.0416
POLD1	cluster3	7.31624	7.85125	7.72342	7.34163	7.60207	7.92973	6.77992	7.19554	6.68131	6.41244	7.27891	5.7879	6.7057	6.95501	6.13668	6.92825	7.31216	6.26285	5.38301	5.67158	6.25852	6.41464	8.68531	7.47419	7.9693	9.40882	8.06269	8.47168	7.85667	7.60903	8.64944	8.15881	8.19845	8.77627	7.29241	7.76852	8.17263
DKFZP586I1420	cluster3	9.43432	9.22403	9.22422	8.44448	8.83592	8.49454	10.2516	7.98942	10.05	9.30278	9.77997	9.11223	9.70475	8.74759	9.53417	8.93145	9.49993	8.46887	7.22795	7.06372	8.34634	7.83826	11.2439	10.405	9.78411	11.1303	10.8519	10.4138	10.2347	10.6609	10.5936	9.36319	9.48504	9.66583	10.4072	10.3817	8.7497
SNORA36A	cluster3	10.1781	8.48868	8.02425	8.83355	9.72537	9.81732	12.2682	9.11085	12.0495	8.60995	10.3293	7.63778	10.4174	8.91955	8.79458	9.45826	8.85084	7.53652	6.55321	6.86604	7.21704	7.23419	12.2295	11.6382	9.87251	12.5704	12.3316	11.1731	10.9035	11.0726	11.4967	10.8937	10.3285	10.5597	10.6897	11.5746	10.5657
SNORA6	cluster3	10.0507	10.429	9.66301	9.88144	9.5816	10.8035	11.7089	10.9196	11.0545	10.4376	10.9323	10.5151	11.0896	10.0061	10.6421	10.5194	10.8536	9.89166	8.84292	9.54083	9.89503	9.71792	12.2003	11.0022	10.7512	12.3797	12.0431	11.5241	11.1444	11.0926	12.0471	10.7656	10.5523	11.3047	11.0241	11.3886	11.534
SCARNA2	cluster3	9.59707	9.03342	8.05729	8.98991	9.5816	9.43229	10.0231	9.32881	10.5554	9.63523	9.77426	10.0061	9.77292	9.23702	8.91088	9.01873	9.78669	8.21791	9.57622	8.14093	8.61515	8.88496	11.4366	11.2786	10.341	11.3773	10.8828	10.6268	10.6424	10.4696	11.7466	11.2279	11.0817	10.0174	9.86372	10.588	10.2655
RNU12	cluster3	12.3348	11.991	11.2215	11.8496	12.7876	12.993	14.8892	12.5442	13.4052	12.6929	12.8928	12.4849	13.2803	12.6554	12.0563	12.8283	12.8991	11.1025	11.6005	9.91825	10.5194	11.4095	15.2919	15.4579	12.3557	15.3378	14.3	14.2924	13.9899	13.9463	15.0693	14.7449	14.0131	13.8372	13.5809	14.2332	13.4725
SNORA57	cluster3	11.2395	11.1017	9.75901	10.0623	10.1421	10.9492	11.972	11.0554	11.7192	10.9335	11.1543	11.5411	11.4867	10.5569	10.6974	10.3868	11.3987	9.83039	8.32396	9.91825	10.1936	10.0688	12.6412	12.5408	10.6145	12.5935	12.6085	11.448	11.5947	11.7154	12.2519	11.8465	12.1566	11.3743	11.6213	11.9576	11.3627
SNORA62	cluster3	11.2711	11.8295	10.9622	10.589	10.9378	11.4072	12.4473	12.2238	12.3245	12.4938	12.5763	12.1712	11.9587	10.6644	11.9414	11.4515	12.6323	10.9388	9.04761	10.9851	11.2566	11.375	13.3687	12.2714	12.4544	14.1143	13.0661	12.5849	12.119	12.1914	12.471	11.3786	12.8158	12.2286	12.3075	12.769	12.509
SNORD15A	cluster3	12.1402	13.2122	11.9591	11.7994	12.4038	12.7963	12.5535	13.2871	12.8076	12.0172	12.5052	12.6926	12.5434	12.6991	12.4664	11.5747	12.9233	11.8393	10.4285	11.1806	11.5693	12.2127	14.3598	14.1234	13.3652	14.7939	13.9648	13.5382	12.9644	12.7136	13.7829	13.2535	13.3561	12.3085	12.705	13.8372	13.2645
GJB4	cluster3	0	3.15218	5.30195	3.9782	3.57289	3.0197	7.37156	4.20006	0	1.73985	3.51096	3.45418	2.89918	3.50589	3.3978	4.10769	2.29866	3.99458	3.63807	3.25852	3.59813	4.8125	2.01792	6.56026	3.91648	6.50176	7.20203	6.10434	6.40922	6.04505	0	5.24031	0	2.76129	6.44328	6.24108	4.98231
C1orf112	cluster3	7.01714	8.10502	8.05322	7.47646	9.0207	8.08895	9.95848	8.30401	7.99695	7.48776	8.22916	7.81141	7.6532	7.27771	7.51625	8.04941	7.53154	7.52818	7.21568	7.1819	8.23367	7.52105	8.36291	9.72334	8.02896	9.74648	9.47261	9.20584	9.18336	9.27123	9.73022	8.8635	8.68247	8.95085	8.68548	8.70418	9.00543
CENPL	cluster3	4.48671	6.78829	5.72846	5.13175	6.21626	5.3799	6.74631	6.04832	5.64126	4.89918	6.10056	5.14241	5.42626	4.35262	4.70819	5.48059	5.12639	4.94907	4.91982	3.25852	5.54102	4.46467	4.75221	5.48253	5.69404	7.00988	7.44485	6.64688	6.49649	6.61014	7.0445	6.15785	6.09212	6.69599	6.16027	6.24108	5.7761
SNORA42	cluster3	11.337	11.0623	10.7942	11.0852	11.207	12.4466	12.8583	12.2394	11.7127	10.8808	12.2267	10.514	12.164	11.4648	10.5919	11.4085	11.2026	9.83714	8.90935	9.92462	9.82783	10.0484	12.2217	12.4779	11.2556	12.7687	13.4104	12.3552	12.244	12.0138	13.4219	11.817	12.7736	12.2971	12.1163	12.6873	12.5562
CCDC34	cluster3	8.00298	8.59559	7.76898	6.65678	7.60207	8.05626	9.57837	7.63459	5.97499	7.65885	8.12102	7.45878	6.98857	7.63815	7.17921	7.65084	6.48784	6.95128	6.89918	7.72028	7.40846	7.43162	8.17757	6.67694	9.26646	9.20217	8.84197	8.45418	8.47529	9.02101	7.02081	8.60947	8.06463	8.64432	8.53387	8.39785	6.99027
SMC2	cluster3	7.8535	7.85742	8.11728	7.33145	7.20653	7.35368	8.85929	6.40344	6.12453	6.91922	7.73145	6.35438	7.06016	5.65048	6.66633	7.07671	5.37365	6.20124	7.16531	6.26059	6.52529	6.23419	8.3014	7.30323	7.67793	8.27249	8.07676	7.68032	8.04204	7.78162	6.93487	7.38016	6.92303	8.1035	8.15684	7.54156	6.78725
CENPH	cluster3	6.65048	6.26641	6.35173	5.76421	6.86999	6.70915	7.34935	4.97361	5.37504	5.40293	6.77294	4.4614	6.05355	6.09529	5.04789	6.21121	3.51602	5.04527	4.85798	5.14037	4.66959	4.70543	7.48872	5.92125	7.10633	8.52023	7.71966	7.05572	7.05983	7.79837	6.0555	7.30186	6.88387	7.83314	7.38896	7.76852	6.26791
TYW5	cluster3	5.32265	6.11041	4.41684	4.34341	5.6314	5.66647	6.52607	4.81558	4.90881	3.66562	5.47054	3.72028	4.9486	4.25852	4.55704	4.87873	3.34199	4.08831	5.14405	5.54504	4.04963	3.70487	5.80632	3.69153	5.23534	6.90845	5.99277	5.78764	5.30706	6.30122	5.30961	5.04439	5.36177	6.3572	5.19574	5.8485	4.48091
PARPBP	cluster3	7.13175	7.74913	6.79533	5.42626	6.15745	7.9712	8.12701	6.02459	5.90304	5.48059	7.08076	4.22574	6.15522	5.49346	5.7046	6.91624	4.36317	4.54967	6.45204	4.57531	5.82171	5.7866	7.46401	6.7046	7.39326	8.72414	7.62739	7.5435	7.72874	6.95664	5.90833	7.51246	6.24432	8.00135	7.39566	7.53489	6.78725
NFE2L3	cluster3	7.33002	7.58082	8.91286	7.34163	7.82655	7.83662	8.7362	7.93923	6.27445	6.07146	5.72819	6.02702	6.25001	5.79207	6.2724	6.56056	6.21121	6.26285	6.38767	6.43729	6.10392	6.74685	8.28031	7.02381	6.95059	9.70363	9.08103	7.84166	8.58736	8.68843	7.0445	8.05414	5.20085	8.57762	6.90159	8.80723	8.0263
CHML	cluster3	7.13175	4.7366	5.55428	4.63459	5.19692	6.17233	8.26402	5.43863	6.0433	5.04264	6.78437	5.95163	6.40939	2.90304	5.15704	5.26903	4.82833	4.17632	4.7252	4.48671	4.23113	4.8125	5.39985	6.49825	4.83289	8.70536	7.77808	6.23324	6.82972	7.45574	7.23141	6.15785	6.87049	6.58075	6.33664	6.17413	3.9855
SNORA80B	cluster3	4.62761	5.86369	4.88996	4.0781	3.8953	6.53045	7.13217	4.28318	5.45253	4.35685	5.12143	5.14241	4.78921	3.80323	4.26379	3.60526	4.45154	3.40735	1.18269	0	3.59813	4.86295	5.11228	3.69153	3.44228	7.56217	6.31016	4.61765	4.36947	5.2724	4.55766	5.38543	2.90881	6.23802	3.56682	5.27612	4.35614
UCHL1	cluster3	6.90183	10.0266	5.48317	8.07703	8.20648	5.57713	10.2885	6.62615	7.46557	5.75489	6.17153	6.44874	7.14496	5.92101	5.49889	5.7761	3.94111	6.73701	7.09993	4.57531	6.14975	6.93605	8.19269	0	7.9693	11.1303	7.76653	6.28688	7.57115	7.24403	6.03188	6.89966	7.14924	10.1665	6.97453	8.76517	7.14965
TNFRSF4	cluster3	4.71425	4.22959	4.69377	6.65678	5.44692	4.8802	6.74631	5.81788	4.8334	0	4.26303	4.53232	5.09212	5.40803	3.27352	2.33914	4.89288	5.09128	0	3.93357	2.11437	2.81147	2.01792	0	4.64212	7.28725	4.93546	2.19219	5.53605	5.02945	4.854	5.27053	4.43296	5.76845	5.39472	6.13935	5.56621
APOC1	cluster4	11.1515	6.28485	7.30889	7.45796	6.13709	7.70231	6.03496	8.20129	6.93664	4.51223	6.17153	8.12345	8.11484	5.9814	6.20614	5.41346	6.48784	6.73701	6.36545	6.81198	6.23745	5.64904	5.99073	7.37408	7.75995	7.90905	7.50827	7.55451	5.75409	8.69443	8.22656	7.23448	9.97144	8.48168	8.91821	7.20653	7.52865
F2RL2	cluster4	9.08797	7.21936	6.74551	5.79416	6.74228	6.60763	5.72547	6.77663	7.19918	7.09402	6.25588	5.42861	8.16038	7.37095	7.43187	6.97556	7.98976	3.25399	6.43079	7.00079	7.48204	7.23419	5.39985	5.41684	5.03254	7.22535	7.17622	5.73064	7.07617	6.33217	5.0063	4.08746	6.32463	6.65507	5.94111	6.20789	2.4957
COL6A6	cluster4	9.64611	2.30743	7.11072	0	1.98914	3.48027	0	4.92267	5.88435	6.82324	5.75168	7.51223	8.51909	5.82553	5.81992	2.82579	8.19648	0	7.01725	0	6.68972	5.59036	4.83188	0	2.87774	1.0635	4.76129	4.73823	7.05983	6.67186	1.65535	1.37851	0	5.99797	0	4.1127	2.23573
P4HA3	cluster4	8.89512	5.02591	4.69377	6.28891	5.91815	5.27016	0	6.45796	7.09824	4.65306	2.41414	5.04876	8.30738	4.35262	6.06372	4.97499	7.6011	4.25927	6.3203	5.30561	6.12701	5.73308	5.3466	0	5.18031	5.16912	3.62293	2.58496	4.85798	6.57168	6.27128	0	5.99752	5.54071	5.31288	5.24375	0
CDH11	cluster4	11.9508	9.31177	9.04843	9.54243	9.41564	9.64861	9.78919	9.87929	9.55926	9.14486	8.05669	8.66991	10.8977	8.34952	9.16297	8.63256	10.2573	8.30323	8.95076	9.56005	8.57788	8.93908	7.36063	8.13499	7.29948	8.63176	8.73995	7.94556	8.38349	10.585	7.6414	7.40079	10.5334	9.10845	8.42425	8.4799	8.15861
THY1	cluster4	12.0706	8.93796	10.6635	10.6525	9.01243	9.55624	9.75367	10.918	10.5851	8.61857	8.73688	10.3414	11.215	9.86493	9.03053	8.45199	10.175	9.64857	9.06485	9.11627	9.5802	10.0138	8.30838	9.17767	8.07494	8.95455	9.11087	7.68531	9.58834	10.2771	7.83023	8.75282	10.1376	9.17313	9.25472	9.5605	8.84009
FN1	cluster4	11.3853	8.08942	9.53836	10.9902	7.9357	9.13924	6.14241	11.2641	10.0737	7.37034	8.00411	9.06232	10.7032	8.96139	7.20486	7.9163	9.07684	8.4645	8.79824	9.37391	8.0822	8.15512	7.31985	3.16189	6.6499	7.65112	6.96128	6.50668	7.75929	10.8406	7.20016	7.03771	10.1813	9.27431	7.5938	7.31152	5.80012
LRRC32	cluster4	7.86777	5.44062	6.1823	7.23697	5.96463	6.43212	7.56727	7.42257	7.40182	0	5.92624	6.84587	7.21723	6.09529	5.25852	4.66448	6.80658	5.61559	6.04243	5.63052	6.08044	5.8632	5.50048	0	4.90256	5.58496	5.09085	2.40054	6.23189	5.94837	5.42223	1.76553	7.30579	6.01413	6.29444	4.95559	4.65076
CCL11	cluster4	8.75141	6.44045	7.43996	6.85362	5.84549	3.9279	8.43212	7.42257	3.54844	2.50589	5.65564	4.22574	7.38698	7.54117	4.97039	2.33914	5.80271	4.54967	2.87971	2.40054	1.07724	3.46467	2.82985	0	3.53356	7.06975	6.65978	5.56651	5.60496	7.53107	5.7447	5.70598	0	6.69599	6.36405	5.59036	4.2891
PLA2G7	cluster4	9.6639	6.35614	6.88081	7.17023	6.19692	7.23228	8.70151	8.4184	8.2351	5.00809	6.17153	5.75862	8.51274	5.72301	6.30433	6.21121	6.26115	4.54967	3.30889	3.45812	5.14771	6.09276	7.63996	7.37408	6.77597	7.33691	6.63474	6.99243	6.49649	7.5575	7.02081	7.94597	7.13822	7.78195	7.87191	7.8132	7.48454
EFHD1	cluster4	6.02813	4.22959	4.88996	8.15952	6.70169	3.82883	5.02901	5.57622	5.88435	7.44319	6.52388	7.83257	6.21917	5.00405	6.23955	6.43079	5.99209	8.01257	7.5938	7.79636	6.95815	6.66349	0	5.11977	5.65421	5.3345	4.76129	3.7148	5.88923	5.30378	0	4.49825	6.62322	3.47508	4.1102	6.15684	3.22497
HP	cluster4	0	0	2.46467	9.02492	2.57531	2.82782	3.63227	7.78431	3.72574	0	7.33423	6.23209	5.84649	4.44162	4.88801	4.02059	3.14241	8.90126	7.89318	7.5766	5.1014	6.38042	0	0	2.73118	0	2.63691	0	5.03474	5.2724	3.79597	0	0	0	3.97453	1.44361	4.59634
GPRC5A	cluster4	7.9188	9.05232	7.85605	10.0235	4.15785	7.12081	6.58436	7.00124	7.71685	6.92849	7.31079	8.62611	7.8679	6.49809	8.08948	6.54489	7.27612	8.9331	6.3203	7.29112	7.97797	7.31823	7.1127	8.04018	8.26547	5.44725	6.60925	7.31043	5.81352	7.16017	7.30177	2.53605	7.01056	5.72955	6.19121	5.93192	3.80632
CST6	cluster4	4.33128	4.93546	5.76898	8.49073	3.44758	4.34341	4.12598	5.11603	3.54844	4.11853	4.55704	3.45418	5.28392	6.53885	6.20614	3.18903	3.94111	3.08236	6.64775	2.74631	4.60466	6.07146	0	0	3.24184	4.58195	3.81352	3.9991	0	5.61206	4.62176	4.21723	5.15785	3.37851	0	3.88069	3.60051
DKK1	cluster4	4.33128	5.53574	6.28355	9.75067	3.31034	5.6372	7.31533	5.92481	4.0917	4.05224	3.80735	6.00225	4.45943	4.25852	4.19692	4.48027	4.53543	5.17871	3.30889	4.39163	4.79025	4.76022	0	4.74578	3.44228	0	2.41954	2.40054	4.69877	4.10936	4.09677	1.76553	1.05658	3.56682	6.91097	4.18269	2.71589
L1CAM	cluster4	4.83491	4.15218	4.51475	10.1799	4.57289	3.0197	1.81967	5.732	5.92125	6.78293	3.3978	5.18706	4.51159	4.60407	5.81992	5.15015	6.35614	6.45055	7.73836	6.81198	4.84699	6.34518	2.82985	0	4.42291	3.81967	1.852	4.61765	3.0993	3.12102	4.74255	2.88753	0	2.20789	3.12928	4.48864	6.02237
SLC34A2	cluster4	5.94111	6.40735	4.19692	11.5327	4.23573	3.60644	4.22728	7.17393	5.17592	6.67709	6.96532	5.92552	7.99209	7.12536	7.93446	7.23093	6.58901	7.64053	1.82782	9.10507	6.75047	6.62	5.72547	1.58015	3.44228	0	3.90014	6.91767	4.96671	4.8268	3.26153	5.77083	0	5.24336	3.82477	6.19101	6.31904
RRAD	cluster4	6.93829	7.85125	7.34952	10.3082	6.58736	8.13139	4.57228	6.70335	8.65442	8.64969	9.0727	9.74088	8.72588	8.17941	7.99458	6.08725	8.50192	7.27342	8.11468	7.00079	6.21607	9.83194	3.10936	1.58015	6.08725	6.00876	6.59634	6.14853	6.96694	6.99582	7.06781	5.35755	9.31127	5.18706	7.96884	7.53489	2.90497
HMGA2	cluster4	4.58195	8.22405	6.84348	8.31161	4.57289	6.69516	7.49825	6.02459	0	0.831391	4.92932	2.70929	4.40531	8.00124	3.71589	5.60615	0	3.25399	4.23419	4.18031	4.66959	4.52857	0	0	1.26903	5.61736	6.10643	1.28096	5.3345	5.56071	0	6.62352	0	5.66931	4.50462	0	0
IGF2BP2	cluster4	6.3726	7.62476	7.71822	8.26444	6.57228	7.88081	7.765	6.61014	6.02658	5.7126	5.8846	6.0751	6.32463	7.84743	6.08236	6.2502	6.42341	5.37712	5.33807	6.73674	4.66959	5.21451	5.50048	6.73186	7.04603	4.82375	6.6844	3.93263	5.88923	5.88704	6.47671	7.32364	6.897	4.59335	5.52199	4.78607	5.10392
LINC00152	cluster4	6.24755	6.70888	6.29737	7.1816	3.44758	5.06652	7.03804	6.8999	5.72683	2.50589	5.00944	4.3875	5.88631	6.39077	4.6094	4.41278	5.96209	3.54473	1.18269	4.18031	4.84699	4.09255	5.29168	6.83592	3.69933	5.07852	6.06953	3.79181	4.69877	4.64155	4.49057	3.8679	4.63517	5.84298	5.31288	3.12433	4.8495
PLAU	cluster4	9.71601	9.94375	9.1534	10.6164	8.66324	7.21257	9.43269	10.0413	8.34087	4.2426	8.36811	7.77538	9.24684	9.48408	8.27859	7.05485	8.80526	8.50323	7.84605	7.34287	7.44576	7.42324	8.27324	9.61421	8.43671	7.04614	7.03012	7.74416	8.03375	9.79627	7.45976	8.02342	9.77834	8.08055	8.40459	7.49426	6.43179
SERPINE1	cluster4	10.6541	10.1583	9.33782	12.4547	7.99853	7.57743	10.3402	11.5902	9.55488	5.89385	9.52038	9.10936	10.2058	9.62092	9.7873	6.36124	11.7289	8.52011	6.45204	7.87744	8.78103	10.5013	7.50096	10.2347	7.12836	8.85929	6.63474	4.81352	7.53045	8.43388	5.34802	7.30916	10.3406	7.42936	7.53473	8.61545	4.21878
LOC100507127	cluster4	3.45286	5.06867	4.0072	8.23759	7.95309	3.48027	2.26303	5.16027	4.53356	0	3.3978	5.66732	5.53076	7.4154	0	6.1297	0	3.54473	0	0	0	1.58976	0	1.58015	0	0	0	0	0	3.87676	8.24712	0	5.06738	1.66448	4.17393	3.96162	0
CLCF1	cluster4	6.65048	8.06835	4.99594	8.08911	5.94158	4.34341	8.72329	5.36457	6.14037	4.82171	7.0433	6.93993	6.39558	6.01078	6.93522	5.30634	7.94462	6.77965	6.14975	6.28725	5.39609	5.81275	5.88289	4.63459	4.83289	5.07852	6.01235	3.63459	6.4843	6.08194	7.25181	4.54844	5.0197	1.29278	5.19574	5.68986	5.44857
FOSL1	cluster4	5.37678	7.9582	5.48317	8.27505	3.68818	3.9279	7.83067	4.5735	6.14037	5.07639	7.46033	6.37365	5.58015	4.67864	7.62169	4.54411	8.5378	8.11614	6.61073	5.75034	5.14771	6.86332	3.34483	0	2.38681	3.81967	4.80684	5.56651	4.1416	6.28559	4.74255	5.66107	6.57486	4.35896	3.97453	7.20653	1.51602
F3	cluster4	9.16689	10.028	8.49729	10.8348	7.44675	9.93281	9.92692	9.05593	7.89875	9.34314	9.79973	9.76495	9.36992	9.04868	8.65571	9.22612	10.1717	9.87863	7.69474	10.0716	9.66164	9.83987	8.35623	6.18031	7.14282	6.85499	8.19717	7.74416	7.6164	8.29925	8.44679	6.46271	7.36387	7.23525	6.86381	8.10607	6.43179
CCL3	cluster4	8.96526	8.26167	7.47094	8.30127	7.53419	5.804	8.5874	7.65807	7.50255	5.94953	8.19116	7.78267	8.80093	6.70929	7.21325	5.854	9.03439	7.95791	7.61272	6.81198	5.14771	8.27216	8.55082	7.37408	5.12309	5.41041	6.64731	4.43962	7.20006	6.8748	7.28207	6.58796	5.69933	5.96486	6.11249	7.18963	6.04286
CD300E	cluster4	5.01659	5.70901	5.18706	6.9888	4.57289	4.26978	7.17073	6.45796	5.92125	0	6.8936	5.63546	6.82349	4.44162	6.18903	2.82579	7.18854	4.17632	4.79338	2.74631	2.93923	4.09255	5.50048	3.45022	2.57046	4.76713	2.82579	0	0	3.3799	0	0.847997	4.63517	2.59932	5.80787	4.78607	3.36177
PRSS23	cluster4	8.65885	6.82655	6.36492	9.0591	6.4632	4.97636	7.97556	7.06113	7.16882	7.98601	8.57247	7.38422	7.51349	6.70929	7.47468	6.76288	8.59738	6.69307	6.95942	7.40489	7.8996	6.91229	7.73606	6.86071	6.21587	6.68159	5.32805	5.52231	7.01837	7.2842	6.38698	5.853	7.32535	6.224	6.33664	6.24108	5.95931
MSX2	cluster4	4.94673	5.76261	4.60703	6.42861	4.74255	5.30779	6.52607	5.43863	6.0433	5.75489	5.1914	4.04439	6.56514	5.5741	2.82171	5.87922	6.35614	5.33949	4.91982	4.39163	3.45943	4.64904	0	0	2.38681	2.69153	0	0.777115	2.01078	6.50526	5.0063	4.01792	4.8674	4.59335	4.64501	3.12433	2.4957
AREG	cluster4	7.99435	8.97238	7.03804	8.32697	5.74228	6.80413	8.90953	7.27864	8.11697	7.99486	8.99884	9.35107	8.98005	9.12766	8.46001	6.2502	9.08034	8.75566	7.35676	5.82477	7.2385	9.16274	3.5472	0	4.8679	7.44037	6.62205	5.7498	7.12391	5.33485	6.33038	3.8679	4.28021	6.09255	3.82477	8.21417	4.48091
HBEGF	cluster4	10.785	12.4482	10.4761	10.7015	9.2979	8.67034	11.1501	9.23829	10.3452	9.74152	10.9677	11.5395	10.9773	11.1224	10.6366	8.99596	12.3189	11.4261	10.3518	8.96783	8.84169	11.4786	8.83267	8.2987	8.23879	9.41115	8.20144	8.23587	9.32454	10.1718	8.6339	8.48937	10.8153	7.39874	7.17353	9.88762	7.14965
CSF3	cluster4	3.80839	8.64976	5.35614	7.02691	4.84549	2.01792	0	4.81558	4.0917	0	8.27836	6.55444	6.18745	7.38223	5.15704	3.72028	6.48784	5.87381	3.48285	0	3.13422	5.46467	6.27296	0	2.73118	3.1127	2.1635	1.94486	3.62644	0	4.6837	4.97269	5.5404	2.20789	3.74416	4.78607	1.51602
IL8	cluster4	9.01942	13.1237	10.8705	12.3749	9.06942	8.14695	12.0334	10.9759	8.46773	8.3419	12.956	12.7427	10.7807	12.8936	9.38314	7.80284	12.748	10.5391	8.67786	10.327	6.21607	9.07954	10.8732	10.1814	7.46989	10.5365	8.61419	8.25621	8.26782	7.91031	7.35957	9.32771	10.7341	8.28165	7.69982	9.39388	9.80747
IL1B	cluster4	7.52834	9.6301	8.74809	9.04677	5.98755	6.4489	9.79126	7.88722	7.93074	4.65306	10.2879	8.34594	9.24684	9.77819	7.97482	6.74927	8.99803	9.16272	6.45204	7.99515	5.1014	6.62	7.96486	6.73186	5.0009	8.44074	6.40207	6.48382	6.4843	6.69585	0	6.55152	7.99887	5.89651	5.19574	8.5575	7.76845
IER3	cluster4	10.5049	12.9515	10.0064	12.1702	12.1059	9.57171	11.9112	11.0925	11.5756	11.8316	11.9293	11.0015	10.4002	11.2306	11.186	9.55098	12.1116	11.7411	12.3287	9.96434	9.46471	11.7388	11.443	10.1565	9.87467	9.87126	9.62511	9.31818	9.95569	10.258	10.9716	10.1959	11.2966	9.61884	8.35081	10.5018	8.53563
NAMPT	cluster4	11.7275	13.9493	11.8274	12.5819	13.9616	11.165	12.3401	12.818	12.1627	11.3579	13.0918	12.8791	12.675	12.7615	11.9929	11.6229	13.575	11.7033	11.4783	12.4351	12.422	12.9935	11.7838	10.3816	10.5616	11.432	11.2236	11.4148	10.9148	11.1266	10.3411	10.5393	11.7318	11.0237	11.8754	11.4597	10.8296
ANGPT2	cluster4	6.9913	7.16088	5.32912	6.7046	5.65992	5.92955	6.50621	7.37617	6.55811	6.28836	4.96993	7.13432	6.71685	5.31723	5.81992	4.97499	8.60222	5.48414	6.01436	6.14893	7.78797	6.85087	4.57894	4.94486	3.91648	5.68032	5.44791	3.63459	5.53605	5.50748	0	6.18982	5.06738	4.54905	5.49729	7.57433	6.94755
CYTL1	cluster4	4.79597	4.56682	5.62205	5.08406	3.79597	4.60703	1.81967	6.18388	5.84674	6.24451	4.26303	4.30889	6.68313	4.52482	5.98709	6.02126	7.32391	4.337	2.26903	6.20594	7.13955	5.52888	0	5.11977	4.96901	3.57652	4.80684	3.14568	4.51979	4.86987	3.26153	4.89724	5.11312	3.27501	3.46858	5.53823	5.59395
ALPL	cluster4	6.01123	5.8392	5.88387	5.03518	5.30961	3.9279	4.57228	6.22632	4.15462	3.98277	6.04483	7.85343	7.55129	6.0676	5.57954	6.10873	7.09519	5.8999	5.66221	3.45812	5.76394	5.25323	0	6.01279	5.20789	2.91839	4.80684	4.57531	4.47184	4.30889	0	5.20945	4.50398	3.27501	5.16471	5.9521	5.35332
GRID1	cluster4	5.34979	4.50526	5.74873	1.09761	5.23534	5.3799	3.77189	6.2878	3.54844	5.66903	3.27352	7.33557	6.67186	5.82553	5.77505	5.19101	7.10894	6.02326	5.9855	5.7879	5.05398	5.46467	0	5.66306	4.37434	5.03122	5.12722	5.52231	3.86987	3.69822	4.26754	4.21723	0	4.35896	3.90207	2.80941	0
CLEC4E	cluster4	5.62059	3.98185	7.1418	6.55597	4.68818	5.06652	5.9782	7.33798	5.50208	5.45516	5.49857	6.58811	7.53247	6.92458	4.55704	5.10852	8.46508	4.61353	4.79338	6.02791	7.20623	8.33628	6.79338	6.67694	3.61824	5.25399	5.01525	4.12267	5.09972	5.2724	1.04963	6.05745	0	4.59335	6.46875	4.99458	5.53761
EDN1	cluster4	7.53434	7.85742	7.81801	8.55309	7.82655	7.21257	7.67842	7.90038	7.13791	7.81186	7.20457	8.19061	7.84781	8.65324	7.44626	5.82858	9.25692	7.79409	8.32971	7.33011	8.04018	8.69188	0	6.39985	6.33414	7.13853	6.80155	6.10434	7.25115	6.79935	5.34802	7.00214	4.63517	6.55888	5.74685	7.14659	5.87061
G0S2	cluster4	7.26688	9.76384	8.9308	11.153	9.09843	5.82985	8.82343	9.32636	9.72084	9.19945	10.6994	11.948	9.9269	10.7451	9.77449	6.81583	12.1247	10.1907	11.5748	9.02034	8.63949	10.0194	9.7101	6.86071	7.3378	9.53109	6.17752	6.80245	8.36041	8.57001	5.71562	7.10633	9.26372	6.97005	6.92017	9.19918	8.0568
CEACAM3	cluster4	3.95791	2.56803	6.37799	4.87676	5.34518	4.34341	0	6.45796	4.58015	4.69711	5.8632	7.25427	6.89385	7.27771	5.52607	4.87873	7.75716	4.41143	5.42626	4.73877	5.19219	5.59036	5.63952	1.58015	4.21956	5.55152	4.26903	5.45352	5.92552	3.3799	0	4.44626	5.0197	3.65191	3.46858	5.9521	4.93923
CTSG	cluster4	8.10271	8.05772	9.0989	7.79675	7.27277	5.82985	4.01703	9.21473	7.90797	8.37278	7.68356	9.39444	9.00523	7.92636	9.76014	7.9344	10.2104	8.76275	8.47094	7.01681	6.45401	8.88191	6.05832	0	6.478	6.74174	7.27687	1.94486	7.25833	5.77873	0	5.91169	6.59111	5.37469	3.56682	6.39609	6.25039
CXCR2	cluster4	6.92932	7.57342	7.20222	5.852	2.98914	4.1914	6.33575	7.75562	6.73403	6.86233	6.48253	7.85343	7.6532	7.07082	7.6153	5.19101	9.39195	5.13586	6.89918	7.12402	6.27929	7.9002	4.48349	0	3.00899	5.07852	5.91145	5.45352	7.12391	4.59096	0	4.64386	0	3.56682	5.44692	4.1127	4.59634
EMR2	cluster4	5.88606	6.26641	7.02148	6.39008	5.30961	4.97636	6.31288	7.44973	6.23113	5.98527	6.41092	6.21082	7.10318	6.61706	6.52419	5.95187	8.12407	5.37712	5.46826	6.46091	3.45943	6.09276	0	1.58015	3.24184	0	4.39369	5.63023	5.73363	6.08194	5.18745	5.8125	6.57486	5.29719	5.76739	5.10685	5.75141
CSF3R	cluster4	9.32152	9.41758	9.53103	10.536	8.87298	8.13139	7.70494	10.4704	9.7403	8.16516	9.96777	11.7522	10.7025	10.4778	9.318	8.16616	12.0658	9.17607	9.81916	8.71194	9.26552	10.2745	9.67281	7.35667	6.93404	8.73897	7.26059	7.84166	8.15745	8.33793	9.0913	7.38707	9.19599	8.27831	8.63858	8.31868	8.27984
GLT1D1	cluster4	4.0268	4.37434	4.65076	7.07628	3.15866	4.60703	3.30159	6.02459	5.40122	3.5741	5.00944	7.52959	6.47622	3.80323	5.3837	3.47897	8.11733	4.89821	4.02414	0	4.04963	6.07146	0	0	2.57046	0	0	0	4.0781	4.03562	0	5.04439	3.69265	0	2.99458	4.99458	3.80632
LILRB3	cluster4	5.90472	5.78842	6.04089	6.89554	3.31034	3.72137	3.47638	7.25824	5.80787	3.37156	6.20594	7.27501	7.5941	6.51869	5.57954	4.26828	8.41079	4.84549	5.69794	3.93357	4.9542	6.74685	5.59485	2.79909	3.44228	2.91839	3.40327	2.58496	5.19219	4.17871	4.09677	5.24031	3.5656	5.15826	5.2555	4.87332	4.2891
AQP9	cluster4	4.94673	5.70901	6.10538	6.85362	1.98914	4.92884	6.67652	7.90695	6.06005	4.82171	7.52286	7.43121	6.89385	7.0568	4.50335	0	8.76255	3.25399	5.0365	5.63052	4.39232	5.7057	5.29168	0	0	4.87873	0	2.19219	0	3.95884	0	2.72247	4.01614	0	5.92291	3.70155	4.80219
FPR1	cluster4	6.0781	6.93522	7.07884	7.81141	4.94205	5.02237	6.96682	8.60303	6.90941	4.41075	7.70169	8.50827	7.81718	7.07082	6.00652	5.44725	9.89745	6.32175	4.85798	6.81198	6.41701	7.80626	5.17433	0	4.1635	6.23496	5.44791	3.36177	4.96671	6.61014	3.41414	3.51096	5.36177	5.12846	6.92017	5.21062	6.26791
FCGR3A	cluster4	8.76417	8.25701	9.06477	9.52476	6.49522	7.96538	8.26402	10.0082	7.51467	6.84298	7.24641	8.90129	9.09745	7.57099	7.50255	6.59126	11.764	6.69307	7.8219	9.0124	8.8999	8.2954	8.61963	0	6.41971	7.3466	7.58225	6.31306	7.20006	8.43388	8.56198	7.81884	8.12748	7.76288	8.63016	7.72819	6.7126
FCGR3B	cluster4	5.50367	7.24774	7.75395	8.58331	4.89482	3.19061	6.54581	8.62304	6.20144	2.50589	5.94673	8.24954	8.84467	6.69139	6.79584	1.01436	11.4965	6.20124	7.04538	7.67059	7.00876	7.56758	4.27202	0	1.64155	5.07852	3.27947	2.40054	6.20242	2.80529	5.82883	3.70044	5.5735	2.20789	5.94111	4.18269	6.25039
MMP25	cluster4	6.57137	6.91169	8.13289	8.35226	7.53419	6.17233	5.13709	8.45902	8.41705	5.83592	7.54311	9.10646	8.64086	6.93993	7.38776	5.99842	10.7719	7.23304	7.09993	6.36422	7.75862	9.06067	7.14415	8.33463	6.57713	7.32706	6.41684	6.33878	7.28651	5.61206	7.262	7.92238	6.15947	6.97831	6.2363	7.9546	6.69988
MGAM	cluster4	3.64155	2.79077	3.32912	5.38785	0	2.60407	0	3.69488	2.48027	3.66562	5.25852	7.66952	6.25001	4.15704	4.50335	3.47897	8.65921	0	0	0	4.73118	6.60526	1.33914	0	0.769856	5.03122	0	0.777115	3.0993	0	0	0	6.15947	0	3.90207	2.62059	0
CXCR1	cluster4	2.98003	5.81404	6.16732	6.7811	2.79701	4.82934	4.22728	8.07328	6.30268	1.35614	5.65564	8.3799	7.40079	6.69139	5.94696	3.92695	9.9151	4.337	6.01436	4.48671	6.12701	7.03881	4.57894	2.79909	0	6.46663	0	0.777115	4.93121	4.37016	3.6792	0.847997	3.69265	0	4.81352	4.78607	4.70266
TNFRSF10C	cluster4	5.80941	5.65363	5.97315	7.03947	0	3.9279	5.46107	7.09592	5.88435	5.53013	6.0635	8.50827	7.67044	6.25058	6.04505	5.15015	9.45232	5.64674	6.3203	6.02791	6.94521	6.8382	6.02503	0	3.98277	6.39352	4.76129	4.81352	4.31615	3.95884	0	4.6893	5.2426	3.04089	5.0343	5.73688	4.8495
MNDA	cluster4	7.92339	7.74248	8.40408	8.81913	5.34518	6.94158	8.47383	8.9137	8.17916	7.15056	7.07146	10.0759	9.08677	6.65478	7.50255	6.57592	11.1059	7.49442	7.88539	8.16982	7.62695	8.28614	7.08044	6.36545	4.83289	7.69745	7.41574	7.02436	7.39429	6.36247	6.94743	6.53916	5.60615	7.32256	8.24793	8.25932	8.22275
PROK2	cluster4	5.29462	5.50494	4.926	7.55697	0.993638	3.60644	1.81967	6.97648	6.10873	3.90977	6.43996	8.31116	6.93251	4.04876	3.71589	2.01792	9.44694	3.54473	5.66221	4.28983	2.93923	4.86295	0	0	0	4.64674	0	2.74631	3.0993	0	0	3.70044	0	3.04089	4.17393	5.27612	5.06437
FPR2	cluster4	1.72247	4.30378	5.12639	5.50048	4.89482	1.01436	6.84499	6.47573	3.95606	0	5.00944	7.01592	6.2804	6.67313	4.65992	1.01436	7.87418	2.66448	3.48285	4.18031	3.84097	4.32697	0	5.71836	0	3.57652	1.852	0	2.46989	2.61589	3.55336	0	2.41684	2.20789	4.04439	3.26003	3.9855
TREM1	cluster4	6.54797	7.74913	7.53683	8.30127	6.36247	5.19219	9.21941	8.158	6.68131	4.05224	8.11202	8.98248	8.16038	9.41183	5.81992	4.82833	10.0491	5.84725	1.82782	7.1819	5.43363	7.17532	7.03078	0	3.13093	6.94732	3.98185	5.42995	5.60496	6.0072	0	5.46597	7.0227	4.50398	5.90424	4.95559	6.43179
DYSF	cluster4	7.37721	6.42391	6.58481	7.91007	6.13709	5.75034	6.03496	7.44973	7.00686	4.41075	5.12143	8.41777	8.3756	6.41295	6.56438	5.57561	8.47569	6.83466	7.04538	6.83023	7.13955	6.52888	5.11228	1.58015	5.8953	5.21218	4.89385	4.81352	6.59006	6.25342	5.85574	3.7866	2.41684	5.54071	6.84449	5.21062	4.70266
LILRA6	cluster4	7.89118	5.02591	7.52513	7.78195	2.57531	5.10978	6.90713	7.4042	5.54998	4.46205	7.03375	8.08868	8.33289	7.0568	6.15441	5.10852	8.60707	4.89821	6.04243	3.63459	4.66959	7.55228	6.24413	0	6.20222	6.00876	5.9528	4.53107	5.06781	5.13832	5.34802	5.38543	5.81506	5.47184	6.91097	5.80503	5.44857
NCF2	cluster4	8.61449	7.22891	9.33949	8.30643	7.13709	8.90857	8.07377	9.13891	7.80329	6.39917	7.00484	9.23129	8.91397	8.24864	7.60251	6.86691	9.24455	7.89458	7.8219	7.85094	7.9969	8.42744	6.62498	0	7.29306	6.84134	7.49442	6.82998	7.00135	7.67087	6.84336	7.45442	6.63909	7.18597	7.82343	8.03232	7.87492
LINC00312	cluster4	5.59783	5.8392	5.38232	6.60718	6.43029	5.60733	4.32121	6.32751	7.05745	6.58631	7.33423	6.52011	8.35799	4.88264	7.3345	6.3067	8.80526	7.34145	5.09128	6.11956	5.60822	6.79973	2.48027	5.03518	6.05702	6.68159	5.29646	6.17732	5.71315	7.12526	6.56117	6.99311	5.92196	4.83188	4.9644	5.17672	5.17991
KCNJ15	cluster4	6.42492	7.5659	8.70183	7.55697	6.85773	9.34707	6.77992	8.30401	6.71315	7.15846	7.09908	8.12345	7.35173	7.26557	8.37213	6.17113	9.64102	5.48414	7.96104	7.1533	6.91886	8.08752	0	0	0.769856	7.45845	5.19731	3.25701	6.59006	6.74281	5.34802	5.61471	7.88435	5.86096	5.84725	5.89093	5.28651
WDR17	cluster4	4.98185	2.30743	5.12639	4.56682	4.74255	5.19219	5.28503	5.67158	6.41041	5.91265	4.50271	6.63706	6.63706	2.62761	5.52607	4.66448	7.20134	5.67723	6.43079	5.19731	5.27724	5.04963	5.95559	0	4.10601	0	5.35896	5.42995	2.96532	0	5.98368	4.59694	0	4.35896	5.0343	4.87332	5.35332
ADAMTSL1	cluster4	6.5944	5.91193	5.88387	5.08406	6.25418	6.02259	3.30159	6.45796	6.90941	7.61368	5.90569	7.90767	7.53247	5.68734	6.89373	6.17113	7.91373	7.26341	0	6.05918	5.7339	7.70584	6.66903	0	5.18031	4.0268	5.68622	4.43962	5.69209	7.16017	4.55766	0	4.97085	4.01614	5.22574	5.42761	2.90497
ALDH1A2	cluster4	3.54967	4.83946	4.77558	4.0781	6.34501	4.10936	4.49313	5.47444	6.65964	5.40293	6.25588	6.97842	6.62542	3.50589	6.25607	4.87873	7.0247	6.48527	3.77926	5.58856	5.90424	6.69181	6.18488	0	4.72137	5.3345	2.82579	3.7148	5.0009	3.3799	0	0	3.69265	3.37851	3.46858	2.14731	0
CH25H	cluster4	7.63771	7.5659	7.47094	7.75188	6.57228	5.82985	6.93723	8.26379	8.2351	8.10518	7.64039	7.88753	7.53877	6.51869	7.0993	4.66448	8.78408	8.91725	6.88374	6.17772	8.51357	9.13981	7.52505	5.96786	2.87774	5.98413	6.51617	6.48382	6.96694	6.49153	7.67969	6.64674	6.74497	6.51381	6.46875	7.08417	5.91552
CCL8	cluster4	6.12619	6.15097	4.8525	6.40939	3.44758	3.9279	5.8885	7.08438	6.15583	3.47638	5.7046	7.12288	4.91073	2.90304	4.84499	4.54411	7.65814	6.86146	4.57954	3.79181	3.72465	4.86295	0	0	4.10601	4.0268	4.05918	1.94486	5.43863	4.17871	0	0.847997	1.66448	4.13996	6.55444	4.59455	0.946731
CCL2	cluster4	12.2868	12.2872	10.6192	12.8141	10.6428	9.81732	12.07	11.8043	13.2832	9.60813	13.5261	12.9064	11.9153	10.1463	11.7015	9.69575	13.4335	12.9029	10.7464	11.1537	9.35883	10.233	11.3061	9.93723	9.24482	10.6079	9.89288	9.91258	10.7735	10.9557	8.98829	9.78293	10.5397	10.1482	10.9258	11.4902	10.0247
MEDAG	cluster4	7.99865	8.52003	7.16481	8.24298	6.71534	5.15137	4.78607	8.24327	8.79507	3.83289	8.32197	8.80816	8.33289	6.12226	7.65928	5.63575	9.20679	8.5159	6.45204	6.88362	7.43654	8.15512	4.02414	0	6.41971	4.0268	5.35896	4.48607	7.02669	5.90785	1.04963	4.49825	6.59111	5.58496	6.33664	6.2572	4.06781
ADAMTS9	cluster4	8.73857	8.29829	6.61839	9.22701	7.60207	7.04516	4.64731	8.47233	9.56946	7.64205	8.88179	9.53669	9.53294	7.61927	8.20418	7.33432	9.15821	8.07671	7.854	7.41701	7.42727	7.99972	5.3466	0	5.45976	7.30734	5.86913	5.63023	8.22829	7.99016	6.67158	6.40939	8.79591	6.66548	6.87332	7.14659	6.7126
C11orf96	cluster4	11.5082	10.5863	7.92932	11.4219	9.56093	8.41088	6.24222	10.1348	11.0177	8.6157	10.9851	11.2335	11.0642	8.5373	9.39433	7.80284	11.2443	10.5473	10.1565	8.55102	8.43237	10.4587	8.45368	7.6414	8.37374	8.58323	8.46222	7.61353	9.7403	9.92247	7.28207	8.77406	11.4987	8.3311	8.42425	9.10116	7.38396
RGS16	cluster4	10.0308	8.06835	7.07082	9.75256	6.30943	6.70915	6.35826	7.95826	8.62958	6.96498	9.5706	9.3388	8.42051	7.24108	7.58954	6.66519	9.68515	9.35839	8.34105	8.19111	6.85112	7.51317	5.39985	7.15026	5.94579	8.33239	7.01078	5.80632	7.02669	7.65871	6.98459	6.44956	9.02934	6.55888	6.7849	8.1633	7.09191
THBS1	cluster4	11.34	10.5937	8.979	12.4365	8.92098	8.17767	8.12045	11.0059	10.3861	9.9076	11.4818	11.5433	11.3107	9.74372	10.2362	9.75118	11.912	11.4064	9.36133	11.3416	9.56123	10.2414	7.52505	8.15527	7.94058	8.33239	7.95041	6.96798	9.32625	9.54516	8.26233	9.05577	9.84279	8.52763	8.63579	9.77487	7.89191
ADAMTS4	cluster4	8.34261	8.32076	6.29737	8.7255	7.68082	5.72301	4.01703	7.25824	7.93074	4.2426	10.1239	9.64041	8.87477	4.25852	6.59051	4.60585	9.49731	8.34647	6.09698	5.30561	5.60822	7.81916	7.31985	0	3.848	6.05702	3.14241	3.86394	5.3875	6.26959	5.77321	4.15381	8.05289	5.68958	5.86666	6.52262	3.70708
CXCL2	cluster4	8.57743	8.51227	6.31125	9.32731	6.54195	3.48027	6.11624	7.02547	8.12091	6.27389	10.3225	9.66028	9.44541	7.09835	7.30314	5.69349	8.96073	8.57766	6.68398	8.38228	4.31397	8.50522	7.62885	6.14017	4.72137	7.02203	4.80684	4.48607	6.67807	6.93664	6.07852	6.0045	7.32535	6.03012	4.6893	7.84046	4.14568
IL6	cluster4	8.04538	9.93795	5.35614	9.57501	5.54226	2.33914	7.29223	7.0493	7.05745	4.46205	10.6736	9.85393	9.36286	6.14893	6.18903	3.72028	9.09418	9.43825	6.64775	5.14037	2.11437	8.44419	1.33914	0	4.21956	5.25399	4.13258	4.73823	5.85175	6.57168	4.90641	3.29278	7.2033	4.30743	4.45418	7.94462	2.23573
PTGS2	cluster4	6.34572	8.93216	6.5735	9.1455	7.13709	4.66562	6.82896	7.62673	7.64703	6.00293	9.61752	9.53885	8.42731	6.98493	7.07168	3.92695	9.78883	9.11074	7.44369	6.88362	5.7339	7.59036	5.39985	6.88521	4.27277	6.75636	6.40207	4.28983	7.20006	6.8748	4.62176	6.92825	4.43296	5.76845	3.82477	8.00848	5.21607
CXCL3	cluster4	6.96509	7.45664	5.70791	8.06485	5.71534	2.01792	7.90111	6.88667	6.49825	4.97269	8.99639	7.52097	8.45413	6.7271	6.66633	4.60585	8.27757	7.59343	3.11103	6.26059	2.44361	5.0054	7.14415	0	3.24184	7.22535	4.05918	4.34127	5.48832	4.59096	1.65535	6.18982	5.2426	6.38249	1.3505	6.8031	4.75328
TNFAIP6	cluster4	7.56377	7.58082	7.22419	8.59182	6.65978	5.57713	7.05181	8.25356	8.06026	5.83592	9.6191	8.32616	8.89206	7.93404	6.53761	5.34305	9.06985	7.40642	6.09698	6.79364	4.66959	7.37165	6.40871	0	2.73118	6.29646	4.66505	1.28096	5.55949	6.40684	4.79961	5.41278	8.26097	5.80607	6.80503	4.74093	3.07382
LIF	cluster4	7.92339	7.70881	4.07296	8.79354	5.96463	4.97636	6.19318	6.45796	7.14568	6.51428	8.77732	7.89427	8.47395	6.27501	6.84021	4.02059	7.78306	7.24317	6.68398	2.74631	6.21607	6.48107	7.96486	5.54504	5.78895	4.98185	5.23113	3.9991	4.1416	4.68986	5.30961	5.41278	6.62322	6.53652	3.46858	6.86814	3.48543
ANGPT1	cluster4	7.23793	4.7366	4.81455	5.79416	3.8953	3.9279	3.77189	5.84524	4.94486	5.81609	4.88801	6.90038	7.33735	6.29884	5.55305	5.95187	7.61073	6.41481	6.45204	7.36798	5.95675	6.71959	0	6.09887	4.96901	4.29131	5.80323	3.9991	5.75409	6.09993	2.67129	3.94486	0	4.75649	5.2555	4.74093	2.71589
COL4A1	cluster4	8.80916	8.60292	9.1419	9.13096	7.70155	8.18775	7.70494	8.38128	7.95315	7.87067	7.52966	9.36083	9.50595	8.86848	8.11676	7.1813	10.3101	8.71225	8.46573	9.52693	9.23127	8.5941	6.88935	7.9387	7.53162	7.29728	6.80155	5.87799	7.90304	7.83668	7.21062	7.57433	9.17988	7.63227	8.08868	7.18963	5.21607
CRISPLD2	cluster4	10.0381	8.41134	8.00748	9.95424	8.15223	7.24194	5.9191	9.00804	9.14972	9.40416	9.53056	9.88973	10.4864	8.19864	8.07098	8.06043	11.0956	8.79084	9.22069	9.82594	9.64571	9.92128	6.69042	8.33463	7.86845	7.96694	6.76739	6.80245	8.37691	9.06315	7.12443	8.33713	9.66151	7.31606	7.88142	8.57058	6.68692
CTGF	cluster4	12.4584	11.142	9.94263	11.8803	10.2807	10.0453	8.85141	10.3745	11.6985	10.7635	11.2421	12.6548	12.1934	9.74808	10.8704	8.48913	13.0605	11.306	11.7803	12.1093	10.6124	12.213	10.1508	7.49025	9.56525	9.5793	8.88246	8.58594	10.66	10.9375	8.79604	8.9289	11.4879	9.06043	9.96786	9.90063	8.35125
NEDD9	cluster4	8.69394	7.02536	6.42945	9.08645	6.52654	7.69523	5.33092	7.00124	7.62483	7.63074	8.08921	9.03518	8.69526	6.87774	7.20486	7.11946	8.93018	7.81474	7.17812	9.00037	7.72117	8.66715	7.74638	6.14017	7.74584	6.00876	5.82553	6.75569	7.50661	7.10748	5.93404	6.33985	7.28586	7.07436	6.20633	7.22323	5.87061
RAB20	cluster4	7.13175	6.35614	5.40803	6.73566	4.84549	5.27016	5.18785	6.30779	5.84674	5.8748	6.20594	6.88692	7.16942	5.11603	6.51049	5.66505	7.52136	6.70791	4.5008	7.10915	5.79312	7.46483	5.3466	3.16189	3.98277	1.0635	4.33271	3.7148	6.17253	5.50748	5.7447	5.27053	5.5735	5.72955	6.14445	4.95559	3.89821
CYR61	cluster4	11.9376	10.147	8.60737	11.2024	9.39667	7.69523	6.74631	9.40476	10.3671	9.948	10.2203	10.6091	11.282	8.77344	8.98433	7.50526	11.5527	11.3491	10.7518	9.36768	9.0496	11.0525	8.50307	8.3435	8.18041	8.52023	7.4663	7.03232	10.2687	9.46883	7.70964	8.20648	9.82564	8.33432	7.88142	10.0043	6.9798
FOSB	cluster4	13.6414	12.4749	9.60272	13.2341	10.7784	5.88044	6.92232	9.92677	10.8517	11.7814	12.1346	13.0303	12.4791	9.5751	10.0716	7.49721	14.1726	12.1595	11.9639	11.1383	8.81346	12.6461	10.6488	11.7153	8.99859	10.1519	9.59945	7.36142	10.4791	11.307	9.83061	11.1775	11.8014	9.14208	6.76447	12.268	6.23266
GEM	cluster4	10.7642	8.16576	7.82763	10.3172	8.15223	7.68103	5.46107	8.61106	8.7926	8.82607	9.1518	9.55593	9.72279	7.38223	8.30652	7.84166	10.8536	9.04521	7.94626	8.7363	7.8308	9.0194	7.87387	8.57905	7.44087	6.82757	7.29297	5.9465	8.54709	7.66484	5.80142	7.99203	9.69964	7.07436	6.9922	9.48824	7.98465
EGR3	cluster4	10.9136	8.55831	7.26716	9.27803	8.16224	6.06695	6.74631	6.47573	9.94653	8.25626	9.695	11.25	9.98094	7.17792	8.92125	6.08725	11.1547	10.4614	9.01606	8.98014	7.08162	9.66539	8.00826	8.5411	7.17832	7.3466	7.30095	4.28983	9.42484	8.48989	4.6837	7.5313	6.91013	7.04297	6.9922	9.93895	8.30118
NR4A2	cluster4	11.1324	8.92339	7.74382	9.69446	8.16224	5.85549	0	7.37617	8.58721	8.80861	10.6332	11.0468	10.6271	7.35966	7.15299	6.59126	11.3021	10.7779	9.80896	8.82979	8.04625	10.3956	6.79338	6.73186	7.45253	7.03408	7.14995	8.74561	8.32342	8.67944	9.4842	8.04106	8.80993	7.6164	7.04396	10.0931	6.41633
CSRNP1	cluster4	9.44386	8.78179	6.58481	8.64598	7.25418	4.72247	5.37573	7.14098	7.81801	8.48059	9.71149	9.67597	9.08677	6.79597	7.50946	6.32517	10.4296	8.89157	7.29957	7.51033	7.29057	9.47502	7.01391	6.56026	7.14282	7.50255	6.93074	5.49985	6.87689	7.7418	6.97235	6.70321	8.44278	6.97831	6.48123	8.34176	6.66064
SLC2A3	cluster4	10.7438	10.2835	9.00675	10.1238	8.59462	9.26369	9.41939	9.68925	10.3022	8.73135	10.7468	10.958	11.061	8.34952	8.93151	7.09824	11.7394	10.376	9.39718	9.33934	7.8308	10.6928	9.46101	6.21917	7.52615	9.36168	9.44043	7.94971	8.74073	9.05853	8.12479	7.97837	9.44296	8.50772	8.00843	10.0435	9.63644
NR4A3	cluster4	10.5637	8.6462	6.55044	10.5589	7.47921	6.15198	6.00697	7.61073	9.28489	7.52482	10.181	10.8436	10.1204	7.87952	7.2466	5.19101	11.8409	10.8321	8.4761	8.05832	5.90424	10.4992	5.3466	0	5.86071	6.71191	5.91145	5.92955	7.5245	7.51088	6.14568	6.2211	8.24041	6.3572	6.87332	9.86788	5.75141
RGS2	cluster4	9.03213	8.17073	7.09487	9.40665	6.27277	5.48188	5.54164	7.8125	7.67426	7.64767	8.42744	9.82429	9.20994	7.24108	7.8448	5.854	11.2357	8.96734	8.67338	8.33838	6.5598	9.00256	6.12309	6.18031	6.08725	6.29646	6.80155	5.04963	6.52042	7.07125	5.2292	5.8125	7.78149	5.29719	6.6241	8.65589	5.70072
ADAMTS1	cluster4	9.99659	9.86197	9.15147	11.0393	8.36234	6.30797	4.12598	8.52861	9.10439	9.63664	10.0456	11.6168	10.4199	8.27905	9.23117	7.2113	11.5776	11.7028	9.88472	10.4485	9.98319	11.134	5.45121	0	7.61706	3.43829	7.30889	5.73064	7.95675	7.75902	5.6241	6.87036	7.98658	6.44361	7.16581	8.50394	5.80012
GRASP	cluster4	8.91355	7.73579	7.70266	9.25944	8.15725	9.12619	6.82896	8.37656	9.24546	8.05528	8.92101	9.99677	9.38918	9.35017	8.57599	7.4138	10.5234	9.76995	8.49149	9.08247	8.0523	9.95668	5.72547	0	6.80349	7.44037	7.74329	7.15289	8.35041	7.16882	6.49394	7.77735	7.27575	7.02713	7.00966	8.2674	6.79935
MYRIP	cluster4	3.8846	4.62527	4.31107	5.38785	4.15785	4.10936	0	5.54319	3.88264	5.45516	5.81967	6.09866	5.62819	3.80323	6.48285	4.41278	6.80658	7.09339	3.11103	6.61603	4.90159	6.46483	0	0	3.77505	3.81967	4.50843	3.7148	4.0781	5.02945	0	4.44626	0	1.29278	3.90207	4.43229	4.42021
DUSP1	cluster4	13.727	14.0446	12.1647	12.9989	12.2526	10.0088	9.75999	13.2948	12.1745	13.4267	13.211	14.4858	13.524	12.5734	13.1954	11.3558	14.5606	13.6751	13.6578	12.2974	12.394	14.5393	11.1789	10.6405	10.1793	11.07	11.4649	10.3073	11.3503	11.44	10.9245	11.177	11.358	10.6073	9.61697	13.391	9.84869
FOS	cluster4	12.8891	12.3591	10.799	12.206	10.9908	8.86524	6.65864	11.3513	10.3057	12.0819	11.2524	12.9969	12.3483	10.7472	11.4609	10.0272	12.8085	12.391	11.819	10.6401	10.6337	12.8665	9.77187	10.4487	8.84336	9.34722	10.2378	8.99399	10.8159	10.7096	9.62624	10.0435	11.5868	9.35935	8.27705	11.4398	6.91468
GADD45B	cluster4	8.80423	10.2593	7.3361	9.24871	8.17712	6.04505	5.37573	8.79873	7.95757	8.59261	9.67679	9.75205	8.57209	6.53885	8.33002	5.82858	10.4378	9.60968	8.34669	9.15651	7.90629	9.35854	6.35597	7.10936	6.83061	0	8.48696	5.38128	6.96694	6.61014	6.89627	7.00214	9.3668	6.15259	6.26566	7.13791	6.26791
ZFP36	cluster4	13.3104	13.9859	11.5021	13.3467	11.9844	9.90096	10.6689	12.4861	12.5075	12.3167	13.4386	13.4151	12.706	11.6207	12.4789	10.4738	14.0857	13.7153	13.2964	12.4366	12.116	14.024	11.6969	11.6851	10.5982	11.3236	11.3498	10.6519	11.5014	10.8426	11.6395	11.2056	11.4476	10.8265	10.3518	11.8531	10.8355
RHOB	cluster4	11.3922	11.1927	9.78267	11.7278	11.3967	9.48641	9.25574	11.6489	11.013	12.0161	11.5497	12.0039	11.5001	10.9289	11.4959	10.2395	11.962	11.4143	11.6821	11.3201	10.466	12.739	10.4662	9.91661	9.62575	9.66725	9.46553	9.37356	10.7642	10.2741	11.6219	9.80632	11.3021	9.5907	9.20823	10.9063	8.02115
GRIA3	cluster4	6.17293	4.93546	4.41684	3.33342	4.63169	2.33914	2.59932	6.52763	7.11426	6.07146	5.22535	6.0751	6.63706	4.75007	6.00652	5.72165	5.50367	5.99955	4.7252	4.39163	6.12701	4.95931	0	0	1.26903	6.12639	0.903424	5.2521	4.31615	5.58676	0	3.94486	4.50398	3.88166	4.50462	5.24375	4.59634
IL33	cluster4	7.02558	7.21936	6.22651	6.28891	5.76898	5.06652	2.87381	8.01385	7.17652	6.66605	6.62877	6.81775	6.82349	5.75809	6.18903	6.80271	6.66519	6.88765	5.24451	6.91803	7.5775	6.36282	3.10936	5.11977	5.71342	6.31633	6.96128	3.54967	5.67073	5.5345	1.65535	5.43962	4.35896	5.09845	5.7046	6.15684	6.69988
C6orf225	cluster4	5.01659	5.33878	4.31107	5.42626	4.3799	4.41414	2.59932	5.89893	5.76792	5.81609	6.15421	5.18706	6.32463	5.45121	5.55305	4.60585	6.2363	6.30232	5.19535	6.73674	6.59335	5.62	0	0	3.98277	5.29462	5.73417	2.74631	6.07874	3.25701	0	0	1.66448	4.97131	5.1334	3.60288	3.70708
KIT	cluster4	6.5944	5.78842	5.86542	5.17752	4.68818	4.41414	4.49313	7.00124	6.59276	7.32193	7.17891	6.71507	7.17752	5.16912	7.16179	6.3067	6.75515	6.60095	6.43079	8.05056	6.10392	7.26275	5.11228	5.34802	6.11686	7.3466	7.37851	5.38128	6.79077	3.95884	2.40599	5.04439	3.27352	4.01614	5.10098	6.19101	5.25172
MID1	cluster4	6.51223	5.33878	6.26941	6.20261	5.76898	2.01792	6.40207	6.04832	7.42122	7.47517	7.02414	6.58811	6.94193	5.31723	6.61633	7.01011	7.16249	6.60095	6.09698	7.67059	7.66697	5.73308	4.38198	0	5.69404	5.29462	5.44791	5.84248	4.65592	4.64155	5.05398	6.0045	1.66448	5.21529	1.73118	4.78607	3.89821
FITM2	cluster4	7.27408	7.04701	7.31578	7.24774	6.71534	6.57728	7.14517	7.20614	7.87073	7.46883	7.26275	7.71589	7.2635	6.7271	7.053	6.80271	7.45853	7.92659	7.84605	7.66042	7.5775	7.46483	1.33914	2.31325	6.83061	6.9216	4.80684	5.86047	6.35702	3.95884	7.15735	6.73606	5.28355	4.93782	5.52199	6.39609	7.14965
THSD7A	cluster4	6.88325	6.28485	6.02414	6.60718	4.23573	5.95327	6.72914	7.11863	8.03947	6.41244	6.15421	7.21179	8.29632	6.45615	6.89373	7.15076	7.42601	7.3319	7.29957	7.53278	7.43654	7.0054	0	0	5.52763	6.19259	4.61471	3.45812	5.0009	4.91121	6.36824	4.64386	0	6.40735	5.66107	5.36877	5.80012
EREG	cluster4	7.50422	8.12557	6.85287	6.44741	5.23534	5.10978	4.12598	6.93876	7.38215	5.14119	8.03782	6.65306	8.06786	7.66605	7.44626	5.87922	6.99548	7.44228	8.41287	5.67158	7.02115	6.59036	6.97934	0	4.6011	5.82629	6.17752	5.7498	6.74066	5.6372	3.41414	4.33628	5.60615	5.37469	4.50462	6.43946	3.60051
FOXF2	cluster4	8.53341	8.18547	7.30204	7.14731	6.4793	7.38914	7.6962	8.05572	8.34767	8.45195	7.77775	8.63822	8.49346	6.89348	8.21262	8.08757	7.85804	7.03584	8.75215	6.14893	7.71356	7.12433	6.2149	6.90929	6.86592	6.05702	7.06813	6.40088	7.19269	7.26828	3.79597	7.67941	5.60615	7.34846	5.36807	6.73498	7.29306
HPGDS	cluster4	7.3706	5.73606	6.70432	6.68888	4.07553	5.99977	4.22728	7.41346	7.62483	6.9377	5.90569	6.53745	7.58195	6.03958	7.23007	6.54489	7.01011	7.36028	7.83807	6.59485	6.08044	7.40625	4.90737	6.67694	5.78895	4.0268	6.38716	4.81352	7.20006	5.80116	0	6.02237	4.63517	5.64875	3.25096	5.64097	6.38457
LILRB5	cluster4	7.23064	6.28485	6.69391	6.86777	4.44758	5.41481	4.12598	7.09592	7.5445	6.19948	5.60526	6.14466	6.80284	5.00405	7.78934	4.77558	5.17951	7.21237	6.89918	3.93357	7.03342	7.73329	0	5.11977	4.93593	4.58195	5.61117	4.81352	6.93156	5.90785	4.79961	3.94486	0	3.88166	3.65764	4.18269	5.02414
BARX1	cluster4	8.6886	6.45681	7.10287	7.98954	7.59462	8.34025	7.11904	6.83264	5.32085	6.78293	6.20594	8.29089	8.51274	5.26941	8.35698	7.16098	8.7451	4.89821	8.40744	3.25852	6.25852	8.59783	6.96185	0	5.0635	5.3345	4.56255	4.57531	7.00135	7.64024	6.57743	6.29646	5.81506	5.51822	5.68285	4.95559	4.75328
COL5A3	cluster4	7.81481	5.37365	6.97028	8.06485	6.09592	5.51412	4.49313	6.68818	6.34394	5.8748	6.27221	7.13432	7.53877	7.78947	7.053	6.44758	7.80006	7.15947	7.46467	5.19731	6.5598	6.92422	5.68313	5.87307	5.71342	5.55152	4.39369	4.06178	6.52042	6.94661	2.67129	5.07895	6.40071	5.66931	5.10098	5.33842	5.50843
BCL6B	cluster4	7.7445	6.47298	6.89008	8.43975	7.53419	6.43212	5.46107	7.95193	9.28311	7.84643	6.98527	7.83958	8.70089	8.06544	7.46761	6.36124	9.01995	8.23845	8.88625	6.77492	7.58586	7.91229	6.87061	0	7.44087	6.19259	5.32805	4.18031	7.6494	7.13412	8.28239	6.47573	7.45582	7.25588	6.77466	6.5359	6.28522
PHLDB1	cluster4	7.86777	6.47298	5.92029	7.65771	7.10633	6.4489	3.30159	7.50255	8.18294	7.51262	7.20457	7.62169	8.24731	7.04275	7.56993	7.01011	7.87418	7.68608	8.24146	6.84825	6.89215	8.20994	6.66903	0	6.61927	4.12019	6.94099	5.86047	6.86753	6.63517	7.35957	5.1127	7.04647	5.68958	6.71205	5.10685	5.824
GATA2	cluster4	7.5812	7.32966	6.39111	5.852	6.54195	5.6372	6.28983	7.1299	7.53263	7.69732	7.01458	6.78921	8.17657	5.61265	7.49562	6.37886	8.06905	7.00023	7.98299	6.28725	6.05658	7.16521	0	7.37408	6.68986	1.0635	6.80155	4.98596	6.49649	6.1179	4.55766	4.54844	7.22439	5.47184	4.34837	5.8268	5.41752
AVPR1A	cluster4	7.93245	7.33851	6.76567	7.12402	6.51096	5.97682	7.09255	7.83327	8.1249	7.35667	8.57905	8.50827	9.24108	7.27771	7.51625	6.56056	9.09761	8.26369	8.5416	6.28725	7.51751	8.53286	0	0	5.54936	0	6.14241	5.2521	6.94052	7.10748	5.45779	5.51728	7.2033	5.749	6.12866	6.54921	6.38457
DCUN1D3	cluster4	8.32894	8.09466	8.50032	7.6414	7.6167	7.45746	7.55758	7.84693	8.42026	7.96371	8.48442	8.41308	9.00068	8.75191	8.24598	7.76295	9.33769	8.48184	8.14741	7.30424	7.83788	8.80951	6.83251	6.3302	7.3565	6.37452	6.97131	7.3361	6.88618	7.82037	6.4591	6.07468	7.87104	6.79325	7.8767	7.53489	6.89239
MYADM	cluster4	9.57264	8.96671	8.5093	9.53803	8.12174	8.38478	7.23276	9.59105	9.1918	8.5691	8.90283	9.44572	9.85574	8.62037	9.21864	8.65814	10.8081	10.0129	10.0924	9.75621	8.6435	9.41054	7.56049	7.42501	8.20819	8.80038	8.1581	6.72683	8.39648	8.17238	7.67969	6.8505	9.03832	7.90887	8.30911	7.86189	7.45434
NID1	cluster4	8.28716	7.44037	7.92035	8.19908	7.76208	7.44907	7.49825	8.75949	7.77334	7.62512	7.32652	7.83958	8.79834	7.96428	7.92938	7.70798	9.30234	8.34172	9.15459	7.79636	8.50918	8.77027	4.48349	5.48253	5.80735	6.17073	5.80323	5.54473	7.80884	7.50414	6.07852	6.47573	7.22439	5.68958	6.85412	6.54921	6.08279
NR5A2	cluster4	6.42492	4.93546	4.69377	4.93168	5.3799	5.02237	1.18269	5.36457	6.02658	6.43863	4.12681	5.87209	6.61353	5.68734	5.94696	4.54411	7.44774	6.2426	6.3203	4.48671	4.04963	6.04963	0	0	4.27277	4.36947	5.75756	4.48607	3.94298	3.25701	2.8953	4.93546	4.69711	0.785006	3.74416	3.96162	4.75328
CHN2	cluster4	6.5944	5.47314	5.74873	4.76075	4.68818	4.54535	0	5.84524	7.32139	3.37156	5.41312	4.89627	6.48929	5.00405	5.84197	5.69349	6.88826	5.92529	5.83289	5.63052	5.60822	6.85087	0	0	3.44228	0	5.61117	4.28983	5.09972	4.17871	5.34802	4.08746	2.41684	5.66931	5.39472	5.27612	5.72629
ELN	cluster4	12.8952	10.0683	10.3904	10.3714	10.8806	10.9713	7.5479	11.1003	13.1609	10.981	10.911	11.8532	12.6664	11.0563	11.8583	11.8912	13.4408	11.3355	11.4179	10.8069	11.7027	12.745	10.2077	9.65744	10.6989	10.9079	10.7937	10.3971	12.7036	11.8058	9.91006	9.30234	12.3377	11.098	9.89927	9.31447	8.95507
LRRC17	cluster4	7.59268	4.22959	6.21199	4.42156	5.3799	5.30779	0	4.87036	7.70099	6.64371	7.12619	6.55444	8.46406	4.75007	5.98709	4.26828	8.17058	7.46858	6.75368	6.67765	6.91886	7.09286	0	0	3.13093	0	6.94099	4.73823	6.96694	7.05279	0	4.33628	0	5.99797	6.72274	5.14241	3.07382
OGN	cluster4	9.26882	5.98117	8.39438	7.03947	6.98732	6.08874	0	6.97648	9.36899	7.11041	6.18884	8.32616	9.06953	6.36842	7.9847	4.66448	9.518	9.47551	8.19205	9.06719	9.58855	8.74008	5.17433	6.2572	6.6499	7.08151	7.22747	5.40599	7.60518	6.30122	0	3.03562	6.91013	6.03012	8.23683	6.50906	5.8475
PLSCR4	cluster4	9.92233	8.3689	9.34786	9.10442	8.97312	8.03408	6.50621	9.39081	9.76838	9.7855	9.38851	9.5749	9.81364	9.02375	9.44187	9.57423	10.3568	9.91258	9.84734	10.0792	10.1673	10.3629	8.45992	7.89124	9.01834	9.1968	8.16692	7.99882	9.17015	9.36595	8.57012	7.26482	7.39206	8.54168	9.48746	8.47642	7.24973
HGF	cluster4	6.47541	5.70901	5.35614	5.03518	4.3799	3.82883	0	5.32589	5.66306	5.17273	5.8632	6.00225	6.26529	5.72301	5.60555	4.41278	5.37365	5.61559	5.14405	5.35685	5.64068	5.0054	0	0	2.57046	5.12433	4.20242	0	2.25701	5.6372	4.0027	2.88753	0	3.56682	4.64501	4.48864	5.17991
LHX8	cluster4	7.92339	7.18061	6.75556	4.17233	5.4138	5.3799	0	6.14017	7.07382	6.85275	6.53745	6.84587	8.11904	5.68734	7.43187	6.98721	6.58901	7.83517	7.22795	0	7.02115	6.60526	0	0	6.05702	4.93121	6.82388	3.9991	6.63474	7.21111	2.8953	4.73335	5.43596	4.8679	5.80787	4.74093	5.21607
DSEL	cluster4	7.86301	7.08948	5.99027	7.65771	5.0751	5.75034	1.81967	6.59395	7.91253	6.25927	6.0635	8.32116	8.3147	6.90917	6.7267	6.92825	7.57168	7.12681	7.69474	5.86071	6.73552	7.0054	4.66846	0	5.87823	6.8953	4.97591	5.3565	6.90448	6.53216	5.05398	5.04439	6.62322	5.9814	6.17572	6.01078	5.67497
ENPEP	cluster4	7.80497	4.8885	5.84649	7.37156	5.91815	5.95327	5.94907	5.64068	8.27836	6.73091	6.61603	8.4363	8.7341	6.27501	5.96717	6.62132	8.06199	7.40642	7.60326	4.81404	6.49009	7.84455	0	5.34802	5.59216	4.58195	2.1635	5.19731	5.09972	5.92813	1.65535	2.72247	5.75836	5.34944	6.73322	5.10685	2.90497
IGDCC4	cluster4	6.48784	2.79077	3.52982	4.81967	4.07553	0	4.01703	2.68482	6.0433	3.83289	4.50271	6.12184	6.80284	3.80323	4.50335	3.0197	5.23036	4.99774	6.40939	4.28983	3.9486	5.7866	4.27202	0	3.69933	3.92695	3.81352	2.89142	4.81967	4.37016	2.40599	3.29278	0	3.95047	5.10098	4.24945	2.23573
SPON2	cluster4	9.10008	6.81391	7.3361	7.88947	6.29112	7.83017	6.81275	7.52826	8.46463	7.99044	6.98527	7.89427	9.41331	7.82286	7.20486	6.89178	8.12407	7.20193	9.3015	7.07906	7.60244	7.62739	3.10936	6.39985	5.84323	5.03122	5.63662	5.91265	7.48236	7.18587	6.62527	5.56682	7.75275	6.34447	5.39472	5.972	2.4957
FAT4	cluster4	7.25248	5.2292	6.12102	3.16189	6.11666	4.8802	5.75969	5.76102	6.39729	6.48945	5.29057	7.01592	7.24821	6.14893	6.17193	5.44725	6.50859	6.88765	6.53356	6.23343	6.72042	6.71959	0	1.58015	3.98277	3.81967	4.66505	5.38128	5.22188	5.39472	1.04963	1.37851	3.80839	6.04614	5.34056	5.17672	4.14568
COL14A1	cluster4	11.02	8.39874	9.10682	8.47703	8.15223	7.04516	6.76315	8.0439	9.57382	8.82359	8.38694	9.61414	10.756	8.08619	9.6601	9.04669	9.70558	9.36074	10.1124	9.2542	9.94793	9.13981	6.15421	6.78477	7.75995	7.27715	9.03628	6.55121	9.13755	8.48643	6.65635	7.25729	8.62417	8.35997	8.65256	8.46246	7.47703
LDB2	cluster4	8.61732	6.39043	6.69391	6.44741	7.28198	5.6372	4.49313	7.11863	7.99695	7.75569	6.98527	8.26519	8.9708	6.61706	7.48172	7.44774	8.09682	7.7447	7.97573	7.66042	7.90629	7.50518	5.04701	1.58015	5.94579	5.51759	6.0881	4.57531	6.86753	6.8748	4.55766	5.853	7.13822	5.00405	5.7046	5.36877	5.21607
HTRA1	cluster4	11.9486	8.8635	9.8561	10.1091	9.74216	8.22742	7.11904	9.83021	10.7174	10.3246	9.38851	11.043	11.6965	10.6702	9.96926	10.0439	10.9192	10.4394	10.5025	11.5289	10.3975	10.2698	7.58368	8.49418	8.80067	8.11077	8.61419	7.88582	10.0555	10.597	7.90328	7.29453	10.118	9.63599	9.03364	9.23453	7.65356
GPC6	cluster4	8.66974	3.68257	5.84649	6.57319	5.3799	5.02237	5.13709	6.45796	7.50255	6.83314	6.04483	7.51223	7.86289	6.0676	5.60555	5.15015	6.0781	7.07071	5.50938	6.59485	6.59335	7.08215	0	1.58015	4.46923	5.51759	4.13258	0	4.1416	5.82324	4.90641	0	6.32463	6.6343	5.34056	5.33842	0
NID2	cluster4	10.405	7.78829	8.67811	9.01862	6.51096	8.02846	5.6907	8.96477	9.63194	8.33842	7.66519	10.4274	10.3732	8.07237	8.00433	7.4138	9.13494	8.59768	8.83488	7.06372	8.0523	8.86025	6.73254	7.19002	7.38111	7.70501	8.25998	6.48382	7.97854	9.12415	6.23074	6.23649	8.76388	7.71404	8.67733	6.92017	6.55075
VGLL3	cluster4	9.45333	7.5659	7.67631	7.54821	6.71534	5.90521	0	7.81941	8.51971	7.09402	7.20457	8.43171	9.07601	6.45615	7.64061	7.52129	8.31352	7.88813	7.71239	6.26059	7.51751	8.1191	4.48349	0	5.94579	5.98413	6.35685	5.19731	7.35482	8.01424	0	5.56682	7.27575	6.52529	7.81352	6.27333	5.93758
FAM180A	cluster4	6.94732	3.30451	4.65076	5.17752	2.57531	2.01792	0	3.91839	5.92125	4.69711	3.3978	5.97728	5.80529	3.66221	5.72846	3.47897	5.99209	3.40735	5.24451	3.93357	6.19417	6.62	2.48027	1.58015	3.00899	2.91839	3.51728	0	4.65592	1.83592	0	3.16993	4.28021	1.95977	2.99458	3.70155	0
PLIN2	cluster4	10.2396	8.70539	8.08958	9.37493	7.83908	9.17263	7.37156	9.37439	9.0903	8.32796	8.2416	9.74462	9.67227	7.97177	8.81417	8.12479	9.29637	9.11629	9.23905	8.79312	9.20435	9.77027	2.01792	7.95035	8.54963	8.41789	8.2268	6.98425	7.38128	7.44865	7.57796	8.27515	8.41553	7.1643	8.88075	8.43054	8.08661
CPXM1	cluster4	7.83428	5.53574	6.12102	6.13443	4.23573	5.27016	0	6.62615	5.76792	4.97269	2.41414	5.60288	8.7037	6.41295	5.63081	5.82858	7.56178	3.99458	4.97957	4.39163	6.83719	6.11374	0	0	3.53356	4.0268	4.7137	4.34127	5.96093	5.75622	0	2.32193	7.34474	4.90304	6.09635	4.43229	2.71589
MMP2	cluster4	12.9807	10.4238	12.0282	11.003	11.1383	9.73198	10.5893	12.2169	12.9236	11.0053	10.8445	11.4205	13.8235	11.7817	11.4163	11.0398	12.7117	11.1261	12.2907	11.3992	12.7016	12.5614	8.22988	8.21437	9.93202	10.676	10.2399	8.77643	11.4961	12.1032	9.33145	8.9407	11.6471	10.3764	11.4315	10.2032	8.30118
SPON1	cluster4	9.60984	6.24793	6.88081	6.86777	7.41363	6.56178	4.64731	7.78431	7.96642	8.09286	7.72554	8.02879	9.34687	7.35966	8.43492	8.17632	9.37221	6.7226	6.70169	7.73003	8.61106	8.67073	1.33914	1.58015	4.1635	8.23635	5.8475	4.43962	6.23189	7.5575	0	4.85798	7.61596	6.53652	7.05246	6.43946	5.7761
EPHA3	cluster4	7.77505	5.30342	5.32912	5.60526	5.30961	5.90521	4.01703	5.36457	6.49825	6.10455	5.04745	7.24375	6.38163	3.13258	6.08236	5.66505	6.99548	7.12681	6.86814	6.08958	5.05398	6.71959	0	0	4.42291	2.91839	6.95117	3.93263	6.15725	6.67186	5.5601	3.40599	4.35896	4.01614	5.28429	4.59455	5.38578
NR4A1	cluster4	10.4609	7.91755	5.18706	8.69028	6.21626	4.66562	2.59932	4.75862	7.80819	8.18849	9.24336	10.5634	9.857	4.60407	6.25607	3.60526	8.80106	8.83536	8.43425	6.67765	5.50621	8.91226	5.76633	7.52176	6.29572	4.98185	5.26416	4.23573	7.35482	7.10748	5.27016	7.4412	7.64746	5.21529	4.77347	8.78777	3.70708
THBS4	cluster4	11.8785	7.09993	8.27659	10.5036	8.4385	8.5227	0	7.61073	10.2168	9.44991	9.01103	11.3665	10.4309	9.18978	7.8448	6.48075	9.35793	10.1561	10.7335	10.9014	8.99724	9.69364	7.27789	6.49825	7.81526	9.20217	7.82864	6.84787	10.0065	9.52855	6.0555	4.6893	9.85467	7.52873	8.00411	8.01809	5.38578
F2R	cluster4	9.39058	7.46475	8.20467	8.2484	7.71528	7.79103	7.17073	8.98348	8.1249	8.37278	7.37998	8.41777	8.4475	7.55113	8.38345	7.92238	8.89105	7.77314	8.3966	8.27994	8.55252	8.15005	3.88166	1.58015	6.54489	6.0332	7.97057	6.78398	7.29352	7.10748	6.93487	6.58796	7.59178	7.19318	7.23419	7.77419	6.46254
HNMT	cluster4	9.64335	8.24769	8.9419	8.54874	7.27277	7.92973	8.47383	9.64882	9.24365	8.92884	8.43829	8.90797	9.47519	8.05143	8.90044	9.12221	9.9364	9.25129	8.78165	9.56005	9.18244	8.72989	8.07516	7.45796	6.99107	7.02203	8.48345	7.271	7.90761	8.99704	8.24712	6.97487	6.62322	7.94322	8.18785	7.99882	8.39562
DAB2	cluster4	11.5386	10.1037	10.9903	10.5371	9.01243	10.0243	9.63001	11.5697	11.4198	9.36547	9.91692	11.3303	11.3612	10.1213	10.9976	10.2719	11.1076	10.903	11.014	10.3028	10.6745	10.609	9.20897	8.24303	8.26219	9.84064	10.4996	9.101	10.6533	10.5631	8.90349	8.20648	10.0144	9.75183	10.157	9.57843	9.05658
MAN1A1	cluster4	10.2837	9.64084	10.513	9.76956	8.85147	8.85577	8.50934	10.5665	9.9676	9.56571	9.41257	10.5303	10.5383	9.66302	10.5213	10.1649	10.2786	10.1788	9.98053	10.3713	10.3067	10.1627	7.3336	8.4124	8.45133	9.53533	9.80153	8.14787	8.92941	9.51343	8.14134	8.27515	8.31107	9.22983	9.17188	9.23864	9.45769
KDELR3	cluster4	8.36955	7.1205	8.77066	7.47646	6.67384	6.66661	7.88576	8.55382	7.64155	7.76089	7.95455	8.24427	8.36151	8.00848	7.65928	7.6139	8.23448	8.36058	6.75368	8.58361	7.55205	7.63474	6.57969	2.31325	5.59216	6.77083	7.08672	4.88509	7.93463	7.51088	5.18745	5.77083	7.35438	6.98652	6.12866	7.93958	5.7761
LUM	cluster4	13.3153	10.1088	13.68	11.793	11.283	11.179	9.97127	12.3704	12.0248	10.3307	9.81925	11.3683	12.9302	12.1864	11.3801	10.8378	12.1481	11.6487	12.251	11.3369	12.1517	11.6879	8.4025	9.35008	9.10957	9.91928	11.5151	8.71894	11.3347	11.9772	9.4536	9.34556	12.3258	10.8723	11.3073	11.45	9.76504
SORCS2	cluster4	6.70432	3.15218	6.42945	4.17233	5.0751	4.72247	5.02901	6.40344	5.34837	5.07639	5.22535	5.04876	7.21723	6.25058	5.84197	4.87873	6.21121	5.51822	6.59171	5.89579	5.82171	6.54442	6.02503	0	2.57046	1.0635	5.41886	4.57531	3.43829	6.47784	4.09677	3.03562	5.81506	3.37851	2.28392	4.91504	5.41752
CPA3	cluster4	8.73596	7.59567	9.18552	6.72028	7.63118	5.95327	4.12598	9.22263	6.91851	8.14542	6.80684	6.8596	9.19012	8.10669	9.32775	8.51739	8.83854	7.78018	7.98299	6.05918	8.02796	8.50922	5.29168	0	6.41971	5.25399	9.14677	6.08937	7.27956	7.37626	6.14568	5.46597	4.35896	7.01915	5.19574	7.73403	6.59305
TPSB2	cluster4	7.68671	5.59604	7.87474	5.7339	7.28198	4.26978	6.38024	7.61073	7.97957	7.22757	7.18755	7.69286	8.90668	8.5423	8.52935	7.1813	8.083	5.84725	6.51349	6.61603	6.99628	7.7998	4.83188	2.79909	6.72874	6.96012	7.65885	5.78764	7.6494	6.20418	6.20984	5.1127	4.8674	5.99797	4.853	6.89954	5.21607
CD209	cluster4	5.59783	6.42391	7.06275	6.64039	4.89482	5.06652	0	8.01992	7.24355	4.30086	5.47054	7.55528	6.58946	5.26941	5.77505	6.41363	5.90038	5.61559	5.50938	5.25248	6.59335	6.44824	0	0	3.61824	4.58195	5.9528	4.95327	6.11061	5.98778	5.71562	4.15381	0	3.73227	5.49729	4.24945	3.80632
F13A1	cluster4	8.82384	8.73911	10.9903	9.57285	8.48317	8.44915	5.9782	10.5075	9.42459	8.77307	8.55263	10.8182	9.58697	8.5373	10.1628	9.11959	9.98922	9.54518	10.0772	8.79312	10.3844	10.8595	7.53699	0	7.20614	8.57084	8.80877	6.68734	9.88009	9.31841	7.48591	6.64674	8.42467	8.01352	7.89561	8.56079	7.52136
PTGIS	cluster4	7.09181	8.26632	8.08162	6.96278	7.27277	7.04516	1.18269	8.63492	8.22776	6.27389	8.0614	8.81173	7.91695	5.68734	7.7139	6.60629	6.2363	8.9331	7.37895	7.41701	8.21223	8.38909	0	0	7.49265	4.82375	5.68622	4.91934	7.78424	6.77689	3.90304	3.03562	8.52576	5.09845	7.21927	5.45582	3.60051
CTSL1	cluster4	11.1265	11.032	10.4746	10.8746	9.07476	9.03969	11.129	11.3044	9.67573	9.17435	10.1047	10.7959	10.4292	9.00206	10.1408	9.56651	10.66	10.0656	9.32744	10.0849	10.3662	9.51913	8.54496	7.45796	7.9814	8.16672	8.98763	7.86394	8.85829	9.70751	7.73166	8.5614	9.65376	8.98832	10.6246	9.07617	8.30542
PLTP	cluster4	8.8623	8.33405	9.37925	10.3898	8.83905	8.11562	9.41939	10.4869	8.69488	7.80684	8.36054	10.148	9.5915	7.83927	8.98433	7.99305	8.42181	8.80468	8.0607	8.70207	9.03439	9.73671	7.91097	6.59036	7.09898	8.26224	6.6844	5.87799	8.52058	8.10224	7.55344	6.47573	9.08515	6.95327	9.13853	7.26407	7.21412
FCN1	cluster4	7.01714	7.98088	7.07082	8.32188	5.54226	3.82883	0	8.61106	7.05745	5.50557	7.52966	8.23898	8.28512	5.88996	7.44626	5.854	8.19002	7.46858	6.43079	5.08066	6.12701	7.24375	6.55643	0	4.79649	4.64674	5.26416	3.54967	5.67073	5.96809	2.07724	5.83289	4.63517	4.59335	6.40412	6.6011	5.91552
NNMT	cluster4	9.01942	8.17073	8.20833	9.05601	6.65978	7.17253	5.82553	9.76145	7.84699	5.45516	8.41287	8.92778	9.22947	8.03727	7.22168	6.60629	9.23833	8.36058	5.92647	8.74113	7.87246	8.99975	6.83251	4.94486	5.28836	5.44725	6.54334	5.7498	6.8392	7.79279	3.55336	6.64674	8.65943	6.29223	8.30911	6.92017	6.78725
SEMA6B	cluster4	7.42936	7.06846	6.51523	7.50383	5.98755	4.77716	5.61794	8.06743	6.98094	5.40293	6.83996	7.35526	7.32292	7.11197	6.04505	5.66505	7.34722	7.24317	7.04538	6.36422	6.54272	6.34518	3.72356	0	4.64212	6.60259	5.05355	5.38128	6.4348	7.05279	3.41414	4.01792	5.69933	5.37469	5.84725	5.51128	5.50843
L3HYPDH	cluster4	6.3726	7.18061	6.08958	6.18031	3.98823	5.41481	3.47638	6.4219	5.57319	5.26341	5.25852	6.58811	5.98162	6.03958	5.72846	6.10873	6.37886	5.82018	5.58767	6.28725	5.67243	6.46483	0	0	3.98277	5.85375	3.51728	5.19731	5.53605	5.20711	0	3.70044	4.81301	4.63575	5.97705	4.78607	4.53978
TUBB6	cluster4	9.1534	9.76549	9.84431	9.45413	8.57225	7.4822	8.96907	9.42771	8.88643	9.02265	8.97172	10.2005	9.49953	9.84881	9.53755	8.94933	9.47102	8.90126	9.4818	9.58708	9.64169	9.93021	8.84232	8.68731	8.4279	8.59145	7.82864	8.13694	8.49358	8.43742	7.78182	7.90322	8.86799	8.08444	8.1917	7.98425	6.79935
COL4A2	cluster4	8.88813	8.80742	8.98117	10.0045	8.2113	8.88707	7.97556	9.02619	8.32035	8.51479	7.50922	9.08308	9.79539	9.27673	9.06595	7.87946	10.1536	8.49897	9.36691	9.94147	9.51598	8.96829	9.87163	7.87909	7.41134	7.32706	7.39352	6.74604	8.14593	7.39832	4.62176	6.68089	8.83753	7.62169	7.59962	7.85655	6.28522
FBLIM1	cluster4	8.2658	8.36457	7.75395	8.70605	8.4951	8.05626	8.49929	8.69665	7.00686	7.88503	7.86617	8.59757	9.29957	9.05221	8.23357	8.17632	8.91073	7.7447	7.95367	9.03221	8.07034	7.98834	7.374	3.16189	6.11686	4.93121	6.58316	6.36387	6.95815	7.44162	7.7389	6.90917	8.02912	6.83946	7.36203	6.8031	6.04286
CD63	cluster4	11.8353	11.4722	12.0404	12.5915	10.8972	10.98	10.3982	12.3468	11.3632	11.3938	11.4224	11.8674	11.8786	12.4	11.9644	11.5607	12.3728	12.701	11.4058	12.9425	12.6521	12.1983	10.4616	9.38478	10.3926	10.6828	10.369	10.2442	11.153	11.1771	10.3291	10.6148	11.2715	11.0628	10.9492	10.4941	11.0324
ANXA5	cluster4	10.498	10.1166	10.3291	10.6767	8.28651	8.72676	9.50987	10.9333	9.41494	9.88162	9.84395	10.4435	10.3985	9.93724	9.84555	9.91334	10.3175	10.2539	9.77164	11.2182	10.3675	9.96394	8.44737	7.80413	7.98544	9.17243	8.91925	8.3881	9.13368	8.94539	7.09075	8.16284	9.6144	9.04273	9.28012	8.96662	8.75282
TIMP1	cluster4	11.5101	11.0926	11.3303	12.5186	9.39879	11.1425	10.1539	12.7775	10.5994	10.4768	10.9764	10.4987	11.378	10.4527	11.4167	10.7116	11.5515	11.9059	9.79662	12.6586	11.3826	11.0708	9.57225	7.99599	8.98459	10.138	10.0843	8.40032	9.93687	10.325	9.12776	8.88319	10.824	9.63467	10.8862	10.5027	9.91395
LPCAT2	cluster4	8.24046	8.46066	8.34509	8.99314	8.14715	8.2943	8.40003	9.18542	8.14451	8.10518	8.0984	8.31116	8.19658	8.68082	8.31438	8.81596	8.87909	8.43367	8.69125	9.30067	8.47804	8.50124	7.65098	7.04571	6.9991	7.59515	7.69565	8.02281	7.38776	7.46271	7.67969	7.27975	8.36427	7.26275	7.79351	7.17263	6.44725
STC1	cluster4	8.4475	9.03615	9.17238	9.3921	8.12174	6.92967	7.33807	8.89736	7.56209	7.45607	8.95919	8.70096	8.64378	7.66605	8.58256	7.6435	7.8661	8.95498	7.61272	10.2715	8.19042	9.02774	8.8802	0	7.43505	6.74174	5.97292	5.69125	8.15745	7.58346	4.0027	6.55152	8.93023	6.1079	4.64501	7.2149	5.47865
TPM1	cluster4	10.8818	10.7164	10.1861	11.305	10.0412	10.9139	11.0935	11.4699	10.9855	10.7538	10.6285	11.1311	11.4126	10.3476	10.5068	10.5363	11.1128	10.7805	10.8703	12.2777	10.2979	10.7736	10.43	9.15775	8.94181	9.60988	9.75579	8.99198	10.222	11.2433	8.25729	7.89839	10.853	10.0775	9.17961	9.39573	9.44429
MPZL1	cluster4	8.53341	9.13568	9.19852	8.95073	9.67202	8.56201	8.94702	10.0736	8.28188	8.98985	8.38319	9.33633	8.63499	9.40357	9.18249	9.10899	9.21948	9.09392	8.74789	10.0328	9.31671	9.21728	9.05186	5.77189	8.18041	8.19387	8.54523	7.82814	7.89845	8.54381	7.67969	7.12298	8.27617	8.50196	7.83813	8.13273	7.74369
FCGR1A	cluster4	6.52419	6.32085	4.926	6.90929	0	3.9279	4.49313	7.02547	4.87135	3.25852	4.26303	5.53574	5.76288	3.50589	4.44692	4.19061	6.85611	3.40735	0	7.07906	4.39232	4.25323	1.33914	0	3.00899	3.70266	2.63691	4.73823	1.70929	0	0	5.41278	5.2426	4.8679	5.59305	4.48864	0
MT2A	cluster4	11.565	12.6787	12.0318	14.1359	11.6189	11.1796	12.8635	13.4933	11.9049	11.9027	12.8546	13.2642	12.4861	13.3796	11.6318	10.7529	13.3467	11.7599	11.3743	13.7518	12.3113	13.7407	12.373	12.0668	10.4024	11.3891	10.9966	11.0571	10.463	11.2222	12.0996	10.9344	11.8266	10.3662	12.0366	10.7455	9.04903
SOD2	cluster4	11.8441	12.8928	13.0467	14.0599	11.5495	10.6847	11.4895	14.0304	11.4418	10.4948	12.9051	12.6803	12.2481	13.0778	11.8106	11.8021	12.5465	12.1296	11.519	13.6152	12.2605	11.9439	11.9836	11.699	9.97612	11.2057	10.2969	10.5594	11.0717	11.217	10.7627	11.3876	12.3858	11.2332	11.2635	11.4092	10.7696
ARCN1	cluster4	10.0402	11.0252	10.8763	10.7555	10.1153	10.5218	11.2237	11.252	10.3795	10.2619	10.3225	10.058	10.3386	10.8327	10.8111	10.0836	10.6968	11.0713	10.592	11.5579	11.1936	10.9812	9.6969	9.38478	9.30877	9.65751	9.9435	8.90445	9.75427	9.81831	8.76434	9.79597	9.26372	9.54396	10.0535	10.4156	10.3774
KDELR1	cluster4	10.7438	11.6774	11.6376	10.7855	10.5059	10.9395	12.0443	12.1209	10.5325	10.8137	10.8801	10.8332	10.9135	10.8761	11.3261	10.8608	11.1389	11.5146	10.9467	11.7187	11.315	11.1178	9.78939	9.84051	9.84178	10.5855	10.6857	10.0741	10.6197	9.93639	10.4658	9.78686	10.0084	10.5527	10.3397	10.1497	10.3136
REXO2	cluster4	8.19224	9.07625	8.25181	8.81913	8.25408	8.64126	9.29407	8.97728	8.2241	8.31039	8.59854	7.979	8.40684	8.33222	8.80858	8.23582	8.6167	8.27868	8.28327	8.6363	8.92979	8.5941	6.43446	6.29425	7.51507	7.48502	7.7077	7.5763	7.95675	7.65263	7.33101	7.45442	7.67073	7.65828	7.65055	7.44535	8.11588
DNAJC3	cluster4	9.07983	9.78175	9.33782	8.87603	8.52258	8.5227	9.30565	9.69683	8.89573	8.96979	8.60818	8.80103	9.04988	8.68538	9.0448	9.23829	8.69599	9.31311	8.37465	10.1094	8.95262	8.86025	6.94404	6.67694	7.70252	8.12779	8.71624	8.37882	7.74409	8.24741	6.81609	7.5313	7.49105	7.97258	8.5399	8.70418	8.74035
MAP1LC3B2	cluster4	8.90665	9.59373	9.45403	9.41147	8.86381	8.64494	8.71026	9.76326	8.51069	8.51171	8.87646	8.96662	9.28283	9.38411	9.17385	9.03557	9.42246	9.5697	9.43746	9.95607	9.3317	9.62009	7.2636	8.26181	7.38724	7.9479	8.5385	7.48728	8.14206	7.85811	7.29195	8.04979	8.20906	7.98088	8.79276	8.59638	9.00543
MYL12B	cluster4	10.9631	12.455	12.248	11.4408	10.9901	10.6495	11.2472	12.6794	10.396	10.74	11.1504	11.0715	11.1447	11.7408	11.6251	11.6887	11.4708	11.8618	11.6163	12.319	11.9107	11.9712	9.20526	9.88362	10.1889	9.48121	11.2584	10.8468	10.961	10.3192	9.34583	9.93334	10.3382	10.6854	10.9223	10.8538	10.9339
NT5E	cluster4	7	7.44037	7.92035	8.48619	7.35368	6.10999	7.67842	8.16897	7.59096	6.95594	6.86158	8.66991	7.11166	7.66605	7.10842	6.54489	8.41633	8.29838	7.86981	8.43679	8.24954	7.64926	2.01792	5.41684	4.83289	5.41041	7.0493	4.57531	6.57879	6.85362	1.65535	6.02237	6.20242	6.30542	7.71582	6.20789	7.57153
RAMP3	cluster4	7.72901	7.61029	8.4761	8.61291	8.03716	5.99977	7.66952	9.66048	8.53169	7.92255	7.50231	9.06232	7.88771	8.09987	7.59604	7.56834	8.27757	9.52859	9.20833	9.2166	8.69471	8.90322	6.05832	6.73186	6.98311	7.35623	8.02945	6.4489	8.02542	7.11645	7.44203	7.46752	2.41684	7.44137	6.63546	7.52144	8.606
RWDD1	cluster4	8.36619	9.15079	9.27426	8.81186	8.38819	8.66313	9.09133	9.8094	9.10839	9.1289	8.27025	8.77939	8.59638	8.38349	9.13878	8.75626	9.11471	9.66384	9.79041	9.98074	9.19618	9.67073	6.87061	6.88521	8.38896	8.37578	8.80877	8.41549	8.07076	7.94081	8.0797	7.53753	6.20242	8.17742	8.5489	8.05577	8.5922
LMAN2L	cluster4	6.2032	6.68145	6.8716	8.15952	5.91815	6.21237	7.60526	8.12474	5.08151	5.69098	5.35332	7.21179	5.39883	7.17792	6.89373	7.25984	6.90412	7.36964	7.1265	7.74927	7.61066	6.66349	5.88289	0	6.87455	6.84134	6.67214	5.84248	6.84875	5.73308	4.90641	6.25172	0	6.15259	5.95931	5.86987	5.75141
TMEM147	cluster4	9.52399	10.1178	9.92708	10.0045	9.61482	9.77612	9.23163	10.747	8.94351	9.48955	8.69825	9.25241	8.55363	9.37008	9.7398	9.29301	9.1383	9.71053	10.3714	10.1839	9.81543	10.1526	6.99673	8.05105	10.1119	9.49001	7.8775	7.99882	8.16887	7.88448	8.48188	7.80858	8.54682	8.87289	8.51566	8.40152	9.11567
ARMCX4	cluster4	4.38474	4.06953	3.93734	1.70929	5.82043	4.77716	0	2.91073	4.48543	7.89918	3.97636	5.18706	4.51159	6.81263	5.35332	4.60585	5.54473	6.86146	6.20065	6.90087	6.98368	6.66349	1.33914	2.31325	5.33949	4.12019	5.73417	5.2791	5.25096	4.78241	6.81609	4.01792	0	5.51822	4.59991	6.2572	5.25172
DNASE1L3	cluster4	4.38474	3.15218	5.09466	2.14078	4.07553	1.01436	3.77189	3.91839	5.76792	6.95594	1.4489	4.30889	5.88631	5.16912	4.65992	4.19061	1.852	4.84549	6.88374	1.9486	6.47216	6.25323	3.5472	1.58015	5.09339	4.12019	6.31016	4.88509	5.64933	0.891886	6.56117	3.40599	2.41684	4.01614	3.36457	5.07039	5.32048
CNTNAP3B	cluster4	6.04505	5.8392	6.29737	5.08406	6.17732	4.82934	5.8885	5.54319	6.15583	8.68566	6.23936	5.18706	7.33735	4.44162	7.55674	6.904	6.60851	6.56879	6.88374	6.96821	6.60984	5.93593	7.03078	4.23879	6.07211	6.14873	6.31016	4.61765	6.23189	3.25701	3.55336	4.6893	4.8674	4.13996	2.68257	6.54921	1.51602
EYA1	cluster4	5.97659	3.98185	5.66562	4.0781	5.19692	4.10936	1.18269	3.43029	6.30268	7.04374	4.44692	5.63546	6.94193	4.15704	5.04789	6.06566	6.1058	6.45055	7.17812	1.9486	4.04963	5.95954	6.66903	0	6.02614	4.44427	4.4522	3.63459	4.85798	2.40054	4.90641	3.29278	4.69711	3.95047	5.99481	3.7939	0
SLC4A4	cluster4	4.91025	5.50494	4.41684	3.9782	4.79494	4.72247	1.81967	3.91839	6.0433	6.67709	5.98687	5.09635	6.21917	4.67864	4.44692	5.34305	5.76845	5.87381	7.03144	6.33896	3.59813	6.13463	5.76633	0	4.10601	1.0635	3.27947	5.45352	3.7126	3.25701	4.34554	0	4.69711	4.54905	4.17393	2.14731	3.9855
XIST	cluster4	4.58195	3.98185	5.57713	0	3.68818	0	0	2.91073	0	12.8992	4.05311	4.66448	3.30451	4.15704	5.57954	5.63575	13.0255	6.06996	12.8749	5.82477	6.5598	6.29076	11.7561	6.01279	2.17951	0	0	12.8406	5.51254	3.12102	0	0	0	12.2861	0	12.2909	0
ADHFE1	cluster4	5.26641	4.37434	4.25475	5.26529	5.79494	4.1914	0	5.32589	5.90304	6.5627	5.60526	6.65306	6.03584	5.75809	6.13668	7.66534	6.0781	6.93876	7.05918	5.99594	4.79025	5.93593	4.15299	6.29425	6.18824	3.57652	4.76129	5.6094	6.26059	6.0072	3.55336	3.40599	4.28021	4.75649	6.0798	5.75995	5.72629
SPTLC3	cluster4	4.33128	4.22959	4.56194	5.34802	4.44758	4.60703	2.59932	2.41954	5.95722	5.9674	4.38819	5.56986	5.42626	5.45121	6.13668	7.10884	5.27984	5.92529	6.70169	5.50016	5.57501	4.59036	0	0	4.46923	0	3.14241	4.43962	5.53605	4.10936	5.93404	5.20945	4.57107	4.40939	4.29278	4.59455	4.21878
DAPK2	cluster4	5.23726	4.7366	5.68678	5.60526	3.79597	3.60644	0	3.2765	2.48027	5.79597	3.3978	6.69988	5.71946	5.5741	4.65992	5.92813	5.23036	6.32175	6.71918	6.14893	4.79025	5.81275	0	1.58015	5.03254	3.57652	4.4522	5.01792	5.43863	0	3.6792	6.18982	5.72901	4.8679	5.63865	4.78607	4.75328
MAATS1	cluster4	3.45286	2.30743	0.810566	5.26529	1.57531	3.82883	0	1.66448	0	5.7339	2.63227	7.40318	5.02237	5.00405	6.39626	5.99842	4.82833	6.61662	4.65421	5.96324	6.00764	4.86295	0	0	3.98277	5.48285	4.66505	4.23573	6.4843	4.53916	0	6.64674	0	5.78738	2.03562	4.43229	2.90497
CDON	cluster4	4.0268	3.30451	4.8525	2.73985	5.11686	5.72301	3.10434	4.5735	5.84674	5.45516	5.32229	6.55444	5.60437	5.40803	5.44228	5.15015	3.14241	6.0468	6.88374	5.19731	5.64068	5.88801	4.66846	0	4.10601	3.1127	6.32589	4.18031	5.7939	5.61206	3.41414	3.7866	4.01614	6.23802	4.50462	4.78607	3.80632
PRRT2	cluster4	3.80839	3.78973	3.70708	4.69877	2.79701	4.10936	2.26303	3.43029	4.8334	5.6241	5.08491	6.18903	4.23036	4.15704	5.79753	3.34199	4.89288	5.70708	7.32274	4.06264	6.47216	5.52888	5.59485	3.69153	5.09339	1.0635	4.26903	3.7148	6.47216	4.10936	4.6837	5.63807	3.42761	6.74537	2.28392	5.56468	1.91839
COL21A1	cluster4	6.52419	5.62498	6.1823	7.20398	5.23534	4.97636	4.71809	5.54319	7.5445	7.91325	7.01458	7.74591	7.38698	6.55888	7.27919	8.40088	6.05007	7.60933	8.19205	8.21208	7.85181	7.61272	5.11228	4.51412	3.91648	7.31723	6.83504	8.02281	8.30624	6.51885	0	6.29646	4.01614	8.16656	7.07746	7.74564	4.98231
TTLL7	cluster4	4.15623	5.44062	4.88996	5.7339	4.74255	6.56178	6.26622	4.5735	7.27947	6.22978	6.70266	7.41261	6.68313	4.81813	6.91468	7.28827	6.42341	7.20193	6.98868	6.81198	6.47216	6.86332	5.76633	0	6.05702	6.37452	6.38716	5.47703	7.13945	5.84474	6.73118	6.32553	6.52482	7.35482	6.11249	6.45368	4.42021
B9D1	cluster4	6.29039	5.50494	6.39111	5.67101	5.79494	6.27053	5.50208	6.92588	6.12453	7.23506	6.79559	7.32571	5.90593	8.54732	7.27919	7.45607	7.12247	7.59343	7.21568	7.83295	7.80239	7.62007	6.5089	0	6.6499	7.52842	6.83504	6.20555	6.57879	6.0072	6.20984	5.46597	2.68257	6.82107	5.36807	5.73688	5.41752
LPIN1	cluster4	6.73579	5.86369	7.46483	7.44857	7.58721	7.49857	6.21801	7.49386	8.13278	7.85131	7.51602	7.92089	7.18557	9.0801	8.15674	8.17632	7.98237	7.64053	7.72976	8.33838	8.0523	8.60159	5.95559	6.01279	6.07211	7.86239	7.0398	7.18864	6.77096	6.44989	6.23074	6.73606	1.05658	6.51381	6.94767	7.92944	7.86919
BNIP3	cluster4	7.86301	9.83883	9.20038	9.77704	8.92686	8.88707	8.33927	8.71915	9.03884	7.75047	8.3298	8.87434	8.98237	10.8929	9.19535	8.87015	8.8831	9.54313	10.0991	9.29412	8.52231	9.40627	8.35623	7.68384	7.26688	8.65539	7.8775	8.08481	8.59869	8.17667	7.30177	7.95064	9.02337	8.28503	8.05121	7.71651	7.6799
GNAS	cluster4	4.58195	4.50526	4.0072	7.88258	4.3799	0	2.59932	3.69488	4.21568	3.13586	6.18884	6.39283	4.10014	8.88835	6.06372	6.08725	6.75515	7.08204	8.67338	8.52329	3.72465	7.24375	0	1.58015	3.848	2.42492	3.62293	4.06178	1.32769	2.14405	1.04963	3.29278	2.08746	2.20789	3.74416	6.28928	3.22497
CRIP2	cluster4	8.60036	7.52011	7.23141	9.31191	7.74221	6.90533	5.54164	7.9708	8.2605	9.35522	8.57905	8.77939	9.13522	9.63274	9.24978	8.02148	8.25309	8.86539	10.5777	9.59242	8.85907	8.74349	7.82617	8.18512	7.72192	6.90845	7.5691	8.1036	9.05582	8.17667	8.14685	8.45364	9.04721	7.824	7.55275	8.14593	7.14017
PPBP	cluster4	6.5598	4.30378	4.36457	6.67285	0	5.30779	0	5.64068	4.66959	6.62103	5.32229	7.04034	6.35332	7.25342	3.71589	3.72028	6.66519	6.13709	7.78908	6.69766	5.76394	5.39746	0	0	0	4.20867	4.56255	1.94486	3.22033	0	0	3.7866	1.66448	0	4.29278	5.9521	1.91839
GSC	cluster4	5.1152	0.990447	4.19692	6.20261	6.49522	3.9279	0	4.75862	4.0917	5.7339	1.4489	6.33468	4.83086	6.63604	4.65992	5.06523	5.93168	5.55152	7.09993	6.95175	5.90424	6.02768	0	0	3.13093	0	5.58526	4.18031	5.25096	4.03562	0	3.16993	3.69265	4.13996	3.74416	4.18269	0
MGST3	cluster4	10.7686	9.94952	10.8094	11.1268	10.846	9.62095	10.7088	11.3927	10.8222	10.5876	10.2504	11.0232	10.6849	11.5883	10.8138	10.6243	10.6043	11.6544	12.1516	11.972	10.6145	11.5421	9.00974	8.4208	9.59319	9.84064	10.2482	9.91258	10.5537	9.86538	9.69326	8.98008	9.60236	10.1147	9.96339	10.1617	9.3137
DPP4	cluster4	7.28827	6.11041	7.69216	7.45796	6.25418	4.8802	8.24612	6.74779	8.27123	3.90977	5.79727	6.97842	7.51349	7.39335	6.85112	6.26922	6.37886	7.64053	7.57471	7.36798	7.81666	6.69181	0	0	5.36422	0	6.40207	5.87799	7.13165	6.65978	5.71562	5.74953	6.40071	5.96486	6.33664	6.24108	6.85811
EPDR1	cluster4	7.75989	7.04701	7.82763	7.46728	7.7288	6.92967	9.15679	7.32823	9.36899	8.17687	7.0433	8.75372	8.77459	8.11348	8.10318	7.95815	7.97487	9.62536	9.63514	8.52888	9.20435	8.79328	1.33914	7.90322	7.28651	7.11593	6.98128	6.14853	7.51854	8.61478	5.7447	5.66107	7.96798	6.83036	7.84787	6.10371	6.47768
DOK7	cluster4	0	2.56803	3.21568	4.42156	5.3799	2.60407	1.18269	3.2765	6.21645	4.56071	4.32697	6.14466	5.92529	5.06134	5.41346	3.72028	3.51602	5.64674	6.06996	5.19731	4.04963	5.52888	0	0	4.68257	0	5.05355	4.43962	2.65535	3.25701	4.41954	4.59694	0	4.54905	5.59305	6.10371	4.06781
DDIT4L	cluster4	4.43696	3.78973	7.07884	6.55597	5.57259	4.1914	1.81967	5.32589	8.86768	5.23381	7.09908	8.47273	10.0573	6.82922	5.98709	6.15056	2.91265	8.67129	8.95446	5.50016	7.33101	7.06059	1.33914	0	3.61824	7.72751	3.72137	6.05875	7.40079	6.40684	5.59246	3.51096	6.0691	3.47508	8.08454	4.24945	1.51602
CA3	cluster4	4.75542	4.56682	8.39116	8.26444	6.85773	5.54597	0	6.2878	10.0593	7.27193	7.14394	9.37051	10.0015	8.57209	6.59051	7.87326	7.61073	7.83517	8.57569	4.95327	3.72465	9.08486	4.97865	5.27612	5.67412	8.1221	2.82579	7.35517	7.15482	7.40565	3.26153	0	7.53387	5.44824	9.10643	7.3651	3.07382
PRUNE2	cluster4	2.98003	3.15218	5.66562	4.87676	3.68818	5.02237	0	3.81147	7.02392	6.15279	5.94673	6.57137	7.44824	4.81813	5.29094	5.854	3.14241	6.35966	6.47281	6.33896	5.31796	6.82553	4.83188	4.94486	4.10601	5.07852	1.852	4.69933	5.16229	5.02945	0	2.32193	6.1373	4.50398	6.45598	4.43229	4.35614
MYF6	cluster4	0	3.56682	4.13668	5.50048	2.57531	3.34199	0	4.43563	6.87221	2.85599	4.88801	7.13432	6.48929	3.93074	3.61706	1.59932	1.852	6.35966	6.09698	0	0	5.29057	0	0	2.57046	4.20867	0	3.9991	0.812868	4.37016	0	0	5.75836	1.29278	6.0798	2.62059	0
PTPRD	cluster4	6.91109	5.47314	5.68678	6.92279	6.54195	8.1418	0	6.57773	7.97957	7.3906	5.8846	8.32116	8.76924	7.98658	6.87258	6.92825	7.0247	6.32175	8.03991	6.84825	7.28031	7.24375	0	0	5.28836	3.43829	4.851	6.43713	5.73363	7.53768	0	0	7.63176	7.05875	5.61618	6.3512	2.90497
ADPRHL1	cluster4	2.27202	4.50526	3.52982	6.03804	5.65992	3.19061	5.85748	2.68482	5.17592	5.57803	5.90569	5.84449	5.53076	6.34554	4.12681	6.21121	3.51602	6.76567	6.55321	1.28096	2.93923	6.69181	3.10936	4.74578	4.79649	3.43829	1.45418	4.06178	4.51979	3.95884	2.07724	2.32193	2.41684	2.41684	5.99481	5.64097	1.51602
AKAP6	cluster4	3.23573	4.37434	5.95582	5.76421	2.57531	3.72137	4.22728	3.10434	6.20144	4.86096	5.1914	6.43029	5.88631	6.39077	4.44692	5.72165	3.67243	6.48527	6.68398	4.48671	4.14323	6.09276	0	4.38336	4.21956	3.28392	4.13258	2.58496	3.33342	5.77873	3.41414	4.44626	6.28503	1.66448	6.50605	3.49697	2.90497
DNAJB5	cluster4	6.51223	5.2292	6.32481	6.97579	5.84549	5.51412	6.76315	6.51049	7.97957	5.9674	6.33539	6.83188	7.37998	6.779	5.77505	6.19121	7.71301	7.17023	8.32396	6.7174	5.70349	8.30916	1.33914	0	5.63372	1.0635	5.19731	5.92955	6.74066	5.90785	0	4.93546	8.29122	5.84298	6.04636	5.972	5.64847
BTNL9	cluster4	4.27501	3.98185	5.48317	5.76421	6.84536	3.82883	1.81967	3.10434	8.2167	7.04374	6.0635	8.43171	8.95913	6.69139	6.52419	5.80245	7.84172	7.36028	9.72248	6.83023	7.2385	9.26983	0	1.58015	6.55566	7.74234	4.50843	6.21936	6.9493	6.99582	4.41954	4.01792	4.28021	4.13996	5.56986	5.42761	3.22497
GPD1	cluster4	0	4.7366	4.88996	6.30979	6.13709	2.60407	0	3.10434	6.5697	7.02658	6.51033	7.70058	7.06889	5.40803	6.33575	5.87922	6.40139	7.10465	8.34105	3.25852	5.43363	7.81275	0	0	4.32481	5.71067	3.90014	4.18031	6.01257	5.56071	0	3.51096	6.26491	4.01614	6.71205	4.31252	0.946731
ITGA7	cluster4	7.12391	6.66747	6.40395	7.81871	7.34492	5.72301	3.90014	6.97648	8.26407	7.46246	7.33423	8.76477	8.76924	8.76914	7.43912	7.59134	8.11051	7.87504	9.5022	6.31343	7.51751	8.63474	6.66903	6.36545	6.69975	7.7126	6.85686	7.0863	7.9655	7.39832	6.90929	6.42291	7.57546	5.51822	7.98214	5.93192	5.44857
ACACB	cluster4	7.26688	5.65363	7.18735	7.49474	8.30469	6.66661	1.18269	7.30861	8.83665	9.27398	8.42017	8.95699	8.27766	7.58075	8.64947	8.87639	9.01995	8.54917	9.91737	8.39455	8.40425	9.66003	5.72547	7.19002	7.92813	7.25663	6.32589	7.60829	7.28651	8.33029	7.03276	7.11468	7.98658	6.99481	7.36886	7.15532	7.46948
CAPN3	cluster4	5.70764	5.88801	6.33825	6.94953	6.29112	5.97682	3.77189	5.84524	7.75816	7.14262	6.57728	7.94052	7.12008	7.17792	6.7267	7.2503	6.93522	8.1918	8.52176	6.90087	6.19417	8.18527	3.72356	4.38336	6.56651	6.29646	6.03166	5.82451	6.12639	6.55857	5.2292	6.59991	7.08162	5.51822	6.58976	6.33593	7.19594
SERPINA5	cluster4	1.33914	3.98185	5.62205	5.53636	4.94205	3.72137	0	4.36177	6.09255	6.21471	4.80064	6.78921	5.15906	3.93074	5.00944	5.37851	5.80271	7.13781	7.89318	5.7879	5.87725	7.48107	0	0	5.28836	0	2.82579	0	4.01167	4.24565	0	5.59096	0	0	5.19574	4.54288	4.89482
ABLIM1	cluster4	8.24774	7.87572	8.23386	8.82276	7.83908	7.53854	6.00697	8.46793	10.0364	9.27216	8.98658	10.191	9.48335	8.7862	9.39804	8.79633	9.57835	9.18933	10.221	8.63114	9.13761	10.0822	7.96486	4.74578	7.3378	6.71191	7.50136	7.61353	7.8614	8.22284	8.15228	7.6681	7.98658	7.9002	7.29957	7.77979	7.86344
ASPA	cluster4	5.05007	5.02591	5.21684	6.37034	4.94205	2.60407	0	5.732	7.70632	6.07146	5.81967	7.85343	7.60014	6.59798	7.18775	5.95187	7.62037	7.68608	8.31823	5.96324	7.38948	8.0222	0	5.87307	5.65421	0	4.39369	4.12267	5.87061	5.17313	0	5.00899	4.69711	4.40939	5.84725	5.10685	4.89482
PNPLA2	cluster4	9.24536	9.0789	8.93967	10.16	9.1845	9.05355	8.41083	9.54564	10.0768	10.3325	9.7828	10.928	9.99698	10.1562	10.2258	9.79964	10.4034	10.231	11.0765	10.011	9.8644	10.4597	9.60655	8.76842	8.74248	8.99217	9.43863	9.17413	8.98433	9.42999	9.63795	9.00949	9.97612	8.79286	9.13455	9.58165	9.47847
SASH1	cluster4	8.33918	8.4847	8.06544	8.54874	8.00966	7.59268	4.12598	7.79142	8.72124	8.44551	8.23333	9.39444	9.19212	8.35522	8.78326	8.85125	9.21948	8.80813	9.27209	8.67211	9.37582	9.32506	7.70473	7.73857	7.19229	6.68159	7.23582	7.61353	7.81365	8.31872	7.6414	7.66242	8.78175	7.30287	7.82833	7.42391	7.32679
EBF3	cluster4	7.16289	5.19061	6.10538	6.37034	6.19692	3.72137	0	5.81788	7.83738	6.79312	5.84172	7.94702	7.38698	6.20065	6.36632	4.19061	6.71987	7.37895	8.65982	5.93003	6.50779	7.36291	5.04701	0	6.11686	5.48285	4.50843	5.76898	6.142	6.13566	7.262	7.20349	5.28355	5.54071	5.92291	6.96047	5.824
PKD1L1	cluster4	3.64155	4.62527	3.09424	4.69877	5.4138	4.02148	4.01703	0	6.63764	4.73985	4.50271	7.38422	5.39883	4.75007	3.51096	1.01436	4.36317	6.69307	7.88539	4.95327	0	5.29057	5.59485	0	4.1635	4.58195	4.39369	0	5.71315	3.87676	4.62176	6.0045	5.15785	2.59932	3.25096	5.30779	5.50843
CDKN1C	cluster4	8.01156	5.50494	6.31125	7.01436	6.70169	5.66647	0	5.732	8.43625	8.39296	7.88215	8.79743	8.6726	7.54117	7.8339	6.98721	8.49149	8.05951	9.68059	7.93752	7.82375	8.23419	7.3336	7.44162	6.85711	5.58496	6.40207	6.68734	8.39648	8.03793	6.97235	6.15785	7.63967	6.45566	6.89227	7.22323	5.64847
GJA4	cluster4	7.40352	6.52027	5.24565	7.59134	6.94158	6.17233	5.33092	7.06113	7.43404	6.92849	7.3875	7.7385	7.60615	7.02846	7.35755	5.60615	8.50708	7.92659	9.12528	7.93752	7.43654	7.7998	5.84499	4.94486	6.89178	6.25569	4.97591	5.67129	7.48848	6.23726	5.18745	4.54844	7.74551	6.80258	4.853	6.54921	6.2149
CACNA1H	cluster4	5.97659	5.70901	4.77558	6.42861	6.27277	4.8802	0	5.50906	7.06566	6.33092	5.90569	6.74524	6.4632	6.22574	5.49889	5.82858	7.23926	6.15886	8.59006	5.40599	6.41701	6.8382	6.40871	0	5.54936	0	5.09085	5.47703	6.97556	5.56071	0	6.10852	6.20242	5.66931	4.853	4.03914	4.70266
SOX18	cluster4	7.13175	6.9922	6.89918	8.1879	7.52646	6.62264	5.28503	7.3572	8.17532	7.04374	6.70266	8.37508	8.17253	7.70238	7.9648	6.39643	8.96073	8.50748	10.0618	7.84197	8.05832	7.24375	6.38267	5.71836	7.38111	7.00988	6.03166	5.54473	8.20628	7.53107	7.34056	8.60355	6.50764	6.73566	6.17572	6.66349	5.80012
ANO2	cluster4	4.67129	3.56682	5.53076	4.0781	4.44758	5.02237	0	4.92267	5.23573	2.50589	5.12143	5.69822	5.31361	5.16912	5.1918	5.95187	5.93168	5.73606	7.40088	6.05918	5.95675	6.51317	0	1.58015	3.00899	4.29131	3.72137	4.34127	5.87061	4.95187	3.41414	3.70044	3.91648	2.90881	5.31288	4.03914	4.93923
ANGPTL1	cluster4	6.0781	6.20984	7.39549	6.67285	6.88215	5.77742	0	6.47573	8.85106	7.66995	6.56407	7.67737	8.15629	5.85798	7.92422	7.29756	9.03799	9.11074	10.2828	8.18403	9.30408	9.28151	4.66846	5.71836	6.56651	6.19259	7.27687	4.43962	7.8661	5.61206	4.09677	3.8679	6.15947	4.59335	7.01837	3.38405	5.56621
DPT	cluster4	10.3367	8.96102	10.1645	9.00273	8.40514	7.78437	7.37156	10.1501	10.4466	10.5072	9.31188	11.0483	9.78354	8.79041	10.0809	9.26709	10.5526	11.1914	12.1027	10.1056	11.1428	11.5299	6.96185	0	8.89984	8.33731	9.78455	7.02436	9.47172	8.3756	7.39678	6.95641	7.65528	7.75802	7.71053	8.73356	8.67638
GDF10	cluster4	6.58301	3.44228	6.04089	1.70929	4.84549	4.10936	0	3.91839	5.11353	6.70957	5.41312	6.66874	6.0881	4.52482	5.3837	6.21121	6.26115	6.48527	8.65528	6.11956	7.33101	7.65642	0	0	4.32481	3.81967	4.61471	3.54967	6.50859	3.49442	0	0	4.10936	4.59335	3.36457	5.07039	3.89821
CLEC3B	cluster4	7.30925	8.55451	8.74049	8.11296	7.75549	6.81711	5.13709	8.81625	9.69181	8.80358	9.09347	9.45257	8.83961	7.22863	9.44367	7.7963	9.05577	10.2168	10.9004	7.73965	9.20977	9.97549	7.06415	5.34802	8.25555	7.28725	7.26059	6.46058	9.21677	7.90002	6.56117	7.05517	6.87049	6.44361	7.56461	6.76938	6.30214
PALM	cluster4	7.12391	6.9697	6.97028	6.64039	6.49522	7	0	6.00023	7.39532	6.69877	6.77294	8.3361	6.62542	7.12536	8.00921	6.3067	7.80006	8.43367	9.3015	7.1533	7.94579	7.97114	0	0	5.36422	5.48285	5.19731	4.95327	7.42004	5.80116	5.6241	4.59694	7.37339	5.24336	6.17572	5.8485	3.60051
TPPP3	cluster4	6.51223	8.24769	8.48523	7.65771	8.63474	6.94158	4.57228	8.69665	8.08486	7.82177	7.66519	9.81722	8.65539	8.92724	9.67396	8.20638	8.25309	10.1506	10.6492	8.33838	9.2785	10.0593	7.06415	2.31325	8.37678	5.41041	7.34021	5.56651	7.81365	6.85362	0	4.44626	6.62322	5.84298	8.01279	6.43946	5.72629
NOVA2	cluster4	6.0781	6.61043	7.38249	6.42861	6.29112	6.59261	0	7.08438	6.81455	6.84298	6.46842	7.88753	7.80155	7.70238	7.43187	6.2502	7.34722	9.0217	9.52231	8.05832	8.47804	8.03881	6.40871	0	6.33414	7.16078	5.80323	5.13996	8.09893	5.66192	4.95745	0	6.82985	4.8679	4.89093	6.5359	5.64847
[truncated: 1,229 more rows]
