# Supplementary material for: Molecular subtypes of oropharyngeal cancer show distinct immune microenvironment related with immune checkpoint blockade response
Source: Br J Cancer. 2020 Apr 1;122(11):1649–60. doi: 10.1038/s41416-020-0796-8 (PMC7251088; doi:10.1038/s41416-020-0796-8)
Supplement: Supplementary file 4 — supplementary table 6 [file 41416_2020_796_MOESM4_ESM.xlsx]

## Sheet: immune_response_fold1_heatmap
	YOPC5	YOPC30	YOPC31	YOPC32	YOPC8	YOPC15	YOPC19	YOPC35	YOPC10	YOPC17	YOPC20	YOPC21	YOPC18	YOPC27	YOPC29	YOPC3	YOPC24	YOPC34	YOPC36	YOPC37	YOPC28	YOPC33	YOPC13	YOPC4	YOPC6	YOPC11	YOPC12	YOPC7	YOPC23	YOPC1	YOPC16	YOPC22	YOPC2	YOPC25	YOPC14	YOPC9	YOPC26
	XB type	XB type	XB type	XB type	XB type	XB type	XB type	MS type	MS type	MS type	MS type	MS type	MS type	MS type	MS type	MS type	MS type	MS type	MS type	MS type	MS type	MS type	IR type	IR type	IR type	IR type	IR type	IR type	IR type	IR type	IR type	IR type	IR type	IR type	IR type	IR type	IR type
CCL3	498.82	305.91	176.41	314.45	184.36	54.87	383.65	200.98	180.34	60.8	291.27	219.2	445.01	103.64	147.39	56.84	523.35	247.64	194.73	111.36	34.45	308.15	374.02	164.89	33.85	41.53	99.24	20.7	146.04	116.36	154.64	95.2	50.96	61.46	68.19	144.98	64.93
CD300E	31.37	51.31	35.43	126.01	22.8	18.29	143.08	86.91	59.6	0	117.9	48.71	112.26	20.73	71.96	6.09	144.87	17.08	26.73	5.71	6.67	16.06	44.27	9.93	4.94	26.23	6.09	0	0	9.41	0	0.8	23.85	5.06	55.02	26.59	9.28
CCL2	4995.81	4997.16	1571.88	7200.54	1597.83	901.21	4298.67	3575.31	9967.47	779.43	11795.6	7676.38	3861.36	1132.29	3329.35	828.3	11062.2	7657.53	1716.9	2277.26	655.58	1202.49	2531.14	979.4	605.69	1559.67	949.72	962.79	1749.48	1985.05	506.86	879.96	1487.59	1133.76	1944.31	2875.66	1040.7
CXCL3	123.94	174.66	51.27	266.77	51.54	3.05	238.04	117.33	89.4	30.4	509.72	182.67	349.71	104.94	100.57	23.35	309.31	192.13	7.64	75.67	4.44	31.12	140.45	0	8.46	148.64	15.67	19.27	43.89	23.1	2.15	72	36.86	82.43	1.55	110.67	25.97
CXCL2	381	364.13	78.41	641.39	92.18	10.16	68.37	129.28	277.38	76.38	1279.51	808.16	696.19	136.03	156.93	50.75	497.25	381.06	101.82	332.67	18.89	362.35	196.93	69.53	25.38	128.97	26.99	21.41	101.4	121.5	66.58	63.2	159.38	64.35	24.8	228.2	16.7
IL6	263.18	979.89	39.96	761.72	45.6	4.06	155.74	131.45	132.2	21.04	1632.33	924.4	657.42	69.96	71.96	12.18	545.54	692.74	99.27	34.27	3.33	347.3	1.53	0	17.63	37.16	16.54	25.69	56.75	94.12	28.99	8.8	146.37	18.8	20.92	245.36	3.71
LIF	241.76	208.21	15.83	442.73	61.45	30.48	72.17	86.91	140.6	90.41	437.77	236.91	354.56	76.44	113.58	15.23	219.26	150.5	101.82	5.71	73.34	88.33	248.84	45.69	54.29	30.6	36.56	14.99	16.65	24.81	38.66	41.6	97.58	91.83	10.07	115.82	10.2
CSF3	13.01	400.64	39.96	129.41	27.75	3.05	0	27.16	16.05	0	309.48	92.99	71.88	165.83	34.68	12.18	88.75	57.64	10.18	0	7.78	43.16	76.33	0	5.64	7.65	3.48	2.85	11.35	0	24.7	30.4	45.54	3.62	12.4	26.59	1.86
IL8	517.94	8924.63	1871.17	5310.44	536.24	282.45	4191.04	2013.08	353.03	323.46	7944.94	6852.73	1758.25	7608.59	666.74	222.3	6877.98	1486.89	408.54	1283.55	73.34	540.02	1874.69	1160.18	176.28	1484.25	390.86	304.75	307.22	239.57	163.23	641.57	1702.27	310.19	206.91	671.73	895.07
IL1B	183.61	791.41	428.97	527.87	62.45	86.36	885.06	235.75	243	24.16	1249.17	324.37	606.54	877.07	250.57	106.58	510.3	572.13	86.55	254.14	33.33	97.36	248.84	105.29	31.02	346.47	83.57	88.5	88.53	102.67	0	92.8	254.8	58.57	35.65	375.76	217.04
CTSL1	2234.73	2093	1421.85	1876.48	538.23	525.28	2238.6	2528.03	816.87	576.77	1100.07	1776.84	1377.84	511.73	1127.99	757.24	1617.04	1070.6	641.45	1085.09	1318.93	732.74	372.5	174.82	251.72	286.36	506.63	231.96	463.1	835.09	211.55	376.78	804.51	506.87	1577.76	538.76	315.36
FCGR1A	91.04	78.94	29.4	119.2	0	14.22	21.52	129.28	28.27	8.57	18.2	45.39	53.3	10.36	20.81	17.26	114.85	9.61	0	134.21	20	18.07	1.53	0	7.05	12.02	5.22	25.69	2.27	0	0	41.6	36.86	28.2	47.27	21.45	0
F2RL1	95.63	100.65	69.36	102.17	68.39	58.93	53.18	81.48	47.38	62.35	67.62	75.28	59.77	19.43	86.7	72.07	105.71	69.38	56	69.96	21.11	49.18	4.58	1.99	38.78	14.21	8.71	23.55	3.78	11.12	2.15	0.8	50.96	16.63	12.4	28.31	5.57
MT2A	3028.85	6555.32	4186.39	18000.8	3144.12	2318.56	7451.44	11531	3833.7	3827.76	7405.75	9837.37	5735.9	10657	3172.42	1724.61	10416.2	3466.92	2653.63	13793.5	5081.28	13688.1	5303.48	4289.1	1352.4	2681.06	2042.2	2129.71	1410.48	2388.04	4387.79	1955.92	3631.16	1318.87	4200.14	1715.79	528.7
CCL8	68.85	70.06	27.89	84	9.91	14.22	58.24	134.71	70.3	10.13	51.15	138.38	29.08	6.48	27.74	22.33	200.99	115.28	22.91	12.85	12.22	28.1	0	0	16.22	15.3	15.67	2.85	42.37	17.11	0	0.8	2.17	16.63	92.99	23.16	0.9275
FCN1	128.53	251.63	133.44	318.99	45.6	13.21	0	390.01	132.2	44.43	183.78	301.12	310.94	58.3	173.4	56.84	291.04	176.12	85.27	32.84	68.89	150.56	93.12	0	26.79	24.05	37.43	10.71	49.94	61.6	3.22	56	23.85	23.14	83.69	96.08	59.36
GEM	1738.21	286.17	226.17	1274.82	283.49	204.22	43.05	390.01	442.44	452.85	567.81	751.7	843.99	165.83	315.6	228.39	1849.35	527.3	245.64	425.47	226.67	517.93	233.57	381.43	172.75	112.58	155.82	60.67	373.05	201.93	54.77	253.59	830.54	133.77	126.31	717.2	252.29
NR4A3	1512.51	399.65	92.73	1507.54	177.43	70.11	63.31	194.46	622.78	183.16	1159.88	1836.62	1112.13	234.49	150.86	35.53	3667.38	1822.05	355.09	265.56	58.89	1446.4	39.69	0	57.11	103.83	59.19	59.95	183.12	181.39	69.8	73.6	301.42	80.98	116.24	933.39	52.87
THBS1	2591.24	1544.34	503.6	5542.02	483.71	288.55	277.29	2055.45	1337.25	959.47	2858.97	2983.54	2539.24	856.34	1205.16	860.78	3852.71	2713.33	656.72	2594.22	754.47	1209.52	183.19	284.09	244.67	321.33	246.35	124.19	640.92	746.1	306.05	531.18	917.28	368.04	396.77	875.05	236.52
CLEC4E	48.2	14.8	140.22	93.09	24.78	32.51	62.04	160.79	44.32	42.87	44.21	95.21	184.14	120.48	22.54	33.5	352.38	23.48	26.73	64.25	146.67	322.2	109.92	101.32	11.28	37.16	31.34	16.42	33.29	37.65	1.07	65.6	0	23.14	87.57	30.88	45.45
EDN1	184.38	230.91	224.66	374.61	226	147.32	203.85	237.92	139.84	223.7	146.5	291.16	229.37	401.61	173.4	55.83	610.8	220.95	320.73	159.91	262.23	412.54	0	83.44	79.68	139.9	110.55	67.8	151.34	110.38	39.73	127.19	23.85	93.28	52.7	140.69	57.51
AQP9	29.84	51.31	67.85	114.65	2.97	29.46	101.29	239.01	65.72	27.28	182.91	171.59	117.92	132.14	21.68	0	433.3	8.54	31.82	48.54	20	51.19	38.17	0	0	28.42	0	3.57	0	14.55	0	5.6	15.18	0	59.67	12.01	26.9
TREM1	92.57	214.14	184.7	314.45	81.28	35.56	595.1	284.63	101.63	15.59	275.67	504.82	285.1	680.15	55.49	27.41	1058.45	56.57	2.55	144.2	42.22	143.54	129.76	0	7.76	122.41	14.8	42.11	47.67	63.32	0	43.2	129.03	21.69	58.89	30.03	85.33
FCGR3A	433.79	304.92	534.51	735.61	89.21	248.93	306.41	1028.81	181.87	113.8	150.84	477.14	546.78	189.15	180.34	95.42	3476.84	102.47	225.27	515.42	476.68	313.17	392.34	0	84.61	161.76	190.64	78.51	146.04	344.82	376.93	224.79	278.65	216.2	395.22	211.04	103.88
FCGR3B	44.37	150.98	214.86	382.56	28.75	8.13	92.43	393.27	72.59	4.68	60.68	303.34	458.74	102.35	110.11	1.02	2888.23	72.58	131.09	202.74	127.78	188.7	18.32	0	2.12	32.79	8.71	4.28	72.64	5.99	55.84	12	46.62	3.62	60.44	17.16	75.13
LILRB3	58.91	54.27	64.84	118.06	8.92	12.19	10.13	152.09	55.02	9.35	72.82	153.88	192.22	90.69	46.82	18.27	339.33	27.75	50.91	14.28	30	106.4	47.33	5.96	9.87	6.56	9.58	5	35.56	17.11	16.11	36.8	10.84	34.71	37.2	28.31	18.55
TNFRSF10C	55.08	49.34	61.82	130.55	0	14.22	43.05	135.8	58.07	45.21	65.88	363.12	202.72	75.14	65.03	34.51	699.54	49.1	78.91	64.25	122.23	113.42	64.12	0	14.81	83.07	26.12	27.12	18.92	14.55	0	24.8	36.86	7.23	31.77	52.33	27.83
LILRA6	236.4	31.58	183.2	219.09	4.96	33.53	119.02	168.39	45.85	21.04	130.03	271.23	321.44	132.14	70.23	33.5	388.93	28.82	64.91	11.42	24.45	186.7	74.8	0	72.63	63.39	60.94	22.12	32.54	34.22	39.73	40.8	55.3	43.38	119.34	54.91	42.67
NCF2	390.94	149.01	646.84	315.58	139.76	479.56	268.43	562.75	222.37	83.4	127.43	600.03	481.36	303.15	193.35	115.72	605.58	236.96	225.27	229.87	254.45	343.28	97.7	0	155.83	113.67	179.32	112.77	127.12	202.78	113.83	174.39	98.67	144.61	225.51	260.8	233.74
CFI	237.93	147.03	186.97	115.79	43.61	124.97	74.7	224.88	164.29	190.96	148.24	418.47	356.98	142.51	151.73	191.85	156.61	188.93	101.82	592.52	418.9	208.78	68.7	11.92	25.38	31.7	77.47	163.44	125.61	154.01	331.82	17.6	120.35	140.27	81.37	87.51	38.96
DEFB1	1312.07	1385.47	879.04	476.78	154.63	166.63	531.79	3732.84	831.39	3562.75	1457.22	3033.36	3070.67	548.01	3715.18	3486.78	1500.89	941.45	1037.27	7374.32	10735.9	725.71	451.88	601.94	502.04	111.48	117.52	737.26	497.91	174.55	510.08	268.79	396.84	106.29	361.89	898.22	376.58
LCN2	4138.95	14830.6	11919.1	5181.03	9471	1476.28	3584.54	7301.63	3364.52	9893.25	13432.3	10512.7	7771.17	20136.3	20290.8	7620.16	7595.79	4739.26	3725.26	29059	48396.1	6824.48	3665.42	4575.17	4769.37	910.44	1890.73	4106.68	5895.41	1835.31	3433.13	2295.1	5218.5	2065.07	2245.76	6195.71	2626.78
MID1	90.28	39.47	76.14	72.65	53.53	3.05	83.57	65.18	170.4	176.93	129.16	95.21	121.95	38.87	97.11	127.9	142.26	96.07	67.45	202.74	202.23	52.19	19.85	0	50.77	38.25	42.65	56.38	24.21	23.96	32.22	63.2	2.17	36.15	2.32	26.59	13.91
BPIFA1	32.9	369.06	627.24	293738	2.97	233.68	0	32.59	353.8	16.37	8617.64	533.6	17972.5	65553.4	53.76	51557.6	0	148.37	12.73	278716	1286.71	43.16	418.29	0	466.78	189.08	0	8.56	83.24	4824	0	26.4	1.08	40.49	323.15	1509.89	1.86
BPIFB1	68.09	14222.8	968.76	192821	67.4	261.12	0	2793.11	3654.89	5379.59	18660.4	3001.25	15728.9	92239.8	3825.29	25867.1	939.69	68519.6	21.64	346487	2874.54	727.72	2413.59	129.13	3495.24	635.02	21.76	219.11	298.89	10926.3	85.91	26.4	0	240.06	1710.28	4958.63	10.2
GCNT3	17.6	314.79	91.98	99.9	45.6	399.3	222.85	180.34	99.34	226.03	324.21	288.94	134.07	274.65	281.78	674.01	378.48	605.22	47.09	835.23	492.24	74.28	62.59	67.54	43.72	66.67	104.46	131.32	105.18	141.18	114.9	82.4	0	61.46	47.27	122.68	77.91
IGJ	2566	2280.5	10870.5	6751	2622.74	2496.36	4188.51	25882.2	5099.12	13033.5	9575.54	6189.59	4340.29	6915.49	17695.9	12115.9	11396.3	19773.6	666.91	43292.2	22549.6	11330.3	1076.27	4517.56	3756.83	1473.32	2197.15	1393.16	3762.29	2648.15	845.13	1775.93	127.94	2255.24	1933.46	5636.37	6183.89
DMBT1	745.93	2563.71	388.26	17327.6	52.53	159.52	0	1993.53	1725.43	921.28	5372.91	1267.59	4134.34	7931.18	10426.8	8347.96	627.76	11130.9	2.55	95777.7	1582.28	523.96	238.15	5.96	416.02	207.66	6.09	158.44	230.79	1538.41	393.03	25.6	0	206.8	352.59	2451	0
CCL28	420.78	193.41	52.02	1245.31	0	28.45	0	345.47	249.11	521.44	403.1	307.76	365.06	467.68	1545.9	762.32	938.38	1743.06	0	4895.75	1162.26	157.59	0	3.97	36.67	30.6	0	42.11	21.94	116.36	38.66	0	0	44.83	58.12	477.85	0
PIGR	1269.23	5249.78	1097.67	13592.8	39.65	204.22	0	6156.57	3203.29	9964.17	9373.56	3526	5796.48	6136.88	16670.2	12276.3	15782.8	34911.4	1.27	55753.6	7969.16	1284.8	541.95	566.18	1577.33	369.42	106.2	211.97	279.22	2557.46	416.66	43.2	0	342.01	717.59	2115.57	25.97
LTF	1165.18	6124.08	773.5	5838.31	148.68	235.72	53.18	866.94	1556.56	671.86	6333.42	565.71	6432.9	3399.45	6245.14	6909.6	1260.74	16202.1	26.73	25231.2	754.47	2147.01	2416.64	1247.59	2006.04	510.42	672.9	207.69	4440.29	4705.07	140.68	696.77	1.08	511.93	3871.57	4392.42	3635.02
SLPI	2012.86	9672.62	3244.02	7255.03	591.75	336.3	2738.74	7121.29	5605.75	8785.68	15166.9	6412.11	10425.9	13334.8	16702.3	17006.5	6516.46	57633.2	3900.89	54978.3	11617	6407.92	2048.73	2191.24	1991.23	912.63	671.16	3573.54	1673.81	4841.97	1745.02	721.57	1462.66	891.54	1696.33	3225.68	539.83
SAA1	41.31	128.28	180.18	104.44	3.96	2.03	8.86	84.74	12.23	183.16	210.65	257.95	154.26	487.12	158.66	165.46	184.02	60.84	0	835.23	180.01	92.34	175.56	31.79	16.22	12.02	4.35	18.56	9.08	23.1	25.77	24	45.54	21.69	18.6	120.96	9.28
CADM1	35.96	66.12	192.24	203.2	35.68	135.13	17.73	130.37	79.47	198.75	144.77	154.99	100.15	143.8	177.74	263.92	200.99	317.02	173.09	439.75	68.89	64.24	38.17	0	45.13	115.85	70.51	29.26	8.32	83.85	41.88	16.8	0	29.65	47.27	62.63	88.12
AZGP1	156.07	1698.28	423.69	6722.62	47.58	52.83	0	2923.48	572.34	5590.04	6122.76	4357.4	1911.7	2050.81	10001.1	6383.8	15038.9	8683.3	486.18	15738.1	2842.32	391.46	145.03	301.97	614.15	72.14	0	94.92	169.5	592.95	147.12	0	26.02	211.13	220.08	520.74	0
CRISP3	39.02	342.42	211.85	1065.95	10.9	30.48	0	773.51	458.49	2201.1	2640.51	1596.39	483.78	515.62	2630.54	1063.8	2915.64	2935.35	8.91	3355.21	563.35	414.55	58.01	85.42	65.58	65.58	36.56	64.95	111.23	86.42	78.39	0	0	51.34	32.55	222.19	0
EFCAB4B	67.32	51.31	62.57	130.55	34.69	32.51	34.19	108.64	55.78	224.47	240.13	239.13	105.8	139.92	247.1	225.35	122.68	217.75	12.73	242.72	102.23	34.13	1.53	0	57.11	111.48	24.37	29.26	73.4	36.79	57.99	65.6	49.88	18.08	13.95	139.84	25.04
VIPR1	99.46	119.4	74.64	145.3	56.5	70.11	46.85	221.62	181.87	692.91	376.23	970.9	229.37	296.67	658.07	637.47	548.15	453.65	348.73	708.16	346.68	157.59	319.06	0	142.43	42.63	161.91	102.77	156.64	183.96	262.02	68	220.1	86.77	123.21	97.8	180.87
ANXA3	130.06	223.02	177.17	601.65	56.5	162.56	115.22	312.88	196.38	757.6	657.96	783.8	345.67	181.37	420.5	320.76	505.08	432.3	305.45	1116.5	267.79	225.84	68.7	250.31	59.93	47	35.69	222.68	136.21	114.65	297.46	12	85.66	181.49	157.31	162.14	39.88
SNCA	250.17	142.1	164.35	165.74	69.38	55.88	177.26	258.56	165.05	471.55	307.74	686.38	189.8	94.57	183.81	230.42	392.84	293.54	483.63	1122.21	363.35	401.5	1.53	0	78.97	104.93	17.41	55.67	63.56	46.2	136.38	54.4	2.17	97.61	26.35	127.83	35.25
S100B	94.87	251.63	435	118.06	162.56	81.28	75.97	682.25	152.06	809.04	474.18	1077.17	263.29	581.69	502.87	792.77	553.37	1023.64	1023.27	1477.72	431.13	1179.4	354.18	27.81	175.57	145.37	243.74	179.14	503.96	112.94	147.12	131.99	144.21	200.29	179.78	417.79	332.06
RORC	18.36	31.58	79.91	80.6	18.83	3.05	0	119.5	360.68	305.53	265.26	203.7	88.84	181.37	190.74	213.17	122.68	263.65	169.27	304.11	73.34	104.39	15.27	101.32	39.49	5.46	60.94	52.1	77.94	112.09	167.52	12	33.61	36.88	73.62	82.36	30.61
KIT	95.63	54.27	57.3	35.19	24.78	20.32	21.52	127.11	95.52	159	143.9	104.06	143.76	34.98	142.19	78.16	107.02	96.07	85.27	264.13	67.78	152.57	33.59	39.73	68.4	161.76	165.4	40.68	109.72	14.55	4.3	32	8.67	15.18	33.32	72.06	37.1
CD209	47.43	84.86	132.69	98.76	28.75	32.51	0	258.56	150.54	18.71	43.34	187.09	95.3	37.57	53.76	84.25	58.73	48.03	44.55	37.12	95.56	86.32	0	0	11.28	22.95	60.94	29.98	68.1	62.46	51.55	16.8	0	12.29	44.17	18.02	12.99
IL33	129.29	148.02	73.88	77.19	53.53	32.51	6.33	257.47	143.66	100.55	97.96	111.81	112.26	53.12	71.96	110.64	100.49	117.41	36.91	119.93	190.01	81.3	7.63	33.77	51.47	78.69	123.61	10.71	49.94	45.35	2.15	42.4	19.52	33.26	51.15	70.35	102.96
MASP1	37.49	88.81	233.71	56.76	102.09	45.72	49.38	216.19	210.9	53	52.88	114.03	111.46	221.53	99.71	112.67	54.82	355.44	319.45	112.79	552.24	133.5	0	0	91.66	56.83	90.53	28.55	83.99	13.69	19.33	59.2	0	75.2	29.45	108.09	62.14
BMP6	96.4	99.67	216.37	69.25	142.73	89.41	112.69	363.94	249.11	199.53	160.37	230.27	133.26	124.37	158.66	285.24	391.54	204.94	239.27	245.57	155.56	287.07	0	3.97	104.36	166.13	97.5	57.81	116.53	178.83	73.02	59.2	110.59	76.64	104.62	43.75	85.33
CMA1	18.36	52.3	82.17	77.19	10.9	8.13	0	250.96	83.29	231.49	68.48	142.81	111.46	20.73	332.94	132.97	340.64	101.4	173.09	44.26	104.45	333.24	41.22	0	107.18	20.77	49.62	15.7	13.62	34.22	0	12.8	1.08	24.58	7.75	1.72	7.42
CTSG	273.89	265.45	547.33	221.36	153.64	55.88	15.19	593.17	239.18	330.48	204.58	671.99	512.86	242.26	866.15	243.62	1183.74	433.36	353.82	128.5	86.67	470.76	65.64	0	88.14	106.02	154.08	2.85	152.1	53.9	0	59.2	95.41	40.49	10.85	83.22	75.13
COLEC12	536.3	299.99	526.97	408.67	448.03	286.52	79.77	607.29	334.69	468.43	158.64	739.52	739.8	202.1	601.71	241.59	435.91	678.87	708.91	632.49	845.58	589.2	186.25	0	176.28	91.81	244.61	107.77	260.3	509.95	61.21	133.59	418.52	173.54	303	317.42	202.2
CFH	1488.8	1102.26	1617.11	875.24	483.71	495.82	56.98	2689.9	1298.28	1934.53	1279.51	2555.1	1582.18	958.69	2097.32	1895.14	1964.2	1971.49	2397.81	4124.77	2833.43	2523.42	592.33	466.85	372.3	383.63	873.11	548.84	896.68	889.85	439.21	548.78	916.19	629.07	892.72	800.42	198.49
JAM3	260.88	164.8	171.13	199.79	88.22	134.11	18.99	250.96	268.98	219.02	236.66	389.69	200.3	171.01	290.45	254.78	345.86	467.52	325.82	566.82	365.57	251.94	0	0	57.11	27.32	107.07	74.94	121.07	116.36	5.37	33.6	160.47	54.95	151.89	90.94	67.71
SERPING1	2315.82	1720.98	2250.38	2575.76	1157.73	715.28	666.01	2970.19	2442.96	2850.36	1660.94	3441.86	2590.12	950.91	2115.53	1402.83	4312.11	3535.23	3608.17	4941.44	3686.79	3514.12	540.42	796.63	1231.83	641.57	968.87	443.93	1747.21	1635.95	1018.02	683.17	1876.84	1146.06	2432.52	1189.04	683.59
CXCL12	1442.89	523	1197.19	809.39	633.38	203.2	51.91	974.49	1574.9	1646.93	808.8	2599.39	2036.88	424.93	1619.59	1205.91	2935.21	2018.45	2876.35	1888.91	2620.09	2029.58	134.34	73.5	452.68	307.12	607.61	135.6	936.79	443.21	151.41	156.79	275.4	164.14	549.43	630.55	467.48
TGFBR3	238.7	221.04	246.52	257.69	299.35	185.93	30.39	299.84	355.33	848.01	393.56	925.51	327.9	185.26	470.79	408.06	819.61	700.21	780.18	863.79	513.35	555.07	67.17	81.45	136.79	100.55	123.61	32.83	296.62	65.88	64.43	88	224.44	96.17	168.16	163	115.94
PSEN1	301.43	329.59	374.69	338.29	272.58	278.39	173.47	309.62	85.58	285.27	257.46	323.26	206.76	247.44	341.61	287.27	396.76	483.53	264.73	605.37	490.02	464.73	48.85	1.99	341.27	77.6	152.34	145.6	248.95	116.36	71.95	56.8	175.65	111.35	232.48	187.02	155.83
PPARG	61.97	82.89	73.13	35.19	45.6	104.65	0	73.87	48.91	76.38	146.5	166.06	123.57	29.8	78.03	104.55	140.95	87.53	207.45	61.39	115.56	216.81	33.59	1.99	40.9	12.02	27.86	42.82	20.43	28.24	9.66	29.6	42.29	26.03	41.07	18.87	23.19
CXCL14	2126.85	938.45	2282.05	660.68	3420.66	3585.54	1998.03	2532.38	1062.92	2841.79	1054.12	3318.98	1278.5	2228.3	3801.01	2325.53	1733.2	1268.07	2521.26	1017.98	1678.94	6042.56	207.62	168.86	729.79	425.17	1148.19	516.01	1242.49	834.23	403.77	684.77	927.04	879.97	769.51	1526.19	1218.78
ANXA1	17232.9	59749.8	40384.8	17718.1	7141.66	8009.29	13267	20066.7	30234.8	32505.9	22600.4	27840.4	25993.3	35256.3	63341.8	19744.2	19695.5	30147.7	32383.1	19575.9	67910.1	76407.2	6410.28	8979.5	17827.3	4545.66	12689.3	13280	11328.5	11030.7	5207.15	6738.12	9831.99	7681.11	9888.93	14595.4	10301.2
IL1RN	1478.09	3837.67	2931.91	378.02	479.75	648.22	635.62	2028.29	1719.32	2333.6	2059.7	1357.26	2387.4	2159.63	5036.51	1382.53	1602.69	1433.52	2624.35	999.42	3905.69	6490.23	419.82	770.81	557.04	578.18	1192.59	1346.77	954.19	777.76	588.48	827.17	2159.83	892.98	304.55	1232.79	1523.02
ENDOU	29.07	57.23	63.33	4.54	34.69	40.64	0	30.42	47.38	95.09	49.41	52.03	45.23	42.75	272.24	115.72	16.97	36.29	171.82	38.55	74.45	308.15	0	0	15.51	1.09	8.71	27.83	28	8.56	0	0	0	11.57	2.32	5.15	23.19
RAET1E	58.91	66.12	147.01	1.14	21.81	4.06	0	32.59	87.88	162.9	85.82	42.07	45.23	36.27	182.07	63.95	15.66	35.22	171.82	25.7	165.56	233.87	0	0	30.32	1.09	27.86	61.38	18.16	0	33.29	0.8	41.2	25.31	25.57	46.33	14.84
PKHD1L1	3.83	48.35	58.05	21.57	23.79	21.34	0	11.95	14.52	50.66	19.94	50.92	13.73	3.89	47.69	62.93	11.75	53.37	64.91	49.97	122.23	120.45	15.27	0	29.61	0	37.43	8.56	38.59	1.71	23.62	15.2	21.69	20.25	9.3	6.01	6.49
LILRB5	149.19	76.97	102.53	115.79	20.82	41.66	16.46	135.8	185.69	72.49	47.68	69.75	110.65	31.09	220.22	26.39	35.24	147.3	118.36	14.28	130	211.79	0	33.77	29.61	22.95	47.88	27.12	121.07	59.04	26.85	14.4	0	13.74	11.62	17.16	31.54
MRC1	721.45	182.56	703.39	375.75	176.44	164.6	373.52	597.51	434.03	346.06	170.78	349.83	343.25	182.67	486.4	351.22	413.72	375.72	571.45	241.29	1165.59	1410.26	25.95	103.3	154.42	272.15	249.83	122.04	331.43	159.15	88.06	89.6	15.18	104.12	227.83	127.83	47.3
CAMK2B	18.36	7.89	26.39	47.68	32.71	19.3	0	19.56	102.4	0	143.9	147.24	67.03	68.66	10.4	11.17	2.61	83.26	218.91	0	0	98.37	0	0	10.58	0	0.8705	4.28	46.92	21.39	0	0.8	26.02	2.17	45.72	46.33	3.71
CD36	595.21	231.9	336.99	496.08	295.38	104.65	181.06	513.86	1754.47	609.51	397.9	1812.26	2069.19	536.35	652	434.45	1140.67	876.34	3309.08	221.3	710.02	1131.22	112.97	93.37	121.28	249.2	189.77	208.4	661.35	254.12	141.75	152.79	301.42	140.27	599.02	169.01	163.25
CFD	231.05	551.62	613.67	875.24	668.08	167.64	107.62	670.3	1463.33	2133.29	1116.54	3537.07	574.24	529.87	1130.59	524.79	646.03	2263.96	4677.25	1096.51	1684.5	1670.23	238.15	109.26	777.03	193.46	241.13	199.84	1078.29	353.37	253.43	203.99	389.25	202.46	391.34	216.19	98.32
CAMK2A	6.12	5.92	21.86	3.41	22.8	13.21	0	1.09	159.71	0	48.55	38.75	93.69	37.57	3.47	11.17	0	133.43	468.36	0	0	110.41	0	0	14.1	67.76	7.83	20.7	24.97	38.5	0	0	31.44	5.78	60.44	15.44	0
MEF2C	19.13	37.5	299.3	304.23	184.36	157.48	0	55.41	1145.45	3.9	190.71	491.54	761.61	614.08	87.57	80.19	28.71	859.26	2307.45	7.14	0	752.81	1.53	0	54.29	135.53	0	139.89	150.58	355.08	73.02	0	430.45	23.14	974.87	27.45	0.9275
MYLPF	39.02	64.14	326.44	631.17	309.26	152.4	0	22.81	2595.79	16.37	524.46	670.88	2890.57	1033.83	287.85	333.96	88.75	4116.96	5027.25	38.55	20	4297.04	0	3.97	181.92	1036.14	6.09	381.83	553.14	634.87	0	0.8	294.92	46.28	2967.22	50.62	6.49
KRT1	2.3	5.92	9.05	0	951.56	82.3	811.62	453.02	4.58	1660.18	149.97	0	78.34	396.43	2376.5	2917.32	0	0	31396.8	0	2.22	1207.51	0	1.99	1.41	119.13	35.69	82.08	34.05	0.8556	1.07	9.6	0	0	17.05	4.29	3.71
NCAM1	20.66	16.78	9.8	80.6	4.96	27.43	0	54.32	68.01	67.81	13.87	110.71	52.5	58.3	14.74	39.59	60.04	159.04	493.82	212.73	126.67	89.33	94.65	0	11.99	0	58.32	22.12	86.26	0	1.07	32	0	19.52	43.4	21.45	0
PPBP	93.34	18.75	19.6	101.03	0	38.61	0	48.89	24.45	97.43	39.01	130.63	80.76	151.58	12.14	12.18	100.49	69.38	220.18	102.8	53.34	41.15	0	0	0	17.49	22.63	2.85	8.32	0	0	12.8	2.17	0	18.6	60.91	2.78
GATA2	190.5	159.86	82.93	56.76	92.18	48.77	77.24	139.06	184.16	206.55	128.3	109.6	288.33	47.93	179.47	82.22	267.55	127.02	252	77.1	65.56	142.53	0	164.89	102.24	1.09	110.55	30.69	89.29	68.45	22.55	22.4	148.54	43.38	19.37	55.76	41.74
SPON2	547.78	111.51	160.58	236.12	77.31	226.57	111.42	183.6	352.27	253.31	125.7	236.91	680.85	225.42	146.53	117.75	277.99	146.23	630	134.21	193.34	196.73	7.63	83.44	56.41	31.7	48.75	59.24	177.82	144.6	97.72	46.4	214.68	80.26	41.07	61.77	4.64
CXCL6	87.98	325.64	1430.14	415.48	139.76	82.3	629.29	1702.37	64.19	128.61	284.34	130.63	1557.95	510.44	182.07	239.56	212.73	45.9	128.54	222.73	328.9	6.02	725.14	5.96	15.51	354.12	50.49	103.49	229.28	100.11	27.92	212.79	216.85	131.6	158.09	82.36	214.26
CCL13	91.04	92.76	601.61	128.28	69.38	32.51	316.54	355.25	34.39	5.46	48.55	138.38	25.04	93.28	201.15	35.53	15.66	62.98	185.82	107.08	64.45	101.38	91.6	41.72	21.15	100.55	61.81	13.56	94.59	29.95	31.14	65.6	9.76	44.83	30.22	39.46	11.13
CCL18	1257.75	186.51	6365.91	896.8	183.37	191.01	647.02	2161.92	69.54	9.35	108.36	471.61	309.33	524.69	741.3	226.36	91.36	70.45	262.18	35.69	588.91	617.3	10.69	321.83	126.92	275.43	208.05	41.4	512.28	230.16	85.91	111.2	136.62	162.69	420.01	309.7	369.16
RAET1L	57.38	122.36	316.64	39.73	28.75	117.86	130.42	58.67	55.02	73.27	70.22	28.78	61.38	86.8	117.05	137.03	20.88	36.29	44.55	41.4	190.01	67.25	6.11	45.69	108.59	16.39	60.94	54.24	28.75	46.2	5.37	44.8	70.48	16.63	51.15	31.74	45.45
LAMP3	71.92	247.69	450.08	115.79	180.4	43.69	183.6	349.82	57.31	19.49	67.62	4.43	34.73	367.93	54.62	123.84	157.92	17.08	12.73	58.54	116.67	110.41	296.16	264.22	165.7	24.05	115.78	109.91	81.72	42.78	157.86	517.58	178.9	112.07	139.49	143.27	134.49
IL1A	10.71	295.05	33.93	23.84	13.88	54.87	400.11	43.46	29.04	3.12	54.61	14.39	49.27	493.59	56.36	34.51	1.31	5.34	11.45	2.86	2.22	49.18	15.27	67.54	24.68	34.98	19.15	92.07	9.84	13.69	10.74	35.2	58.55	44.11	4.65	60.91	47.3
DEFB103A	19.13	39.47	67.1	0	1.98	9.14	22.79	32.59	3.06	0.7794	7.8	0	86.42	522.09	84.1	280.16	6.53	0	34.36	2.86	1.11	33.12	18.32	0	0	18.58	39.17	1.43	0	0	2.15	8.8	0	13.02	29.45	31.74	10.2
DEFB4A	309.85	547.67	2332.56	6.81	107.05	12.19	519.13	159.7	0	53	448.18	4.43	382.02	10382.3	995.34	562.35	10.44	7.47	460.73	101.37	822.25	865.23	44.27	0	0	26.23	272.47	62.81	519.85	0	53.69	80	0	179.32	6.97	37.75	37.1
S100A12	233.34	729.25	2685.38	855.94	429.19	89.41	448.23	956.02	373.67	393.61	568.67	1485.68	955.45	27042.7	1292.73	739.99	1182.44	242.3	859.09	31.41	2286.74	1184.42	383.18	252.3	585.95	161.76	181.06	900.7	302.68	60.75	56.91	140.79	278.65	142.44	134.84	242.78	484.17
KRT16	10472.8	11385.7	13575.4	1187.41	11699.2	3801.95	71953	26192.9	6594.55	3498.06	4123.74	3299.05	22077	136953	41983.7	62231.1	8316.22	7060.85	55374.9	1820.38	4547.93	33012.2	5014.95	2232.95	4005.03	5661.59	4043.48	11409.4	14612.5	7015.26	6595.65	5610.16	12454.8	7133.75	3560.04	5615.78	4243.48
CD44	438.38	1095.35	997.41	932	321.15	384.06	1150.95	918	136.78	519.88	228.86	213.66	264.91	1388.8	579.17	731.87	387.62	270.05	1011.81	269.84	797.8	815.04	291.58	93.37	455.5	40.44	98.37	214.83	161.18	113.8	50.47	108	278.65	143.89	270.45	293.4	115.94
S100A7	680.9	1100.28	3246.28	0	398.47	22.35	543.19	3897.97	5.35	49.88	433.44	11.07	964.33	10467.8	2304.54	1923.56	152.7	0	2471.63	8.57	7400.25	407.52	363.34	202.63	77.56	212.04	441.34	158.44	510.77	120.64	100.94	119.19	114.93	353.58	28.67	126.11	262.49
S100A9	5549.71	24311.8	24154.9	2108.06	7862.27	1672.37	6095.37	13498.4	5566.78	13841.8	8851.7	8581.96	12446.6	40025.1	26662.6	13745.1	6840.13	3327.09	16840.7	3517.97	40881.4	22423.7	6082.06	5093.68	9191.13	1495.18	5058.49	13007.4	8329.7	2583.98	4152.62	5357.37	10727.6	4584.95	4611.63	4898.58	6334.15
CCL11	429.96	85.85	172.64	114.65	56.5	14.22	344.4	170.56	10.7	4.68	49.41	17.71	166.38	185.26	30.35	4.06	54.82	22.42	6.36	4.28	1.11	10.04	6.11	0	10.58	133.34	100.11	46.39	47.67	183.96	52.62	51.2	0	102.68	81.37	47.18	18.55
CCL3L3	556.96	207.23	128.16	131.68	55.51	17.27	902.78	72.79	174.99	81.06	66.75	350.94	172.84	91.98	52.02	7.11	294.96	150.5	64.91	171.33	6.67	86.32	225.94	97.34	19.74	131.16	73.99	23.55	154.37	43.64	35.44	62.4	15.18	33.98	65.09	103.81	25.04
CTSC	2868.96	4159.36	3262.12	1999.08	1918.98	1033.29	6185.27	4100.04	1159.97	932.19	1217.96	825.87	1797.01	1515.76	1655.14	1527.69	1089.77	1064.2	1413.99	1160.76	2566.75	1945.26	986.2	1901.19	760.82	1275.5	1893.34	924.25	1407.45	1386.97	1001.91	1850.32	1485.42	1347.07	2372.07	1835.04	1791.07
HSPD1	2458.89	8468.72	3558.4	5706.62	3176.83	6314.57	9696.37	5147.32	2449.84	1814.5	3058.35	3080.96	2347.02	3499.2	2059.17	2936.61	1956.37	2804.06	2365.99	2894.05	2668.98	2736.21	3270.02	1098.6	1859.38	4953.34	2412.16	2471.57	2183.07	1229.53	1548.51	2629.49	3017.47	2592.91	2711.49	5162.81	3175.89
CCBP2	52.02	36.51	18.85	12.49	33.7	21.34	726.78	35.85	80.23	52.22	57.21	66.42	54.11	45.34	39.88	51.77	26.1	10.67	31.82	31.41	34.45	15.06	175.56	592.01	41.6	153.02	41.78	49.25	109.72	94.97	193.29	64	243.96	40.49	52.7	24.88	22.26
IL22	10.71	32.56	3.77	2.27	9.91	4.06	255.77	4.35	27.51	21.04	13	7.75	8.08	11.66	1.73	18.27	19.58	2.13	15.27	11.42	10	1	94.65	208.59	13.4	61.21	26.99	21.41	40.86	36.79	57.99	33.6	88.91	13.02	22.47	12.01	2.78
IFNA1	5.36	9.87	12.06	0	0	5.08	392.51	34.76	0.7641	29.62	0	12.18	5.65	119.19	9.54	41.62	0	16.01	0	19.99	0	20.07	58.01	284.09	0	34.98	52.23	6.42	17.4	6.84	10.74	0	113.85	7.95	6.2	24.88	16.7
IFIH1	166.78	166.77	238.23	130.55	83.26	77.22	1316.82	135.8	138.31	130.94	160.37	193.74	102.57	69.96	89.3	143.13	349.77	100.34	94.18	165.62	120	113.42	262.58	625.78	208.71	507.14	252.45	295.48	164.96	284.07	207.26	276.79	340.45	253.8	501.38	395.49	187.36
IFI27	1832.31	9186.13	3960.98	2549.65	3806.24	644.16	24029.5	4117.42	971.99	1337.49	1842.98	1108.17	1490.11	4801.2	990.14	3591.33	6991.52	520.89	2685.44	913.76	2058.96	4432.55	3847.08	7108.1	2481.29	1008.81	1432.85	7195.62	3906.82	2098.84	4574.65	3634.25	3553.09	2088.21	5555.5	1178.75	774.49
ULBP2	175.2	96.71	734.3	286.07	185.36	241.81	900.25	108.64	114.62	49.88	108.36	0	60.57	564.85	102.31	191.85	23.49	10.67	133.64	2.86	48.89	44.16	103.81	961.52	81.79	69.95	73.12	279.06	267.11	83	281.35	167.19	571.4	41.94	109.27	48.9	23.19
OASL	53.55	18.75	100.27	54.49	127.87	0	173.47	40.2	31.33	0	16.47	12.18	10.5	34.98	5.2	15.23	159.22	16.01	6.36	19.99	1.11	47.18	87.02	45.69	21.15	122.41	21.76	74.94	31.78	30.8	18.26	49.6	219.02	36.88	112.37	55.76	0
CYSLTR2	66.56	21.71	33.17	18.16	30.73	934.74	81.04	20.64	84.06	27.28	29.47	39.85	63	15.55	42.48	37.56	101.8	13.88	6.36	8.57	12.22	17.06	122.13	139.06	16.22	72.14	127.09	47.82	14.38	88.13	97.72	12	39.03	78.09	37.97	101.23	20.41
HMGB3	237.93	482.55	422.94	284.93	730.52	752.87	468.49	174.91	79.47	143.41	241.86	211.45	180.91	257.81	171.67	238.54	168.36	101.4	96.73	177.04	182.23	141.53	364.86	832.39	245.38	215.32	240.26	255.51	382.89	223.32	228.73	299.99	422.86	219.09	401.42	145.84	177.16
EXO1	29.84	65.13	48.25	15.89	64.43	173.74	140.55	44.54	0	9.35	8.67	9.96	34.73	10.36	23.41	35.53	26.1	4.27	20.36	0	13.33	7.03	61.06	73.5	39.49	115.85	36.56	31.4	43.13	5.13	97.72	22.4	0	70.14	125.54	51.47	53.8
MSH2	545.48	562.48	344.53	513.11	834.6	1241.58	1228.19	361.77	376.72	396.73	455.11	257.95	307.71	427.52	334.67	338.02	301.48	297.8	291.45	399.77	345.57	204.76	578.59	478.77	626.84	933.4	719.03	720.13	780.15	631.45	587.4	736.77	301.42	668.83	698.22	801.27	524.99
MSH6	479.69	1078.57	551.1	525.6	1601.79	2199.68	1556.13	601.86	404.23	335.15	840.87	336.55	528.2	334.24	321.66	453.74	426.77	288.2	404.73	389.78	458.9	351.31	906.81	931.72	746.01	1094.06	872.24	667.32	1174.39	551.88	1189.84	925.56	517.19	882.14	543.23	712.91	1088
FOXJ1	81.1	20.72	49.76	4.54	5.95	1.02	20.26	20.64	4.58	21.82	0	15.5	84	0	2.6	2.03	0	21.35	1.27	0	2.22	6.02	0	3.97	824.98	9.84	68.77	15.7	96.86	25.67	957.88	28.8	63.97	39.05	87.57	1.72	16.7
TNFRSF18	45.14	68.09	58.05	18.16	91.19	80.27	75.97	93.43	35.91	40.53	52.88	8.86	20.19	20.73	52.02	53.8	9.14	19.21	31.82	17.13	33.33	45.17	41.22	13.91	53.59	107.11	44.4	73.51	152.85	39.36	250.21	23.2	46.62	16.63	14.72	57.48	40.81
HIST1H2BK	1353.38	2133.46	972.53	1642.63	2814.04	413.52	2337.36	1195.03	269.74	529.23	1088.8	278.98	376.36	652.94	522.81	449.68	575.56	363.98	539.63	415.47	588.91	432.61	85.49	1209.85	3510.75	2068.99	638.08	2070.47	3370.32	520.22	2526.79	660.77	526.95	856.83	714.49	404.93	433.16
ZP3	41.31	111.51	31.66	14.76	98.13	56.9	220.31	23.9	38.97	58.46	44.21	18.82	29.88	49.23	13.01	10.15	18.27	18.15	10.18	5.71	31.11	13.05	44.27	19.87	175.57	96.18	14.8	44.25	77.94	19.68	114.9	111.2	32.53	83.15	34.87	15.44	39.88
CXCL9	1158.29	373.01	518.68	630.03	54.52	354.59	296.29	908.22	214.72	41.31	265.26	57.57	565.35	73.84	138.72	17.26	665.61	55.5	264.73	114.22	272.23	469.75	1225.88	1186.01	607.81	421.89	1087.26	1008.47	700.7	950.6	1191.99	334.39	464.06	1772.23	1861.39	633.98	370.09
FASLG	94.1	19.74	49	57.89	0	25.4	16.46	39.11	15.28	7.79	8.67	0	29.08	47.93	11.27	32.48	37.85	26.68	0	7.14	22.22	17.06	119.08	0	30.32	92.9	35.69	67.8	17.4	82.14	112.76	42.4	0	64.35	29.45	45.47	32.46
CCR8	73.45	9.87	42.97	36.33	13.88	35.56	244.37	56.49	29.8	7.01	6.94	13.28	11.31	28.5	14.74	4.06	23.49	8.54	0	1.43	30	44.16	239.68	0	40.9	29.51	43.53	28.55	25.73	73.58	86.98	100.8	40.12	66.52	65.09	64.34	13.91
HLA-DQB2	32.13	33.55	78.41	11.35	33.7	27.43	22.79	45.63	61.9	74.05	36.41	3.32	20.19	75.14	66.76	4.06	24.8	12.81	250.73	21.42	22.22	200.75	667.13	0	71.22	102.74	43.53	96.35	208.09	85.56	155.71	105.6	48.79	217.64	21.7	293.4	217.04
IL27RA	65.03	15.79	157.56	133.95	57.49	23.37	11.4	145.58	61.9	52.22	34.68	32.1	33.11	41.46	11.27	32.48	40.46	59.77	24.18	14.28	38.89	46.17	448.83	45.69	22.56	75.41	62.68	22.12	152.85	55.62	91.28	179.99	22.77	62.18	41.85	145.84	235.59
NGFR	147.66	44.41	41.46	143.03	51.54	32.51	21.52	205.33	143.66	214.34	151.7	162.74	138.11	84.21	137.86	79.18	105.71	57.64	70	209.88	81.11	152.57	1805.99	190.71	26.79	62.3	58.32	48.53	62.05	103.53	2.15	394.38	49.88	177.87	64.32	203.32	70.49
SIGLEC16	84.92	81.9	42.22	602.79	295.38	77.22	387.45	30.42	149.01	91.19	136.1	163.85	130.03	233.19	87.57	132.97	160.53	39.49	53.45	94.23	52.22	36.13	4205.84	1249.58	93.78	615.34	128.83	188.42	129.39	232.73	651.83	144.79	206.01	337.67	44.17	159.57	115.94
APOL1	289.96	399.65	694.34	378.02	98.13	88.39	54.45	323.74	38.21	46.77	181.18	104.06	149.41	133.44	108.38	100.49	203.6	170.78	142.54	255.57	184.45	110.41	91.6	1265.47	377.23	178.15	174.97	698.72	223.98	184.81	373.7	599.97	769.82	214.03	238.68	80.64	92.75
KYNU	15.3	70.06	65.59	12.49	9.91	8.13	7.6	13.04	6.11	3.12	42.48	16.61	46.84	36.27	8.67	20.3	18.27	5.34	1.27	1.43	5.56	5.02	3.05	369.51	26.79	3.28	17.41	37.83	35.56	17.11	64.43	47.2	160.47	14.46	46.5	24.02	58.43
GBP5	546.25	235.85	529.99	227.04	130.84	231.65	62.04	516.04	310.24	60.8	98.82	40.96	285.91	275.95	89.3	98.46	443.74	136.63	29.27	114.22	212.23	116.43	534.32	993.31	321.53	229.52	336.01	404.67	224.74	370.48	414.51	224.79	1048.47	582.07	433.19	333.72	390.49
CXCL10	901.24	386.83	616.69	1109.09	33.7	280.42	1187.67	850.64	147.48	29.62	1067.99	31	485.4	434	74.56	122.82	1820.64	55.5	572.72	474.01	98.89	465.74	3005.92	6764.42	777.74	1382.61	678.12	1921.3	1096.45	1885.79	2409.74	1827.92	659.22	2267.53	2086.9	1087.81	431.3
CXCL11	128.53	68.09	44.48	57.89	3.96	18.29	229.18	200.98	35.91	17.15	34.68	18.82	59.77	9.07	5.2	4.06	405.89	6.4	24.18	57.11	33.33	39.15	381.66	673.46	47.24	36.07	66.16	102.06	46.16	150.59	110.61	94.4	8.67	173.54	308.42	54.91	27.83
DDX60	331.27	141.11	422.18	276.99	219.06	95.51	907.85	267.25	275.09	144.97	182.91	143.92	216.45	233.19	168.2	169.52	702.15	201.74	224	442.6	273.34	257.96	448.83	1897.22	349.03	660.15	369.09	475.33	512.28	426.1	964.33	639.97	653.8	412.15	764.86	329.43	314.43
MX1	551.6	571.36	1085.61	855.94	1240.99	797.58	3481.98	820.22	302.6	300.08	270.47	563.5	533.05	474.16	270.51	535.96	2976.98	338.37	589.27	1089.37	501.13	892.33	1494.56	6601.52	2400.2	523.53	611.09	1349.62	843.72	649.42	1327.29	3011.07	1670.83	869.85	2331	392.92	673.39
IKBKE	211.16	73.02	200.54	215.69	253.75	101.6	200.06	136.89	74.12	89.63	178.58	120.67	68.65	189.15	136.12	82.22	60.04	97.13	73.82	41.4	105.56	167.63	212.2	528.44	184.74	159.57	155.82	138.46	214.9	220.75	287.79	460.78	415.27	255.24	113.92	320.85	306.09
MICB	68.09	19.74	123.64	223.63	134.8	28.45	54.45	58.67	42.03	27.28	32.94	97.42	43.61	59.59	33.81	4.06	96.58	50.17	28	55.68	45.56	52.19	53.43	280.11	74.04	38.25	87.05	49.96	80.21	33.37	219.07	366.38	109.51	81.71	161.96	78.07	85.33
C8G	18.36	4.93	18.85	9.08	18.83	1.02	0	7.6	12.99	0	7.8	25.46	0	7.77	0.867	5.08	0	8.54	42	0	1.11	2.01	482.41	309.91	2.12	323.52	72.25	59.24	559.95	220.75	0	476.78	35.78	315.98	10.85	229.92	42.67
CCL20	166.02	1018.38	796.87	317.85	659.15	174.76	416.57	418.26	85.58	118.47	1486.7	104.06	254.41	454.73	751.71	99.48	109.63	100.34	10.18	88.52	130	70.26	1228.93	2042.24	428	1565.13	1700.96	1194.75	7240.82	811.99	419.88	6874.11	2205.37	781.63	251.08	2758.99	2338.32
ICOSLG	316.73	153.94	157.56	241.8	257.71	119.89	119.02	164.04	340.04	302.42	279.13	210.34	295.6	169.71	171.67	187.79	377.18	202.81	224	121.36	155.56	254.95	589.28	482.75	355.38	665.62	585.85	235.52	385.91	281.5	219.07	992.76	119.27	492.41	223.18	558.49	524.99
UBD	778.06	195.39	811.95	971.73	366.75	332.24	745.78	1310.19	285.79	67.03	312.94	161.63	438.55	467.68	121.38	100.49	512.91	736.51	112	1483.43	295.57	237.89	1042.68	3923.56	280.63	2934.63	2574.94	493.17	3365.02	1548.68	1228.5	3651.85	375.15	2412.14	637	3089.28	3033.05
MST1R	95.63	102.63	159.07	177.09	156.61	51.82	25.32	79.31	74.12	237.72	188.98	101.85	75.92	114.01	68.49	86.28	61.34	80.06	104.36	95.66	217.79	120.45	258	150.98	243.97	431.72	184.55	393.25	364.73	310.59	309.27	367.18	19.52	389.73	246.43	198.17	177.16
HIST1H2BE	1140.7	1112.12	1176.08	529	2578.14	3467.68	933.17	982.1	1042.29	703.82	548.73	252.41	453.09	481.93	874.82	860.78	587.3	378.93	829.81	331.24	995.59	1027.84	717.51	7354.44	1740.92	1323.59	652.88	2667.84	525.15	1380.98	2183.16	4029.43	984.5	1546.63	2950.17	1906.24	2350.38
HIST1H2BI	1997.56	1348.96	1746.78	748.09	2502.8	3292.92	2789.39	1998.96	1373.16	1003.9	1559.51	427.33	803.61	1789.11	1312.67	1348.02	832.67	676.73	1331.27	555.39	1655.61	1116.17	1264.04	5175.13	3012.94	2681.06	2434.79	3644.91	2132.37	2604.52	3559.85	5587.76	1056.06	3186.54	3570.12	2257.12	3430.96
HIST1H2BC	3350.18	1065.74	1225.84	826.42	3357.23	3121.21	2626.05	1998.96	5190.82	2514.43	3113.83	2080.17	2228.3	1387.5	1202.56	2251.43	890.09	664.99	684.72	628.21	1328.93	809.02	4698.94	6841.9	7144.89	6263.81	5591.23	6309.9	4189.06	3899.93	5288.76	9829.19	2387.52	5922.62	6624.91	4524.54	3180.52
HIST1H2BF	874.46	363.14	343.78	299.69	698.8	831.1	1190.21	454.11	802.35	300.08	1047.19	120.67	437.74	431.41	217.62	542.05	107.02	91.8	94.18	31.41	261.12	151.57	1573.95	2705.77	1870.66	1461.3	1411.95	1721.47	1981.78	564.71	1685.96	2653.49	770.9	2279.82	1797.07	1296.28	1195.59
HIST1H2BG	1602.79	1600.59	1602.79	1564.3	2903.25	2263.69	4211.3	2083.7	2205.32	972.72	1267.38	591.17	896.49	2135.02	2119.86	2700.1	685.19	943.58	530.73	399.77	712.25	952.56	5159.98	5479.08	3926.06	5016.73	3331.41	3017.56	5122.07	2380.34	4481.22	5043.79	1383.5	4934.91	2819.21	2469.88	3475.48
HIST1H2BJ	67.32	29.6	28.65	40.87	131.83	35.56	453.29	45.63	68.01	35.07	152.57	12.18	25.84	34.98	39.88	47.71	7.83	14.94	17.82	2.86	14.44	16.06	502.26	558.24	279.22	449.21	224.59	129.18	416.18	171.12	206.18	285.59	271.06	373.82	226.28	152.71	69.57
ZBP1	330.5	62.17	351.32	185.04	316.2	134.11	138.01	206.41	213.96	105.22	208.92	50.92	146.18	129.55	236.7	280.16	281.91	186.79	53.45	179.9	254.45	122.46	601.49	657.57	313.77	502.77	319.47	386.12	320.08	399.58	433.84	294.39	98.67	319.59	400.64	410.07	408.12
APOBEC3D	117.05	41.45	80.67	51.08	74.34	53.85	36.72	39.11	74.12	53.78	12.14	37.64	33.11	32.39	22.54	40.6	65.26	36.29	0	44.26	91.11	45.17	16.79	210.58	112.82	84.16	159.3	206.26	87.78	78.72	163.23	180.79	0	153.29	72.07	77.21	273.62
CD8A	683.19	134.2	200.54	227.04	107.05	144.27	50.65	284.63	178.05	109.12	149.97	50.92	142.95	71.25	131.79	80.19	353.69	197.47	62.36	157.05	47.78	115.43	279.37	484.73	167.11	437.19	484.87	258.36	220.95	279.79	702.3	221.59	125.77	365.15	166.61	387.77	627.01
CD8B	283.07	33.55	36.94	129.41	23.79	38.61	0	58.67	77.18	20.27	28.61	48.71	50.07	49.23	30.35	44.66	39.15	89.66	24.18	69.96	0	91.34	42.75	135.09	118.46	207.66	186.29	149.88	187.66	251.55	283.5	271.19	28.19	233.55	116.24	211.04	341.33
ADAMDEC1	316.73	65.13	279.7	128.28	42.62	65.03	107.62	327	112.33	0	43.34	5.54	125.19	25.91	19.07	81.21	148.78	51.24	33.09	0	103.34	107.4	77.86	194.69	75.45	170.5	318.6	105.63	93.83	199.36	187.93	237.59	185.41	151.84	272	326	328.35
SH2D1A	169.84	23.68	88.96	17.03	42.62	45.72	53.18	58.67	53.49	36.63	27.74	11.07	16.15	6.48	21.68	5.08	35.24	67.25	15.27	1.43	22.22	32.12	21.37	158.93	38.08	24.05	177.58	102.77	31.02	97.54	151.41	113.6	33.61	80.98	99.97	178.44	199.42
IL18BP	108.64	34.54	38.45	21.57	17.84	6.1	73.44	31.51	22.92	18.71	23.41	38.75	26.65	10.36	7.8	24.36	24.8	33.09	1.27	32.84	30	22.08	59.54	77.48	50.06	28.42	59.19	61.38	31.02	25.67	79.47	54.4	16.26	39.77	61.99	96.08	69.57
CAMK4	132.35	36.51	79.91	164.6	37.67	53.85	22.79	94.52	249.11	42.87	45.08	33.21	35.54	45.34	22.54	33.5	75.7	183.59	95.45	15.71	65.56	55.21	393.87	0	122.69	155.2	163.65	155.59	28.75	139.47	68.73	283.99	75.9	178.6	83.69	150.13	374.72
MYO1G	48.96	4.93	39.96	21.57	14.87	10.16	22.79	51.06	77.94	36.63	49.41	11.07	29.08	22.02	27.74	24.36	24.8	22.42	8.91	1.43	27.78	27.1	114.5	55.63	49.36	27.32	122.74	72.08	31.78	32.51	34.36	60.8	41.2	69.41	60.44	81.5	106.67
CLNK	29.07	2.96	9.05	24.97	28.75	50.8	43.05	33.68	36.68	32.74	16.47	17.71	33.92	28.5	40.75	37.56	13.05	24.55	0	18.56	35.56	17.06	96.18	29.8	38.08	40.44	65.29	119.19	44.65	54.76	28.99	74.4	33.61	76.64	29.45	90.94	88.12
CTLA4	68.85	7.89	27.89	28.38	12.89	30.48	49.38	31.51	64.19	10.13	53.75	1.11	21	37.57	3.47	7.11	11.75	33.09	10.18	2.86	24.45	26.1	65.64	21.85	51.47	39.35	45.27	72.08	40.86	83	10.74	70.4	26.02	112.07	39.52	122.68	153.04
TNFRSF9	126.23	38.49	56.54	53.35	33.7	67.06	5.06	80.39	38.97	10.13	29.47	16.61	61.38	53.12	10.4	13.2	35.24	26.68	0	0	7.78	13.05	114.5	103.3	55	140.99	88.79	87.79	31.02	71.02	93.43	106.4	21.69	141.72	64.32	236.78	198.49
VCAM1	1087.14	281.24	599.35	749.23	271.59	168.66	205.12	837.61	460.01	352.3	371.89	377.51	663.89	115.3	372.82	295.39	921.41	1099.42	467.09	351.23	420.01	409.53	1593.79	494.67	134.68	1068.93	2596.71	364.71	584.93	1327.93	189	1139.15	172.4	942.88	544.78	2577.97	1689.97
AIM2	81.86	34.54	78.41	84	64.43	36.58	45.58	58.67	47.38	14.81	45.94	3.32	50.88	80.32	20.81	59.89	63.95	61.91	2.55	11.42	15.56	14.05	62.59	150.98	189.67	33.88	141.02	47.1	70.37	99.25	258.8	179.99	178.9	57.12	156.54	157.85	265.28
CXCL13	683.19	282.23	3035.95	553.98	653.21	518.17	950.9	1957.68	495.16	10.91	462.05	8.86	536.28	1599.97	63.29	85.27	771.33	1079.14	17.82	8.57	448.9	349.3	900.71	2501.15	296.15	260.13	1902.05	371.84	460.83	792.31	590.62	1767.93	1047.39	1048.44	3074.94	1833.32	4446.61
BTLA	70.39	5.92	46.74	80.6	134.8	52.83	64.57	77.13	154.36	53.78	58.95	22.14	65.42	19.43	26.01	47.71	97.88	109.94	10.18	12.85	38.89	36.13	27.48	168.86	93.07	28.42	367.35	79.94	46.16	76.15	113.83	162.39	36.86	90.38	123.21	141.55	279.19
BLK	9.95	0.9868	18.85	63.57	72.36	56.9	0	103.21	71.07	14.81	21.67	0	13.73	9.07	14.74	19.29	43.07	40.56	0	12.85	6.67	31.12	32.06	53.64	47.95	1.09	210.66	76.37	19.67	56.47	51.55	333.59	0	28.2	100.74	113.24	332.99
CR2	19.89	0.9868	36.19	30.65	310.25	177.8	143.08	105.38	268.98	21.04	102.29	5.54	17.77	14.25	6.07	0	146.17	118.48	7.64	17.13	3.33	8.03	225.94	687.37	131.86	31.7	357.78	70.66	28	134.33	125.64	779.97	1.08	114.97	368.09	933.39	1294.84
CD79B	91.04	21.71	144.75	197.52	200.22	117.86	192.46	274.86	262.1	74.05	134.37	34.32	81.57	75.14	55.49	35.53	197.07	268.98	38.18	132.78	61.11	79.3	346.54	188.73	169.93	21.86	613.7	105.63	121.07	181.39	129.94	629.57	7.59	212.58	207.68	761.81	1308.75
CD180	318.26	56.25	147.01	200.93	253.75	166.63	410.24	446.51	337.75	31.18	173.38	55.35	173.64	59.59	91.04	107.6	219.26	139.83	36.91	78.53	107.78	82.31	383.18	556.25	239.74	263.41	859.19	295.48	164.2	250.7	181.48	651.97	81.32	276.93	478.91	548.19	1677.91
MS4A1	65.03	5.92	101.78	421.16	293.4	228.6	516.6	513.86	550.18	15.59	227.12	29.89	68.65	82.91	19.94	33.5	338.03	381.06	0	7.14	35.56	32.12	285.48	957.55	311.66	143.18	1532.95	199.84	203.55	248.13	295.31	1537.54	1.08	421.55	653.27	1382.93	3264
VPREB3	42.84	0.9868	34.68	57.89	60.46	54.87	300.08	95.6	207.08	7.01	49.41	0	8.88	1.3	6.94	10.15	73.09	64.04	10.18	4.28	35.56	17.06	216.78	297.99	145.96	81.97	456.14	154.16	59.02	98.4	84.83	331.19	5.42	101.23	189.08	331.15	699.36
AICDA	0	0	16.59	47.68	30.73	5.08	110.16	7.6	8.41	0	13	0	0	0	0	16.24	24.8	32.02	0	0	0	4.01	90.07	25.83	102.95	0	107.07	18.56	37.08	23.1	42.95	288.79	0	56.4	161.19	148.42	563.01
PAX5	55.08	0	41.46	131.68	281.5	81.28	207.65	105.38	109.27	11.69	61.55	0	51.69	27.21	6.94	18.27	143.56	145.17	0	5.71	15.56	20.07	106.86	212.57	143.14	88.53	262.89	105.63	9.08	130.91	73.02	337.59	9.76	144.61	195.28	497.58	1412.64
TLR9	50.49	3.95	94.24	157.79	135.8	81.28	100.03	99.95	215.49	35.85	71.08	21.03	30.69	91.98	36.41	68.01	53.51	104.61	36.91	55.68	47.78	39.15	125.18	1.99	110.7	63.39	195.86	82.08	75.67	106.1	144.97	446.38	0	119.31	65.09	280.53	690.09
IRF8	261.65	148.02	240.49	238.39	238.88	152.4	160.8	323.74	178.05	34.29	125.7	67.53	214.03	60.89	83.23	84.25	328.89	290.33	28	69.96	90	128.48	151.14	95.36	139.61	60.11	635.47	178.43	189.17	195.94	200.81	526.38	143.12	326.1	410.71	543.91	1011.02
CXCR5	14.54	1.97	27.89	63.57	63.44	29.46	0	41.28	103.92	0	45.08	0	13.73	10.36	2.6	0	40.46	49.1	0	0	5.56	12.04	83.96	31.79	61.34	57.93	166.27	54.96	37.83	70.16	77.32	100	0	45.55	69.74	108.95	359.88
TNFRSF13B	19.13	10.85	41.46	60.17	36.67	34.54	13.93	46.71	32.09	15.59	54.61	7.75	12.11	14.25	14.74	19.29	46.98	87.53	0	11.42	27.78	11.04	88.54	1.99	57.11	10.93	107.94	35.69	12.11	77.86	108.46	80	7.59	74.48	41.85	136.41	320.93
KLHL6	693.14	44.41	444.8	427.97	385.58	339.35	383.65	466.06	604.44	153.55	299.94	120.67	306.91	295.38	241.9	366.44	429.38	326.62	52.18	256.99	332.23	433.62	679.35	546.32	564.09	397.84	502.28	526.72	212.63	524.5	327.53	1420.74	297.08	529.28	751.69	1387.22	2056.35
PDCD1	244.05	24.67	67.85	95.36	48.57	55.88	120.29	156.44	191.8	13.25	67.62	24.36	40.38	47.93	50.29	19.29	169.67	49.1	33.09	27.13	93.34	85.32	190.83	67.54	60.64	85.25	214.14	153.45	43.89	115.51	115.98	217.59	92.16	148.23	185.21	333.72	531.48
HLA-DOB	184.38	49.34	480.99	131.68	268.62	176.79	212.72	546.45	259.81	65.47	219.32	70.85	147.8	33.68	90.17	165.46	121.38	328.76	0	175.61	232.23	146.55	120.6	864.18	232.69	350.84	714.68	172	133.18	240.43	160.01	451.18	66.14	277.66	298.35	802.99	1486.84
SLAMF6	229.52	14.8	128.16	186.17	149.67	112.78	53.18	359.6	182.63	64.69	35.54	39.85	42	42.75	36.41	97.45	91.36	144.1	44.55	54.25	116.67	95.36	67.17	158.93	83.2	128.97	307.29	57.1	74.16	90.7	79.47	213.59	0	107.74	131.74	369.75	546.32
IL7	49.73	35.52	32.42	66.98	62.45	59.95	97.5	136.89	113.86	102.88	64.15	97.42	73.5	89.39	55.49	54.81	26.1	32.02	35.64	12.85	85.56	84.31	154.19	256.27	72.63	106.02	156.69	157.02	173.28	220.75	205.11	191.99	105.17	120.75	74.39	247.93	357.1
DCLRE1C	139.24	142.1	161.33	137.36	182.38	266.2	506.47	167.3	246.82	141.86	218.45	161.63	123.57	143.8	156.93	140.08	177.5	123.82	155.27	142.77	215.56	130.49	696.14	786.7	411.08	212.04	427.42	408.96	246.68	290.91	353.3	359.98	219.02	323.93	313.07	491.57	650.2
JAK3	430.73	107.56	284.22	694.74	370.71	199.14	549.52	451.94	1288.34	98.99	319.01	232.48	332.75	224.13	160.4	110.64	495.95	296.74	63.64	79.95	136.67	169.63	1751.03	2221.03	456.21	641.57	900.97	524.58	618.98	536.48	1181.25	1299.95	232.03	679.68	423.89	940.25	2247.42
LAT	361.87	79.93	130.42	185.04	255.73	205.24	229.18	148.84	543.31	159	195.91	127.31	150.22	158.05	117.91	123.84	159.22	186.79	67.45	74.24	70	97.36	748.04	913.84	373.71	368.33	396.08	415.38	265.6	355.08	739.89	578.38	301.42	446.85	220.08	380.91	627.94
S1PR4	37.49	12.83	24.88	128.28	166.52	53.85	149.41	67.36	201.73	31.18	47.68	65.32	105.8	107.53	39.88	11.17	129.21	52.3	40.73	5.71	25.56	60.22	355.7	588.04	93.07	29.51	148.86	185.56	42.37	118.08	221.22	345.59	132.28	77.37	46.5	100.37	371.01
SLA2	99.46	20.72	51.27	102.17	118.95	28.45	148.14	59.75	136.02	39.75	24.27	8.86	14.54	9.07	30.35	24.36	156.61	81.12	5.09	44.26	33.33	19.07	102.28	462.88	88.84	87.44	83.57	94.21	25.73	108.66	150.34	155.99	33.61	166.3	47.27	122.68	265.28
IL2RG	468.21	133.22	434.25	552.84	259.7	192.03	224.11	544.28	424.1	71.71	147.37	78.6	191.41	352.38	148.26	121.81	294.96	419.49	99.27	139.92	234.45	164.61	506.84	1640.94	239.03	706.06	661.58	408.96	307.97	441.5	416.66	1244.75	229.86	451.91	395.99	1142.72	1747.48
CORO1A	730.63	126.31	389.77	951.29	741.42	255.02	754.64	749.61	952.12	185.5	486.32	166.06	454.7	409.38	230.63	147.19	721.73	503.81	248.18	122.79	287.79	255.96	1787.67	1976.68	813.7	666.71	1066.36	362.56	842.2	831.67	896.67	2363.9	422.86	885.75	958.59	1660.03	2772.41
POU2F2	335.09	77.96	181.69	347.37	556.07	243.84	1005.34	393.27	736.63	103.66	298.21	47.6	264.91	207.28	148.26	154.29	392.84	218.82	42	67.1	107.78	76.28	986.2	1446.26	437.87	252.48	909.67	431.08	317.81	487.71	1136.14	1582.33	211.43	457.7	615.3	964.27	2742.73
LTB	153.78	40.46	213.35	366.67	289.43	124.97	905.32	196.64	425.63	44.43	234.06	44.28	103.38	103.64	65.03	33.5	326.28	481.4	38.18	47.12	123.34	43.16	639.65	1454.2	375.82	183.62	582.37	308.32	233.06	410.7	379.07	1069.55	224.44	460.59	295.25	861.33	1260.52
TNFRSF13C	66.56	8.88	40.71	115.79	221.04	54.87	188.66	71.7	168.88	39.75	159.51	5.54	66.23	22.02	19.94	24.36	139.65	108.87	12.73	9.99	36.67	24.09	145.03	655.58	262.3	91.81	221.11	218.39	168.74	148.02	280.28	517.58	15.18	183.66	154.99	399.78	674.32
PIK3CD	278.48	55.26	140.22	396.18	194.28	83.31	241.84	196.64	487.52	137.96	156.04	117.35	192.22	91.98	99.71	71.06	279.3	228.42	54.73	27.13	63.34	118.44	476.31	462.88	200.25	355.22	338.63	239.09	166.47	408.13	207.26	573.58	182.15	302.24	131.74	442.67	792.12
CD6	254.76	34.54	132.69	214.55	156.61	80.27	65.84	174.91	434.8	66.25	76.29	35.43	72.69	53.12	92.77	57.86	120.07	271.12	66.18	14.28	65.56	65.24	213.73	347.66	165.7	273.24	290.75	304.04	159.66	162.57	294.24	262.39	48.79	271.87	175.91	463.26	558.38
ITGAL	735.98	121.38	419.92	558.52	372.69	361.7	503.94	552.97	1126.35	172.25	328.55	90.78	201.1	259.1	203.75	171.55	511.61	398.14	75.09	85.66	271.12	162.61	628.97	1078.73	573.26	915.91	699.01	899.99	454.02	663.96	1139.37	830.37	281.91	661.6	526.95	1336.6	1532.29
FYN	399.36	126.31	278.94	553.98	357.83	264.17	243.11	362.85	556.3	43.65	148.24	172.7	197.07	322.58	197.68	170.53	317.14	391.74	245.64	59.97	198.9	232.87	508.36	663.53	325.76	391.28	613.7	458.91	261.82	521.93	669.02	685.57	338.29	487.35	341.75	836.45	1223.42
TRAT1	126.23	10.85	58.8	59.03	55.51	44.7	27.86	42.37	189.51	8.57	32.07	12.18	20.19	12.96	9.54	20.3	31.32	71.52	7.64	18.56	26.67	23.09	83.96	154.96	34.55	59.02	174.1	112.77	51.46	83	141.75	146.39	19.52	78.09	64.32	134.69	143.77
SKAP1	299.14	23.68	119.87	106.71	125.88	69.09	193.72	122.76	386.66	81.06	185.51	25.46	54.92	47.93	146.53	97.45	126.6	196.4	39.45	79.95	98.89	92.34	303.8	214.55	196.73	161.76	348.2	296.9	124.1	94.97	295.31	495.18	89.99	232.83	120.11	335.44	570.44
LTA	19.13	2.96	49	27.24	29.74	19.3	49.38	35.85	106.22	4.68	18.2	7.75	14.54	20.73	13.87	0	18.27	58.71	5.09	7.14	14.44	4.01	108.39	105.29	22.56	43.72	67.03	36.4	44.65	17.11	65.51	39.2	1.08	44.11	73.62	92.65	147.48
ZAP70	147.66	7.89	28.65	96.49	83.26	29.46	10.13	52.15	192.56	20.27	52.01	68.64	53.3	41.46	39.02	26.39	78.31	125.95	22.91	17.13	48.89	32.12	337.38	256.27	127.63	57.93	100.98	124.19	84.75	136.04	250.21	202.39	7.59	187.27	71.29	292.54	230.96
BCL2	183.61	74.01	147.01	182.77	302.32	197.11	36.72	196.64	454.66	346.06	221.05	192.63	130.03	85.5	286.98	100.49	351.08	200.67	136.18	152.77	177.78	149.56	451.88	564.2	206.6	1476.6	403.91	254.08	456.29	262.68	344.71	829.57	71.56	188	210.01	670.02	615.88
TNFRSF11A	56.61	46.38	55.79	56.76	22.8	34.54	55.71	23.9	81.76	85.74	47.68	91.89	120.34	95.87	123.98	78.16	78.31	107.81	30.55	148.49	83.34	54.2	19.85	417.19	69.81	917	98.37	69.94	60.54	47.91	62.28	119.99	1.08	24.58	70.52	91.79	130.78
TNFRSF4	25.25	17.76	24.88	99.9	42.62	28.45	106.36	55.41	27.51	0	18.2	22.14	33.11	41.46	8.67	4.06	28.71	33.09	0	14.28	3.33	6.02	3.05	0	23.97	155.2	29.6	3.57	45.4	31.66	27.92	37.6	20.6	53.51	41.07	69.49	46.38
IL20RB	195.09	147.03	302.31	61.3	251.77	75.19	210.19	180.34	220.84	268.9	101.42	88.57	150.22	1340.86	279.18	274.07	112.24	41.63	266	35.69	125.56	335.25	135.87	1.99	1001.96	85.25	215.88	390.4	374.56	189.95	902.04	851.96	1864.91	92.55	192.18	63.48	74.2
HLA-A	235.64	115.46	101.78	46.54	158.59	197.11	420.37	246.61	356.09	68.59	224.52	6590.35	7398.04	0	83.23	200.98	5724.25	65.11	2635.81	2826.94	5170.17	25.09	3915.78	1438.31	107.88	203.29	134.93	200.55	5227.25	309.74	1835.23	228.79	28726.2	2467.82	3660.01	3378.39	333.91
SUSD4	185.14	279.26	343.78	93.09	285.47	102.62	182.33	133.63	164.29	279.03	253.13	170.49	67.84	133.44	240.16	181.7	90.05	89.66	148.91	78.53	152.23	273.02	418.29	373.48	160.06	443.75	324.7	618.07	550.87	610.92	346.86	578.38	1456.15	906	325.47	323.43	216.12
